# Supplementary material for: Egyptian Rousette IFN-ω Subtypes Elicit Distinct Antiviral Effects and Transcriptional Responses in Conspecific Cells
Source: Front Immunol. 2020 Mar 13;11:435. doi: 10.3389/fimmu.2020.00435 (PMC7083018; doi:10.3389/fimmu.2020.00435)
Supplement: Table S1 — Differentially expressed genes in post-ANOVA and pairwise tests. [file Table_1.XLSX]

## Sheet: UIFN 4hr, pairwise
Locus	logFC	logCPM	LR	PValue	FDR	symbol	description	threshold
107510087	4.17142	10.654	209.477	1.78635e-47	4.4632e-43	RNF213	ring finger protein 213	Up
107500314	7.29291	6.9422	185.521	3.02036e-42	3.77318e-38	USP18	ubiquitin specific peptidase 18	Up
107498225	8.70956	6.80085	184.24	5.74978e-42	4.78861e-38	RSAD2	radical S-adenosyl methionine domain containing 2	Up
107507193	5.48559	5.59822	151.358	8.75269e-35	5.46715e-31	LOC107507193	interferon-induced GTP-binding protein Mx2-like	Up
107501624	7.14947	5.95766	134.931	3.41781e-31	1.70788e-27	IFIT1	interferon induced protein with tetratricopeptide repeats 1	Up
107507658	4.7929	4.80718	128.608	8.26186e-30	3.44038e-26	XAF1	XIAP associated factor 1	Up
107507191	5.35754	4.23283	119.403	8.54664e-28	3.05054e-24	LOC107507191	interferon-induced GTP-binding protein Mx2-like	Up
107513228	4.03917	8.97164	114.995	7.89043e-27	2.46428e-23	LOC107513228	2'-5'-oligoadenylate synthase 3-like	Up
107513363	5.10426	5.8659	97.2907	5.98605e-23	1.66179e-19	UBA7	ubiquitin like modifier activating enzyme 7	Up
107503603	6.83353	6.72193	94.7069	2.20766e-22	5.51583e-19	IFI6	interferon alpha inducible protein 6	Up
107516366	5.63967	4.7452	90.8278	1.56738e-21	3.56008e-18	CXCL10	C-X-C motif chemokine ligand 10	Up
107521231	2.96034	7.37254	83.577	6.12829e-20	1.27596e-16	STAT2	signal transducer and activator of transcription 2	Up
107513273	5.54628	7.06572	82.2758	1.1836e-19	2.2748e-16	OAS1	2'-5'-oligoadenylate synthetase 1	Up
107513409	6.76375	6.0284	76.8594	1.83572e-18	3.15815e-15	LOC107513409	E3 ubiquitin-protein ligase TRIM22-like	Up
107501255	3.86702	6.8406	76.7956	1.89602e-18	3.15815e-15	OASL	2'-5'-oligoadenylate synthetase like	Up
107499622	6.09766	7.14342	76.3417	2.38586e-18	3.72568e-15	TRANK1	tetratricopeptide repeat and ankyrin repeat containing 1	Up
107516234	5.74763	5.27962	73.4389	1.03798e-17	1.52552e-14	TNFSF10	TNF superfamily member 10	Up
107500096	5.44623	3.86022	63.5056	1.59909e-15	2.21963e-12	ZBP1	Z-DNA binding protein 1	Up
107512535	6.12731	4.16851	61.7631	3.8736e-15	5.09378e-12	LOC107512535	probable ATP-dependent RNA helicase DDX60	Up
107498009	3.82874	5.80365	60.2728	8.25796e-15	1.03163e-11	IRF9	interferon regulatory factor 9	Up
107517451	3.68408	4.39998	57.6554	3.12305e-14	3.71569e-11	EPSTI1	epithelial stromal interaction 1	Up
107510568	3.67684	3.59285	56.4203	5.85241e-14	6.64647e-11	TMEM140	transmembrane protein 140	Up
107513813	4.16311	5.89991	56.2967	6.23186e-14	6.76969e-11	DHX58	DExH-box helicase 58	Up
107517036	7.77472	2.05814	55.3532	1.00707e-13	1.02306e-10	LOC107517036	basic leucine zipper transcriptional factor ATF-like 2	Up
107507145	6.4842	6.08943	55.321	1.02368e-13	1.02306e-10	IRF7	interferon regulatory factor 7	Up
107511688	2.65624	5.43252	53.8816	2.12947e-13	2.04634e-10	TRIM14	tripartite motif containing 14	Up
107498227	3.47169	6.15285	52.7089	3.86842e-13	3.57973e-10	CMPK2	cytidine/uridine monophosphate kinase 2	Up
107512537	6.66097	4.6008	50.897	9.73403e-13	8.68589e-10	LOC107512537	probable ATP-dependent RNA helicase DDX60	Up
107499280	6.36344	7.779	50.0998	1.46123e-12	1.25893e-09	IFIT3	interferon induced protein with tetratricopeptide repeats 3	Up
107499281	6.85344	8.00732	44.9792	1.9914e-11	1.6585e-08	IFIT2	interferon induced protein with tetratricopeptide repeats 2	Up
107514674	2.8292	4.33946	43.385	4.49615e-11	3.62376e-08	ETV7	ETS variant 7	Up
107518217	4.18518	2.94147	43.2425	4.83597e-11	3.77584e-08	SOCS1	suppressor of cytokine signaling 1	Up
107512699	4.41537	3.51118	42.2584	7.99744e-11	6.05503e-08	LOC107512699	guanylate-binding protein 1-like	Up
107510323	2.78654	8.80279	41.1506	1.40941e-10	1.03571e-07	ZNFX1	zinc finger NFX1-type containing 1	Up
107508052	4.48425	2.39182	39.9205	2.64519e-10	1.88828e-07	LOC107508052	poly [ADP-ribose] polymerase 14-like	Up
107507555	1.69637	5.7869	39.8096	2.79968e-10	1.94306e-07	RIPK2	receptor interacting serine/threonine kinase 2	Up
107502800	6.05504	8.2122	38.5731	5.27409e-10	3.56144e-07	DDX58	DExD/H-box helicase 58	Up
107505609	7.42005	2.38776	38.489	5.50634e-10	3.62042e-07	LOC107505609	E3 ubiquitin-protein ligase TRIM22-like	Up
107520388	2.14243	2.89774	37.6068	8.65417e-10	5.54421e-07	CNNM1	cyclin and CBS domain divalent metal cation transport mediator 1	Up
107505898	1.78823	7.33979	36.797	1.3109e-09	8.18822e-07	RTP4	receptor transporter protein 4	Up
107518415	2.6987	5.03215	36.5134	1.51623e-09	9.23975e-07	UBE2L6	ubiquitin conjugating enzyme E2 L6	Up
107519280	1.71564	9.2478	35.4261	2.6491e-09	1.5759e-06	LOC107519280	apolipoprotein L6-like	Up
107519332	2.65447	7.46478	34.1894	4.99994e-09	2.9052e-06	PARP12	poly(ADP-ribose) polymerase family member 12	Up
107502469	2.53384	2.56301	33.319	7.82136e-09	4.44129e-06	LOC107502469	GTPase IMAP family member 4-like	Up
107506346	4.16332	4.65781	32.6021	1.13094e-08	6.27924e-06	LOC107506346	poly [ADP-ribose] polymerase 15-like	Up
107512883	1.5005	5.03561	32.0669	1.48951e-08	8.09033e-06	LOC107512883	interferon regulatory factor 4-like	Up
107521656	2.43508	2.16664	31.7712	1.73445e-08	9.22029e-06	ATF3	activating transcription factor 3	Up
107501067	3.96043	5.70408	31.7121	1.78801e-08	9.30697e-06	TRIM34	tripartite motif containing 34	Up
107508898	5.60488	1.60806	31.4291	2.06853e-08	1.05474e-05	LOC107508898	interferon-induced protein with tetratricopeptide repeats 1-like	Up
107507295	3.49752	5.90218	31.3028	2.20763e-08	1.10315e-05	CD274	CD274 molecule	Up
107508054	4.20251	4.06446	30.6665	3.06409e-08	1.5011e-05	LOC107508054	poly [ADP-ribose] polymerase 15-like	Up
107516103	4.21197	2.66264	30.0902	4.124e-08	1.9815e-05	SCNN1G	sodium channel epithelial 1 gamma subunit	Up
107510656	3.85361	7.79293	29.2541	6.34822e-08	2.99265e-05	ISG15	ISG15 ubiquitin-like modifier	Up
107514071	3.20362	1.00309	28.8973	7.6318e-08	3.53112e-05	LOC107514071	rRNA/tRNA 2'-O-methyltransferase fibrillarin-like protein 1	Up
107513411	4.9081	2.64889	28.0145	1.20407e-07	5.46978e-05	LOC107513411	eukaryotic translation initiation factor 3 subunit E pseudogene	Up
107511736	5.10988	8.02907	27.6686	1.43983e-07	6.42394e-05	IFIH1	interferon induced with helicase C domain 1	Up
107510360	4.20844	2.94176	27.5395	1.53917e-07	6.74671e-05	LOC107510360	poly [ADP-ribose] polymerase 14-like	Up
107504963	2.3749	5.14622	26.953	2.08465e-07	8.90553e-05	SP110	SP110 nuclear body protein	Up
107498547	4.16096	1.49327	26.9361	2.10297e-07	8.90553e-05	LOC107498547	interferon-induced GTP-binding protein Mx2-like	Up
107516122	2.72922	2.21985	26.7988	2.25772e-07	9.40153e-05	DENND2D	DENN domain containing 2D	Up
107518925	4.25975	5.86249	26.4578	2.69357e-07	0.000110326	HERC6	HECT and RLD domain containing E3 ubiquitin protein ligase family member 6	Up
107506345	3.50886	3.12039	25.6157	4.16637e-07	0.000167898	LOC107506345	poly [ADP-ribose] polymerase 14-like	Up
107519071	5.22909	7.83072	25.3732	4.72427e-07	0.000187358	SAMD9L	sterile alpha motif domain containing 9 like	Up
107502208	1.70549	3.6278	24.6771	6.77853e-07	0.000264628	LIPA	lipase A, lysosomal acid type	Up
107501907	2.19251	5.58545	24.6111	7.01462e-07	0.000269631	NLRC5	NLR family CARD domain containing 5	Up
107504062	2.61334	1.68704	24.5719	7.15898e-07	0.000271011	RAB19	RAB19, member RAS oncogene family	Up
107519231	2.38787	5.9384	24.2631	8.40346e-07	0.000313374	LOC107519231	apolipoprotein L3-like	Up
107504926	1.82754	8.27568	23.0111	1.61071e-06	0.000591816	LOC107504926	interferon-induced GTP-binding protein Mx1-like	Up
107509280	2.99561	3.3313	21.9974	2.73027e-06	0.000988634	CGAS	cyclic GMP-AMP synthase	Up
107505194	3.58147	2.87419	21.8718	2.91488e-06	0.00104041	LOC107505194	poly [ADP-ribose] polymerase 14-like	Up
107519072	4.73671	8.46647	21.6112	3.33902e-06	0.00117501	SAMD9	sterile alpha motif domain containing 9	Up
107513266	1.72053	7.8214	21.0692	4.42985e-06	0.00153722	TRAFD1	TRAF-type zinc finger domain containing 1	Up
107510334	1.50493	7.80632	21.0398	4.49843e-06	0.00153963	RNF114	ring finger protein 114	Up
107511877	2.86104	6.35592	20.708	5.34923e-06	0.00180609	HELZ2	helicase with zinc finger 2	Up
107505610	2.14052	5.00981	20.5024	5.95571e-06	0.00198404	LOC107505610	E3 ubiquitin-protein ligase TRIM22-like	Up
107515788	1.87978	6.25342	20.0853	7.40619e-06	0.00243478	TRIM25	tripartite motif containing 25	Up
107500111	2.01407	8.17008	19.7736	8.71795e-06	0.0028288	PML	promyelocytic leukemia	Up
107517372	1.94745	5.67404	19.3521	1.08702e-05	0.00348196	TRIM21	tripartite motif containing 21	Up
107507192	1.6513	8.43765	19.2322	1.15747e-05	0.00366069	LOC107507192	interferon-induced GTP-binding protein Mx1-like	Up
107518040	4.19555	5.88552	18.9763	1.32351e-05	0.00413349	LOC107518040	poly [ADP-ribose] polymerase 14-like	Up
107498008	5.2923	-0.903654	18.5701	1.63771e-05	0.00505164	REC8	REC8 meiotic recombination protein	Up
107499774	2.13993	5.15352	18.3143	1.87293e-05	0.00570673	SLC25A28	solute carrier family 25 member 28	Up
107517942	3.24805	0.235217	17.5176	2.84657e-05	0.00848431	LOC107517942	uncharacterized LOC107517942	Up
107518926	3.41636	6.04946	17.5137	2.85244e-05	0.00848431	HERC5	HECT and RLD domain containing E3 ubiquitin protein ligase 5	Up
107506347	3.86156	8.33125	17.4433	2.96012e-05	0.00870102	DTX3L	deltex E3 ubiquitin ligase 3L	Up
107507168	1.04478	6.11556	17.1547	3.44555e-05	0.0100101	PHLDA1	pleckstrin homology like domain family A member 1	Up
107497411	2.17153	9.11255	17.1161	3.51624e-05	0.0100981	LGALS9	galectin 9	Up
107497346	5.48964	1.45129	16.9992	3.7395e-05	0.0106172	SLC15A3	solute carrier family 15 member 3	Up
107506344	4.10592	7.75161	16.8521	4.04096e-05	0.0113442	LOC107506344	poly [ADP-ribose] polymerase 14-like	Up
107521572	1.25354	7.32821	16.511	4.83682e-05	0.0134275	HBEGF	heparin binding EGF like growth factor	Up
107521542	1.22131	3.27358	16.109	5.97978e-05	0.0164181	SLC4A9	solute carrier family 4 member 9	Up
107498081	1.442	7.55935	16.0008	6.33152e-05	0.0171949	TRIM26	tripartite motif containing 26	Up
107503719	2.56891	2.71739	15.9313	6.56826e-05	0.017646	COMP	cartilage oligomeric matrix protein	Up
107498875	1.4063	6.64019	15.8732	6.77298e-05	0.0180024	PLEKHA4	pleckstrin homology domain containing A4	Up
107502068	1.6002	3.31278	15.7221	7.33627e-05	0.0192944	APOBEC3H	apolipoprotein B mRNA editing enzyme catalytic subunit 3H	Up
107503500	2.27746	5.0098	15.6034	7.81129e-05	0.0203297	PARP10	poly(ADP-ribose) polymerase family member 10	Up
107501299	1.569	1.50228	15.4829	8.32538e-05	0.0214443	MOCOS	molybdenum cofactor sulfurase	Up
107515099	1.8042	7.77312	15.4309	8.55766e-05	0.0218177	ICAM1	intercellular adhesion molecule 1	Up
107507299	3.12457	0.464279	15.3617	8.87707e-05	0.0222304	PDCD1LG2	programmed cell death 1 ligand 2	Up
107518200	2.94363	2.18085	15.3573	8.89751e-05	0.0222304	CIITA	class II major histocompatibility complex transactivator	Up
107509030	1.95622	6.40724	15.1475	9.94306e-05	0.0245968	TOR3A	torsin family 3 member A	Up
107502665	1.01857	4.76682	14.6056	0.000132522	0.0324614	TERF2IP	TERF2 interacting protein	Up
107518489	5.24852	-0.456644	14.4947	0.000140553	0.0340942	SCML4	Scm polycomb group protein like 4	Up
107517540	1.27871	3.81528	13.9031	0.000192479	0.0458009	LOC107517540	H-2 class I histocompatibility antigen, Q10 alpha chain-like	Up

## Sheet: UIFN 8hr, pairwise
Locus	logFC	logCPM	LR	PValue	FDR	symbol	description	threshold
107510087	4.43696	10.654	231.232	3.21069e-52	8.02191e-48	RNF213	ring finger protein 213	Up
107500314	8.20764	6.9422	223.521	1.54285e-50	1.92741e-46	USP18	ubiquitin specific peptidase 18	Up
107507658	5.04936	4.80718	139.24	3.90264e-32	3.25025e-28	XAF1	XIAP associated factor 1	Up
107507193	5.10877	5.59822	138.106	6.90893e-32	4.31549e-28	LOC107507193	interferon-induced GTP-binding protein Mx2-like	Up
107513228	4.45226	8.97164	134.644	3.94995e-31	1.97379e-27	LOC107513228	2'-5'-oligoadenylate synthase 3-like	Up
107501624	6.82261	5.95766	124.939	5.24804e-29	2.18537e-25	IFIT1	interferon induced protein with tetratricopeptide repeats 1	Up
107513409	9.54537	6.0284	120.2	5.71854e-28	2.04111e-24	LOC107513409	E3 ubiquitin-protein ligase TRIM22-like	Up
107507191	5.17025	4.23283	108.527	2.0598e-25	6.43302e-22	LOC107507191	interferon-induced GTP-binding protein Mx2-like	Up
107498225	5.9381	6.80085	100.858	9.88067e-24	2.74298e-20	RSAD2	radical S-adenosyl methionine domain containing 2	Up
107503603	6.55234	6.72193	93.3905	4.29316e-22	1.07265e-18	IFI6	interferon alpha inducible protein 6	Up
107517451	4.89258	4.39998	92.2798	7.52498e-22	1.7092e-18	EPSTI1	epithelial stromal interaction 1	Up
107513273	5.76185	7.06572	88.0519	6.37597e-21	1.32753e-17	OAS1	2'-5'-oligoadenylate synthetase 1	Up
107511688	3.52498	5.43252	87.5759	8.11063e-21	1.5588e-17	TRIM14	tripartite motif containing 14	Up
107499622	6.05413	7.14342	74.7811	5.25912e-18	9.38565e-15	TRANK1	tetratricopeptide repeat and ankyrin repeat containing 1	Up
107512537	8.52255	4.6008	69.8063	6.5422e-17	1.08971e-13	LOC107512537	probable ATP-dependent RNA helicase DDX60	Up
107513363	4.08257	5.8659	68.2819	1.41718e-16	2.21301e-13	UBA7	ubiquitin like modifier activating enzyme 7	Up
107512699	7.20773	3.51118	67.0709	2.61918e-16	3.84942e-13	LOC107512699	guanylate-binding protein 1-like	Up
107512535	6.26302	4.16851	66.7027	3.15697e-16	4.38158e-13	LOC107512535	probable ATP-dependent RNA helicase DDX60	Up
107501255	3.51167	6.8406	66.5964	3.332e-16	4.38158e-13	OASL	2'-5'-oligoadenylate synthetase like	Up
107513813	4.28006	5.89991	62.6294	2.49507e-15	3.11697e-12	DHX58	DExH-box helicase 58	Up
107516366	4.49812	4.7452	59.668	1.12289e-14	1.33597e-11	CXCL10	C-X-C motif chemokine ligand 10	Up
107516234	5.15474	5.27962	58.8914	1.66619e-14	1.89226e-11	TNFSF10	TNF superfamily member 10	Up
107500096	5.77525	3.86022	57.8673	2.80415e-14	3.04616e-11	ZBP1	Z-DNA binding protein 1	Up
107498227	3.54199	6.15285	54.5232	1.53625e-13	1.5993e-10	CMPK2	cytidine/uridine monophosphate kinase 2	Up
107505609	6.97331	2.38776	53.4562	2.64429e-13	2.6427e-10	LOC107505609	E3 ubiquitin-protein ligase TRIM22-like	Up
107501067	5.46769	5.70408	51.9715	5.63109e-13	5.41126e-10	TRIM34	tripartite motif containing 34	Up
107520388	2.77398	2.89774	50.9521	9.465e-13	8.75863e-10	CNNM1	cyclin and CBS domain divalent metal cation transport mediator 1	Up
107506346	5.75181	4.65781	50.7206	1.06495e-12	9.50279e-10	LOC107506346	poly [ADP-ribose] polymerase 15-like	Up
107502800	6.7496	8.2122	44.9031	2.07033e-11	1.78369e-08	DDX58	DExD/H-box helicase 58	Up
107504293	5.01687	1.94533	44.6051	2.4106e-11	2.00763e-08	CASP1	caspase 1	Up
107503719	4.45977	2.71739	44.5236	2.51314e-11	2.02551e-08	COMP	cartilage oligomeric matrix protein	Up
107518925	5.87323	5.86249	43.189	4.96994e-11	3.88044e-08	HERC6	HECT and RLD domain containing E3 ubiquitin protein ligase family member 6	Up
107516103	5.10158	2.66264	41.8617	9.79619e-11	7.4169e-08	SCNN1G	sodium channel epithelial 1 gamma subunit	Up
107507145	5.21111	6.08943	41.4574	1.20469e-10	8.85266e-08	IRF7	interferon regulatory factor 7	Up
107521231	2.01614	7.37254	41.2767	1.32133e-10	9.43242e-08	STAT2	signal transducer and activator of transcription 2	Up
107502208	2.16096	3.6278	39.349	3.54426e-10	2.45981e-07	LIPA	lipase A, lysosomal acid type	Up
107499280	5.35818	7.779	38.6342	5.11152e-10	3.45166e-07	IFIT3	interferon induced protein with tetratricopeptide repeats 3	Up
107512883	1.63707	5.03561	37.7859	7.89513e-10	5.19105e-07	LOC107512883	interferon regulatory factor 4-like	Up
107510360	5.35514	2.94176	37.106	1.11882e-09	7.11875e-07	LOC107510360	poly [ADP-ribose] polymerase 14-like	Up
107519332	2.77349	7.46478	37.0699	1.13968e-09	7.11875e-07	PARP12	poly(ADP-ribose) polymerase family member 12	Up
107508052	4.63377	2.39182	36.629	1.42888e-09	8.70747e-07	LOC107508052	poly [ADP-ribose] polymerase 14-like	Up
107507555	1.5954	5.7869	34.2533	4.83866e-09	2.87843e-06	RIPK2	receptor interacting serine/threonine kinase 2	Up
107504963	2.65454	5.14622	32.2139	1.381e-08	8.02428e-06	SP110	SP110 nuclear body protein	Up
107504926	2.1793	8.27568	32.0597	1.4951e-08	8.48981e-06	LOC107504926	interferon-induced GTP-binding protein Mx1-like	Up
107502527	1.43943	5.62702	31.5776	1.91625e-08	1.06394e-05	TMEM50A	transmembrane protein 50A	Up
107505610	2.74818	5.00981	31.4432	2.05357e-08	1.1154e-05	LOC107505610	E3 ubiquitin-protein ligase TRIM22-like	Up
107506345	4.16551	3.12039	30.3918	3.53013e-08	1.8766e-05	LOC107506345	poly [ADP-ribose] polymerase 14-like	Up
107508054	4.22237	4.06446	30.1188	4.06364e-08	2.11521e-05	LOC107508054	poly [ADP-ribose] polymerase 15-like	Up
107499281	5.21862	8.00732	30.0148	4.28767e-08	2.18627e-05	IFIT2	interferon induced protein with tetratricopeptide repeats 2	Up
107511736	5.34056	8.02907	29.5112	5.55955e-08	2.77811e-05	IFIH1	interferon induced with helicase C domain 1	Up
107519071	5.77229	7.83072	29.3268	6.11436e-08	2.99544e-05	SAMD9L	sterile alpha motif domain containing 9 like	Up
107518926	4.68875	6.04946	29.1507	6.69608e-08	3.21734e-05	HERC5	HECT and RLD domain containing E3 ubiquitin protein ligase 5	Up
107508898	5.38244	1.60806	28.2418	1.07065e-07	5.04719e-05	LOC107508898	interferon-induced protein with tetratricopeptide repeats 1-like	Up
107510656	3.66244	7.79293	27.0052	2.02907e-07	9.38821e-05	ISG15	ISG15 ubiquitin-like modifier	Up
107498009	2.39561	5.80365	26.3646	2.8267e-07	0.000128409	IRF9	interferon regulatory factor 9	Up
107497411	2.73172	9.11255	25.9632	3.4798e-07	0.000155255	LGALS9	galectin 9	Up
107506241	3.89103	3.59656	25.2418	5.05751e-07	0.000221688	LOC107506241	guanylate-binding protein 4-like	Up
107513411	4.73432	2.64889	24.4836	7.49442e-07	0.000322842	LOC107513411	eukaryotic translation initiation factor 3 subunit E pseudogene	Up
107505194	3.88725	2.87419	23.6907	1.13126e-06	0.000479059	LOC107505194	poly [ADP-ribose] polymerase 14-like	Up
107507192	1.83294	8.43765	23.4785	1.26319e-06	0.000526013	LOC107507192	interferon-induced GTP-binding protein Mx1-like	Up
107510923	1.79522	6.88758	22.8058	1.79223e-06	0.000734081	EHD4	EH domain containing 4	Up
107501299	2.3734	1.50228	21.7541	3.09923e-06	0.00124894	MOCOS	molybdenum cofactor sulfurase	Up
107519072	4.61979	8.46647	20.7701	5.17839e-06	0.00205368	SAMD9	sterile alpha motif domain containing 9	Up
107498784	1.97202	2.57833	20.6819	5.42268e-06	0.00211696	LOC107498784	uncharacterized LOC107498784	Up
107517036	4.33227	2.05814	19.8127	8.54131e-06	0.00328315	LOC107517036	basic leucine zipper transcriptional factor ATF-like 2	Up
107518040	4.29049	5.88552	19.5888	9.60307e-06	0.00363535	LOC107518040	poly [ADP-ribose] polymerase 14-like	Up
107504966	3.28505	7.29197	19.0357	1.28297e-05	0.00478433	LOC107504966	nuclear body protein SP140-like protein	Up
107510323	1.81024	8.80279	18.5993	1.6128e-05	0.00592586	ZNFX1	zinc finger NFX1-type containing 1	Up
107505898	1.23818	7.33979	18.2052	1.98341e-05	0.00718196	RTP4	receptor transporter protein 4	Up
107507657	5.65416	-0.294883	17.9599	2.25603e-05	0.00805242	FBXO39	F-box protein 39	Up
107506347	3.91966	8.33125	17.8634	2.37338e-05	0.00835196	DTX3L	deltex E3 ubiquitin ligase 3L	Up
107507299	4.11427	0.464279	17.0853	3.57381e-05	0.0124016	PDCD1LG2	programmed cell death 1 ligand 2	Up
107498095	1.68735	5.89091	16.9149	3.90928e-05	0.0133799	UBD	ubiquitin D	Up
107506344	4.06688	7.75161	16.5765	4.67264e-05	0.0157765	LOC107506344	poly [ADP-ribose] polymerase 14-like	Up
107515013	1.07651	5.81155	16.3247	5.33633e-05	0.0177771	GRIPAP1	GRIP1 associated protein 1	Up
107509280	2.80462	3.3313	16.2932	5.42575e-05	0.0178372	CGAS	cyclic GMP-AMP synthase	Up
107519635	3.77263	8.12219	16.0838	6.06001e-05	0.0196636	EIF2AK2	eukaryotic translation initiation factor 2 alpha kinase 2	Up
107512026	2.64525	1.30089	15.9124	6.63432e-05	0.0212511	LMO2	LIM domain only 2	Up
107501120	2.63431	2.53822	15.7009	7.41885e-05	0.0234196	LOC107501120	tripartite motif-containing protein 34-like	Up
107506348	3.46735	4.70013	15.6806	7.49877e-05	0.0234196	PARP9	poly(ADP-ribose) polymerase family member 9	Up
107499272	5.29997	-0.671144	15.4311	8.55691e-05	0.0263944	LOC107499272	interferon-induced protein with tetratricopeptide repeats 1B-like	Up
107518415	1.70191	5.03215	15.149	9.935e-05	0.0302715	UBE2L6	ubiquitin conjugating enzyme E2 L6	Up
107510414	3.02418	6.75022	15.0169	0.00010655	0.0320741	MLKL	mixed lineage kinase domain like pseudokinase	Up
107519182	3.70121	8.42233	14.9291	0.000111629	0.0332029	STAT1	signal transducer and activator of transcription 1	Up
107511679	2.7647	4.25853	14.8405	0.000116995	0.0343896	TDRD7	tudor domain containing 7	Up
107498004	1.29361	2.78775	14.1204	0.00017147	0.0498161	REM2	RRAD and GEM like GTPase 2	Up

## Sheet: IFNW_0.01_4h, pairw,postanov
log2FC_W4	log2FC_W9	pvalW4_D1	pvalW9_D1	pvalW4_W9	symbol	description	sigW4_D1	sigW9_D1	sigW4_W9
1.34103	3.38786	0.0372725	1.84504e-09	2.56321e-05	USP18	ubiquitin specific peptidase 18	NotSig	Up	W9 > W4
0.38239	2.25555	0.412465	8.62674e-08	3.85884e-06	XAF1	XIAP associated factor 1	NotSig	Up	W9 > W4
0.988497	3.15566	0.205721	1.87845e-06	0.000216354	RSAD2	radical S-adenosyl methionine domain containing 2	NotSig	Up	W9 > W4
0.19756	2.56903	0.749799	1.86767e-05	5.75075e-05	IFI6	interferon alpha inducible protein 6	NotSig	Up	W9 > W4
0.192666	3.31153	0.846487	4.9682e-05	7.44076e-05	LOC107513409	E3 ubiquitin-protein ligase TRIM22-like	NotSig	Up	W9 > W4
0.215688	1.11602	0.399117	1.50048e-05	0.000448985	RNF213	ring finger protein 213	NotSig	Up	NotSig

## Sheet: IFNW_0.01_8h, pairw,postanov
log2FC_W4	log2FC_W9	pvalW4_D1	pvalW9_D1	pvalW4_W9	symbol	description	sigW4_D1	sigW9_D1	sigW4_W9
1.1028	4.75537	0.076626	3.39488e-20	1.02242e-13	USP18	ubiquitin specific peptidase 18	NotSig	Up	W9 > W4
0.555227	3.15684	0.242501	2.20391e-14	2.73003e-10	XAF1	XIAP associated factor 1	NotSig	Up	W9 > W4
1.40574	4.29274	0.0522007	3.01389e-12	2.83916e-07	IFIT1	interferon induced protein with tetratricopeptide repeats 1	NotSig	Up	W9 > W4
0.255534	1.78447	0.318084	9.14594e-12	4.1815e-09	RNF213	ring finger protein 213	NotSig	Up	W9 > W4
-0.109556	3.22223	0.857337	5.39617e-08	4.24828e-08	IFI6	interferon alpha inducible protein 6	NotSig	Up	W9 > W4
0.888237	4.72678	0.42689	9.62384e-09	1.83513e-06	LOC107513409	E3 ubiquitin-protein ligase TRIM22-like	NotSig	Up	W9 > W4
-0.116976	1.72038	0.729971	5.56527e-07	1.14075e-07	LOC107513228	2'-5'-oligoadenylate synthase 3-like	NotSig	Up	W9 > W4
-0.732306	3.37332	0.370571	9.70031e-06	5.02236e-07	IRF7	interferon regulatory factor 7	NotSig	Up	W9 > W4
0.663875	2.98116	0.325581	1.95678e-07	4.22027e-05	RSAD2	radical S-adenosyl methionine domain containing 2	NotSig	Up	W9 > W4
-0.387471	2.25505	0.475045	2.13753e-05	1.52756e-06	OAS1	2'-5'-oligoadenylate synthetase 1	NotSig	Up	W9 > W4
0.94042	3.99353	0.245254	6.89348e-06	0.000336666	DDX58	DExD/H-box helicase 58	NotSig	Up	W9 > W4
0.544066	1.721	0.139249	1.65069e-06	0.00097108	TRIM14	tripartite motif containing 14	NotSig	Up	W9 > W4
0.786951	3.98511	0.496094	1.99574e-05	0.000456111	LOC107512537	probable ATP-dependent RNA helicase DDX60	NotSig	Up	W9 > W4
-0.470691	1.67805	0.383611	0.000460966	3.03159e-05	UBA7	ubiquitin like modifier activating enzyme 7	NotSig	Up	W9 > W4

## Sheet: IFNW_1_4h, pairw,postanov
log2FC_W4	log2FC_W9	pvalW4_D1	pvalW9_D1	pvalW4_W9	symbol	description	sigW4_D1	sigW9_D1	sigW4_W9
2.65573	6.5133	2.64996e-09	2.23603e-46	6.8398e-25	LOC107507193	interferon-induced GTP-binding protein Mx2-like	Up	Up	W9 > W4
2.19544	4.40385	1.25605e-16	1.21398e-51	5.88926e-17	RNF213	ring finger protein 213	Up	Up	W9 > W4
2.73314	6.34357	1.81619e-07	1.18774e-38	3.13302e-21	LOC107507191	interferon-induced GTP-binding protein Mx2-like	Up	Up	W9 > W4
4.85153	8.43985	3.01689e-18	1.97174e-42	2.30484e-14	RSAD2	radical S-adenosyl methionine domain containing 2	Up	Up	W9 > W4
4.58577	7.22869	1.12481e-20	4.16926e-43	3.19067e-11	USP18	ubiquitin specific peptidase 18	Up	Up	W9 > W4
2.54311	7.95903	0.00203061	1.51716e-29	4.20255e-22	ZBP1	Z-DNA binding protein 1	Up	Up	W9 > W4
2.87514	7.03125	7.28702e-06	1.03197e-32	2.25354e-19	CXCL10	C-X-C motif chemokine ligand 10	Up	Up	W9 > W4
2.87373	6.47473	4.46808e-09	2.35877e-32	7.53349e-15	UBA7	ubiquitin like modifier activating enzyme 7	Up	Up	W9 > W4
0.376976	3.25116	0.180513	1.74473e-26	9.87603e-22	LOC107519280	apolipoprotein L6-like	NotSig	Up	W9 > W4
2.36785	4.63296	1.65742e-11	5.08475e-33	6.61847e-11	LOC107513228	2'-5'-oligoadenylate synthase 3-like	Up	Up	W9 > W4
4.45293	9.71622	0.00231327	6.91907e-24	5.05198e-18	LOC107517036	basic leucine zipper transcriptional factor ATF-like 2	Up	Up	W9 > W4
3.66495	6.53839	2.64377e-11	1.24099e-28	9.22103e-10	IFIT1	interferon induced protein with tetratricopeptide repeats 1	Up	Up	W9 > W4
1.13005	4.78013	0.0228392	2.54039e-22	4.803e-16	TMEM140	transmembrane protein 140	NotSig	Up	W9 > W4
1.22874	3.47806	6.60698e-05	6.63911e-26	5.76985e-13	STAT2	signal transducer and activator of transcription 2	Up	Up	W9 > W4
1.4544	4.50844	0.00037163	1.58102e-23	2.60624e-13	OASL	2'-5'-oligoadenylate synthetase like	Up	Up	W9 > W4
3.52541	7.29559	8.9972e-07	3.47192e-23	4.74655e-11	TNFSF10	TNF superfamily member 10	Up	Up	W9 > W4
1.9434	5.63357	0.000321676	7.31104e-22	1.04894e-12	DHX58	DExH-box helicase 58	Up	Up	W9 > W4
1.98361	6.10009	0.00284986	5.27999e-20	5.04773e-13	SOCS1	suppressor of cytokine signaling 1	Up	Up	W9 > W4
3.31509	6.18491	2.25221e-09	3.47847e-23	5.09235e-08	OAS1	2'-5'-oligoadenylate synthetase 1	Up	Up	W9 > W4
3.11706	4.36771	1.10738e-14	1.85068e-26	0.000214504	XAF1	XIAP associated factor 1	Up	Up	W9 > W4
0.908774	3.64123	0.0634783	1.46454e-19	9.95956e-15	ATF3	activating transcription factor 3	NotSig	Up	W9 > W4
1.69182	3.66704	4.86518e-05	6.64776e-23	1.05878e-10	CNNM1	cyclin and CBS domain divalent metal cation transport mediator 1	Up	Up	W9 > W4
4.67598	7.11682	3.00677e-13	3.57472e-24	8.70729e-06	IFI6	interferon alpha inducible protein 6	Up	Up	W9 > W4
2.71164	5.08242	1.1661e-08	1.86611e-22	1.86591e-07	IRF9	interferon regulatory factor 9	Up	Up	W9 > W4
1.3929	6.23772	0.143602	1.49792e-15	4.46448e-13	SCNN1G	sodium channel epithelial 1 gamma subunit	NotSig	Up	W9 > W4
0.648047	3.89295	0.133672	1.03678e-16	7.47682e-13	NLRC5	NLR family CARD domain containing 5	NotSig	Up	W9 > W4
2.85026	6.19202	2.92282e-06	6.01175e-19	2.66966e-08	TRANK1	tetratricopeptide repeat and ankyrin repeat containing 1	Up	Up	W9 > W4
1.06873	3.76581	0.0106216	9.10384e-18	5.11438e-11	ETV7	ETS variant 7	Up	Up	W9 > W4
0.719874	2.4413	0.00719941	4.5837e-19	6.45421e-11	RIPK2	receptor interacting serine/threonine kinase 2	NotSig	Up	W9 > W4
1.14628	3.96197	0.00877479	2.39997e-17	1.26166e-10	UBE2L6	ubiquitin conjugating enzyme E2 L6	Up	Up	W9 > W4
1.63759	4.29887	0.000277176	2.82644e-18	4.37128e-09	CMPK2	cytidine/uridine monophosphate kinase 2	Up	Up	W9 > W4
1.41785	6.14825	0.266137	4.80396e-14	1.0043e-12	LOC107498547	interferon-induced GTP-binding protein Mx2-like	NotSig	Up	W9 > W4
4.97346	8.02162	1.42954e-09	3.77232e-18	2.08225e-05	IRF7	interferon regulatory factor 7	Up	Up	W9 > W4
0.0230962	3.84104	0.980349	1.87878e-12	9.72821e-14	LMO2	LIM domain only 2	NotSig	Up	W9 > W4
1.2117	3.5922	0.0342991	1.93667e-15	1.72193e-10	RAB19	RAB19, member RAS oncogene family	NotSig	Up	W9 > W4
0.554098	5.26286	0.505427	6.0878e-12	7.65363e-11	CIITA	class II major histocompatibility complex transactivator	NotSig	Up	W9 > W4
0.535165	3.55218	0.23199	4.96341e-13	3.14087e-10	ICAM1	intercellular adhesion molecule 1	NotSig	Up	W9 > W4
3.74841	6.02443	5.33375e-08	1.05122e-16	7.98587e-05	LOC107513409	E3 ubiquitin-protein ligase TRIM22-like	Up	Up	W9 > W4
1.691	3.06567	2.55242e-06	9.68001e-17	4.7854e-05	TRIM14	tripartite motif containing 14	Up	Up	W9 > W4
0.488678	2.86755	0.235991	8.20682e-13	6.00364e-10	APOBEC3H	apolipoprotein B mRNA editing enzyme catalytic subunit 3H	NotSig	Up	W9 > W4
2.59223	6.46907	0.000652066	7.02329e-13	1.02939e-06	IFIT3	interferon induced protein with tetratricopeptide repeats 3	Up	Up	W9 > W4
0.936261	4.37145	0.182322	1.54242e-11	7.54414e-09	LOC107512699	guanylate-binding protein 1-like	NotSig	Up	W9 > W4
0.512956	5.78039	0.71555	5.93865e-10	4.29489e-10	SLC15A3	solute carrier family 15 member 3	NotSig	Up	W9 > W4
3.38141	5.78988	5.64146e-06	2.511e-14	5.54494e-05	LOC107512535	probable ATP-dependent RNA helicase DDX60	Up	Up	W9 > W4
1.4256	3.50975	0.00109997	8.36877e-14	2.41104e-06	PARP12	poly(ADP-ribose) polymerase family member 12	Up	Up	W9 > W4
1.89444	4.73854	0.00843985	1.23349e-12	3.3464e-07	COMP	cartilage oligomeric matrix protein	Up	Up	W9 > W4
-0.186356	5.48966	0.897825	2.06967e-09	2.72737e-10	NEURL3	neuralized E3 ubiquitin protein ligase 3	NotSig	Up	W9 > W4
0.361282	1.8498	0.171607	1.7212e-12	5.66886e-09	LOC107512883	interferon regulatory factor 4-like	NotSig	Up	W9 > W4
-1.12105	5.00987	0.354618	2.09622e-08	2.72492e-10	LOC107506243	guanylate-binding protein 5-like	NotSig	Up	W9 > W4
0.311512	2.67974	0.499508	7.34408e-11	1.47996e-09	LOC107498784	uncharacterized LOC107498784	NotSig	Up	W9 > W4
2.89863	5.65347	2.30582e-05	3.09876e-13	4.55546e-05	ISG15	ISG15 ubiquitin-like modifier	Up	Up	W9 > W4
0.450203	2.57248	0.21904	2.59742e-11	2.11843e-08	TRAFD1	TRAF-type zinc finger domain containing 1	NotSig	Up	W9 > W4
0.598795	2.29949	0.114541	9.2897e-12	2.73527e-08	MOB3C	MOB kinase activator 3C	NotSig	Up	W9 > W4
0.488661	3.08509	0.351051	1.72281e-10	1.04723e-08	DENND2D	DENN domain containing 2D	NotSig	Up	W9 > W4
1.12833	3.09274	0.0061686	2.07792e-12	2.99521e-06	ZNFX1	zinc finger NFX1-type containing 1	Up	Up	W9 > W4
2.98594	6.05614	0.000290382	4.21215e-12	1.96933e-05	LOC107512537	probable ATP-dependent RNA helicase DDX60	Up	Up	W9 > W4
0.415239	2.27272	0.234036	3.63059e-11	2.23335e-08	LOC107517540	H-2 class I histocompatibility antigen, Q10 alpha chain-like	NotSig	Up	W9 > W4
1.71662	3.37942	0.00023399	4.14867e-13	5.45449e-05	EPSTI1	epithelial stromal interaction 1	Up	Up	W9 > W4
3.63589	7.07623	3.76377e-05	6.64362e-12	7.04191e-05	IFIT2	interferon induced protein with tetratricopeptide repeats 2	Up	Up	W9 > W4
0.925625	3.44745	0.0576905	4.48474e-11	4.65597e-07	SLC25A28	solute carrier family 25 member 28	NotSig	Up	W9 > W4
0.739844	2.08803	0.0104512	2.15567e-12	3.23893e-06	RTP4	receptor transporter protein 4	NotSig	Up	W9 > W4
0.660335	2.54735	0.129503	9.27373e-11	1.46638e-07	IL15RA	interleukin 15 receptor subunit alpha	NotSig	Up	W9 > W4
1.12862	3.16199	0.0107261	2.4356e-11	6.89796e-06	PML	promyelocytic leukemia	Up	Up	W9 > W4
0.0223721	2.40505	0.962292	7.7988e-09	3.12727e-09	LOC107502469	GTPase IMAP family member 4-like	NotSig	Up	W9 > W4
2.03865	4.52427	0.000849495	2.31937e-11	5.33387e-05	HELZ2	helicase with zinc finger 2	Up	Up	W9 > W4
0.834249	2.93929	0.0543394	1.34758e-10	1.79174e-06	TRIM21	tripartite motif containing 21	NotSig	Up	W9 > W4
1.27503	4.39563	0.0634662	1.3865e-09	3.03756e-06	LOC107506346	poly [ADP-ribose] polymerase 15-like	NotSig	Up	W9 > W4
2.22524	4.75647	0.000954975	7.8247e-11	9.58684e-05	TRIM34	tripartite motif containing 34	Up	Up	W9 > W4
0.505322	3.1114	0.335558	6.33689e-09	4.61945e-07	LOC107497017	serine/arginine repetitive matrix protein 3-like	NotSig	Up	W9 > W4
2.69736	5.90847	0.0226767	1.96095e-09	1.01575e-05	LOC107508898	interferon-induced protein with tetratricopeptide repeats 1-like	NotSig	Up	W9 > W4
1.09231	3.76833	0.0594392	2.5779e-09	8.331e-06	CD274	CD274 molecule	NotSig	Up	W9 > W4
-0.01679	2.16343	0.969227	6.40495e-08	3.04876e-08	SLC6A12	solute carrier family 6 member 12	NotSig	Up	W9 > W4
0.40916	1.84682	0.213181	1.505e-09	6.87244e-07	IRF8	interferon regulatory factor 8	NotSig	Up	W9 > W4
0.551655	2.04767	0.0872732	7.91376e-10	4.75148e-06	RNF114	ring finger protein 114	NotSig	Up	W9 > W4
0.254823	2.70154	0.57909	2.83815e-08	3.71075e-07	IRF1	interferon regulatory factor 1	NotSig	Up	W9 > W4
0.660431	3.64718	0.297569	2.00845e-08	1.41922e-06	CGAS	cyclic GMP-AMP synthase	NotSig	Up	W9 > W4
0.763402	3.12783	0.226964	1.40659e-08	1.70883e-06	OSBP2	oxysterol binding protein 2	NotSig	Up	W9 > W4
0.274142	2.03209	0.439776	1.72274e-08	7.48019e-07	CD40	CD40 molecule	NotSig	Up	W9 > W4
0.730859	2.86097	0.117919	6.52887e-09	8.06123e-06	LOC107519231	apolipoprotein L3-like	NotSig	Up	W9 > W4
5.12548e-15	5.94743	1	8.25299e-07	1.31673e-07	SLC22A31	solute carrier family 22 member 31	NotSig	Up	W9 > W4
0.910443	2.38055	0.0146543	8.5801e-10	9.21842e-05	LOC107504926	interferon-induced GTP-binding protein Mx1-like	NotSig	Up	W9 > W4
0.28951	1.52861	0.299423	9.07645e-09	1.30021e-06	LOC107502483	GTPase IMAP family member 7-like	NotSig	Up	W9 > W4
0.5203	2.52443	0.263961	1.96941e-08	3.18342e-06	APOBEC3F	apolipoprotein B mRNA editing enzyme catalytic subunit 3F	NotSig	Up	W9 > W4
0.280769	1.7559	0.356721	1.80832e-08	1.79444e-06	HBEGF	heparin binding EGF like growth factor	NotSig	Up	W9 > W4
0.677319	3.78037	0.493661	1.61704e-07	1.05139e-06	LOC107519945	C-C motif chemokine 8-like	NotSig	Up	W9 > W4
0.966106	2.16359	0.00806846	8.13913e-10	0.000225537	LIPA	lipase A, lysosomal acid type	NotSig	Up	W9 > W4
0.739917	1.86035	0.0205459	1.27663e-09	8.95019e-05	SLC4A9	solute carrier family 4 member 9	NotSig	Up	W9 > W4
1.05984	3.02644	0.0309938	6.83068e-09	8.3114e-05	TOR3A	torsin family 3 member A	NotSig	Up	W9 > W4
4.11603	6.01378	3.92644e-06	6.53138e-10	0.0186586	DDX58	DExD/H-box helicase 58	Up	Up	NotSig
0.333312	1.96634	0.338874	3.99976e-08	3.83041e-06	PLEKHA4	pleckstrin homology domain containing A4	NotSig	Up	W9 > W4
1.39045	4.11715	0.176025	6.7075e-08	7.08441e-06	ICAM4	intercellular adhesion molecule 4 (Landsteiner-Wiener blood group)	NotSig	Up	W9 > W4
0.271106	1.95311	0.463903	1.00811e-07	2.7581e-06	AGBL3	ATP/GTP binding protein like 3	NotSig	Up	W9 > W4
-0.0162583	2.59064	0.980882	1.32085e-06	4.55289e-07	SERPING1	serpin family G member 1	NotSig	Up	W9 > W4
0.490527	2.84359	0.341584	2.09418e-07	1.14276e-05	BST2	bone marrow stromal cell antigen 2	NotSig	Up	W9 > W4
0.383571	2.42845	0.386909	1.79978e-07	8.19603e-06	TAP1	transporter 1, ATP binding cassette subfamily B member	NotSig	Up	W9 > W4
0.317239	3.65022	0.717497	1.39752e-06	2.61215e-06	LOC107511263	interferon alpha-inducible protein 27-like protein 2	NotSig	Up	W9 > W4
5.12548e-15	5.54083	1	4.09183e-06	6.89629e-07	LOC107512871	uncharacterized LOC107512871	NotSig	Up	W9 > W4
2.91409	5.45327	0.00242371	1.66027e-08	0.00113471	LOC107513411	eukaryotic translation initiation factor 3 subunit E pseudogene	Up	Up	W9 > W4
1.58755	4.23907	0.122466	1.15938e-07	2.83086e-05	PDCD1LG2	programmed cell death 1 ligand 2	NotSig	Up	W9 > W4
0.57337	2.53588	0.216459	1.17001e-07	2.45313e-05	LOC107505610	E3 ubiquitin-protein ligase TRIM22-like	NotSig	Up	W9 > W4
2.17961	4.56932	0.0557583	5.79111e-08	4.84685e-05	LOC107511909	interferon-stimulated gene 20 kDa protein-like	NotSig	Up	W9 > W4
1.15119	3.23924	0.0367368	4.43472e-08	0.000215806	LOC107506941	interferon-induced transmembrane protein 3-like	NotSig	Up	W9 > W4
0.848256	2.53582	0.0572341	3.39298e-08	0.00013193	SP110	SP110 nuclear body protein	NotSig	Up	W9 > W4
0.378036	2.56639	0.57006	5.80824e-07	2.31147e-06	NKX3-1	NK3 homeobox 1	NotSig	Up	W9 > W4
0.970915	2.89765	0.159084	1.18691e-07	2.17279e-05	LOC107507350	uncharacterized LOC107507350	NotSig	Up	W9 > W4
0.771548	2.54631	0.093637	7.54662e-08	9.84184e-05	LOC107507190	interferon-induced GTP-binding protein Mx1-like	NotSig	Up	W9 > W4
0.637988	2.23706	0.200122	1.20817e-07	1.63681e-05	ALPK1	alpha kinase 1	NotSig	Up	W9 > W4
0.653472	2.08069	0.0765449	4.92542e-08	0.000132571	LOC107507192	interferon-induced GTP-binding protein Mx1-like	NotSig	Up	W9 > W4
0.994204	3.11962	0.0753796	1.31411e-07	0.000160797	PARP10	poly(ADP-ribose) polymerase family member 10	NotSig	Up	W9 > W4
1.50712	4.03415	0.137554	3.06306e-07	4.1221e-05	LOC107517942	uncharacterized LOC107517942	NotSig	Up	W9 > W4
0.374118	1.42353	0.162355	8.25576e-08	5.19715e-05	TERF2IP	TERF2 interacting protein	NotSig	Up	W9 > W4
1.15547	2.83907	0.0190653	4.93968e-08	0.00073253	ADAR	adenosine deaminase, RNA specific	NotSig	Up	W9 > W4
0.362805	2.46551	0.470393	8.9673e-07	1.58678e-05	PRRG2	proline rich and Gla domain 2	NotSig	Up	W9 > W4
1.19684	2.93913	0.0189694	5.49425e-08	0.000748419	LGALS9	galectin 9	NotSig	Up	W9 > W4
0.883986	3.22594	0.138582	4.3608e-07	0.000132579	TREX1	three prime repair exonuclease 1	NotSig	Up	W9 > W4
0.591379	1.60654	0.0408747	4.29004e-08	0.000411296	LGALS8	galectin 8	NotSig	Up	W9 > W4
0.588951	2.74908	0.273277	7.80932e-07	6.04802e-05	FAM189B	family with sequence similarity 189 member B	NotSig	Up	W9 > W4
2.45957	4.41928	0.00198888	5.37683e-08	0.00445293	LOC107510360	poly [ADP-ribose] polymerase 14-like	Up	Up	W9 > W4
0.303567	2.15064	0.481971	1.12687e-06	2.16359e-05	RAB20	RAB20, member RAS oncogene family	NotSig	Up	W9 > W4
1.0538	2.76872	0.0514176	1.80407e-07	0.000426483	LOC107509876	HLA class I histocompatibility antigen, B-48 alpha chain-like	NotSig	Up	W9 > W4
0.234881	1.70678	0.536903	1.27365e-06	1.4005e-05	LOC107509250	GTPase IMAP family member 4-like	NotSig	Up	W9 > W4
0.13328	1.8042	0.723574	2.58367e-06	1.16173e-05	ZNF142	zinc finger protein 142	NotSig	Up	W9 > W4
0.029714	1.19445	0.910571	3.15206e-06	3.86373e-06	GIMAP8	GTPase, IMAP family member 8	NotSig	Up	W9 > W4
0.529198	1.3667	0.0368127	6.94554e-08	0.000712939	TMEM50A	transmembrane protein 50A	NotSig	Up	NotSig
0.350327	1.60195	0.264585	5.22715e-07	7.23225e-05	SAT1	spermidine/spermine N1-acetyltransferase 1	NotSig	Up	W9 > W4
0.299075	2.69804	0.609323	5.00917e-06	3.21951e-05	GIMAP1	GTPase, IMAP family member 1	NotSig	Up	W9 > W4
-0.0270601	1.61969	0.950176	9.63955e-06	3.01534e-06	CBLN3	cerebellin 3 precursor	NotSig	Up	W9 > W4
1.77124	3.50478	0.0104047	1.7303e-07	0.00238432	LOC107508052	poly [ADP-ribose] polymerase 14-like	Up	Up	W9 > W4
0.175896	1.82502	0.681371	3.81912e-06	1.53529e-05	IL2RA	interleukin 2 receptor subunit alpha	NotSig	Up	W9 > W4
2.86325	5.0077	0.00109392	2.20135e-07	0.0115378	IFIH1	interferon induced with helicase C domain 1	Up	Up	W9 > W4
0.587789	3.75644	0.462981	9.76777e-06	0.000109205	LOC107506576	interferon-induced very large GTPase 1-like	NotSig	Up	W9 > W4
2.41138	4.31668	0.00892221	3.25368e-07	0.00403809	LOC107505609	E3 ubiquitin-protein ligase TRIM22-like	Up	Up	W9 > W4
0.244495	1.98516	0.561901	4.82953e-06	5.17344e-05	PSMF1	proteasome inhibitor subunit 1	NotSig	Up	W9 > W4
1.77628	3.72215	0.0109104	4.31189e-07	0.00376004	LOC107508054	poly [ADP-ribose] polymerase 15-like	Up	Up	W9 > W4
0.387193	2.6717	0.492849	6.53734e-06	8.5607e-05	B3GNT7	UDP-GlcNAc:betaGal beta-1,3-N-acetylglucosaminyltransferase 7	NotSig	Up	W9 > W4
0.368611	2.42095	0.482482	5.57451e-06	8.01953e-05	ARID5A	AT-rich interaction domain 5A	NotSig	Up	W9 > W4
0.265399	1.80653	0.486059	3.58558e-06	6.50712e-05	LOC107502064	C-type lectin domain family 2 member D11-like	NotSig	Up	W9 > W4
0.455709	2.64803	0.437538	6.3241e-06	0.000104481	SECTM1	secreted and transmembrane 1	NotSig	Up	W9 > W4
0.0318567	1.81901	0.939767	1.69205e-05	2.09761e-05	TTC31	tetratricopeptide repeat domain 31	NotSig	Up	W9 > W4
0.0682714	1.80528	0.885013	1.56379e-05	1.70931e-05	LOC107502470	GTPase IMAP family member 7-like	NotSig	Up	W9 > W4
3.9277	6.3813	0.0131481	1.20178e-06	0.00226979	LOC107505193	poly [ADP-ribose] polymerase 14-like	Up	Up	W9 > W4
1.25598	3.89279	0.181727	5.4709e-06	0.000330815	INKA1	inka box actin regulator 1	NotSig	Up	W9 > W4
0.493054	2.73823	0.416536	8.72704e-06	0.000151505	MSX1	msh homeobox 1	NotSig	Up	W9 > W4
0.20995	1.40408	0.526969	5.78433e-06	5.77548e-05	REM2	RRAD and GEM like GTPase 2	NotSig	Up	W9 > W4
0.51721	1.83404	0.172058	2.33001e-06	0.000566416	CMTR1	cap methyltransferase 1	NotSig	Up	W9 > W4
0.122434	2.35121	0.821936	3.01689e-05	6.73382e-05	TNFRSF1B	TNF receptor superfamily member 1B	NotSig	Up	W9 > W4
2.20871	4.00596	0.00388032	9.45864e-07	0.0149108	HERC6	HECT and RLD domain containing E3 ubiquitin protein ligase family member 6	Up	Up	W9 > W4
0.340328	2.9676	0.631881	3.18236e-05	0.000154027	LOC107506241	guanylate-binding protein 4-like	NotSig	Up	W9 > W4
1.10189	4.20671	0.24988	1.90718e-05	0.000599271	LOC107511275	interferon-induced very large GTPase 1-like	NotSig	Up	W9 > W4
5.12548e-15	5.00844	1	0.000137301	3.97209e-05	TRIM40	tripartite motif containing 40	NotSig	Up	W9 > W4
0.210038	2.29624	0.689523	2.7868e-05	0.000122996	PSMB10	proteasome subunit beta 10	NotSig	Up	W9 > W4
3.54145	5.1171	0.000224482	7.24689e-07	0.0753088	SAMD9L	sterile alpha motif domain containing 9 like	Up	Up	NotSig
2.26385	3.86062	0.00355597	1.06401e-06	0.0203161	LOC107505194	poly [ADP-ribose] polymerase 14-like	Up	Up	NotSig
0.216288	1.71068	0.602539	1.80038e-05	0.000108802	FOXS1	forkhead box S1	NotSig	Up	W9 > W4
0.49353	2.35186	0.335204	1.13376e-05	0.000411945	LRP10	LDL receptor related protein 10	NotSig	Up	W9 > W4
0.82041	2.93	0.18711	8.74405e-06	0.000910641	LOC107511262	interferon alpha-inducible protein 27-like protein 1	NotSig	Up	W9 > W4
0.066869	1.53846	0.861296	3.36499e-05	5.92734e-05	ASPHD2	aspartate beta-hydroxylase domain containing 2	NotSig	Up	W9 > W4
1.28269	2.14162	0.00781973	1.05396e-06	0.0153959	MOCOS	molybdenum cofactor sulfurase	Up	Up	NotSig
0.129793	1.89421	0.81499	4.78044e-05	7.13747e-05	BCL2L14	BCL2 like 14	NotSig	Up	W9 > W4
0.645688	2.62053	0.286032	1.64079e-05	0.000667686	NOS3	nitric oxide synthase 3	NotSig	Up	W9 > W4
0.332993	1.68245	0.384649	1.34989e-05	0.000384777	AP5B1	adaptor related protein complex 5 subunit beta 1	NotSig	Up	W9 > W4
0.381632	2.07373	0.418538	2.09822e-05	0.00042962	RNF31	ring finger protein 31	NotSig	Up	W9 > W4
1.45089	3.67519	0.0579383	8.58633e-06	0.00399154	HERC5	HECT and RLD domain containing E3 ubiquitin protein ligase 5	NotSig	Up	W9 > W4
0.407964	1.17343	0.104002	3.21224e-06	0.00206743	PHLDA1	pleckstrin homology like domain family A member 1	NotSig	Up	NotSig
0.37404	1.91972	0.390969	1.81623e-05	0.000467583	IFI35	interferon induced protein 35	NotSig	Up	W9 > W4
5.12548e-15	4.89769	1	0.000251209	7.98079e-05	LOC107499272	interferon-induced protein with tetratricopeptide repeats 1B-like	NotSig	Up	W9 > W4
0.166307	1.90922	0.715774	5.07796e-05	0.000198598	TAP2	transporter 2, ATP binding cassette subfamily B member	NotSig	Up	W9 > W4
0.253728	1.54667	0.47787	2.11363e-05	0.000335653	NOD1	nucleotide binding oligomerization domain containing 1	NotSig	Up	W9 > W4
0.399145	1.57864	0.260381	1.27141e-05	0.000971279	TRIM26	tripartite motif containing 26	NotSig	Up	W9 > W4
0.61079	2.13016	0.200849	1.40554e-05	0.00150245	LOC107506470	patr class I histocompatibility antigen, B-2 alpha chain-like	NotSig	Up	W9 > W4
1.03209	2.82884	0.11743	1.30324e-05	0.00290937	LOC107501120	tripartite motif-containing protein 34-like	NotSig	Up	W9 > W4
0.931256	3.28206	0.386977	4.46817e-05	0.000433474	GJD3	gap junction protein delta 3	NotSig	Up	W9 > W4
0.145797	2.11012	0.779673	9.15005e-05	0.000246975	LOC107515132	chromosome unknown open reading frame, human C19orf66	NotSig	Up	W9 > W4
1.13507	2.92783	0.0869283	1.30525e-05	0.00419478	LOC107506345	poly [ADP-ribose] polymerase 14-like	NotSig	Up	W9 > W4
0.837313	2.77163	0.214227	2.6723e-05	0.00168861	LOC107510671	tumor necrosis factor receptor superfamily member 14-like	NotSig	Up	W9 > W4
0.245625	1.49978	0.495123	3.88432e-05	0.000510156	RFX5	regulatory factor X5	NotSig	Up	W9 > W4
0.087176	1.62536	0.83475	0.000113633	0.000233531	ZNF710	zinc finger protein 710	NotSig	Up	W9 > W4
0.615337	2.42078	0.275862	4.06294e-05	0.00171963	TCIRG1	T cell immune regulator 1, ATPase H+ transporting V0 subunit a3	NotSig	Up	W9 > W4
0.15079	1.76866	0.738828	0.000116408	0.000375561	IKBKE	inhibitor of nuclear factor kappa B kinase subunit epsilon	NotSig	Up	W9 > W4
0.767167	2.39567	0.16136	2.82027e-05	0.0034458	SHISA5	shisa family member 5	NotSig	Up	W9 > W4
2.91386	4.49035	0.0018785	8.23989e-06	0.0769657	SAMD9	sterile alpha motif domain containing 9	Up	Up	NotSig
-0.0656887	2.0701	0.908597	0.0003601	0.000229495	IL4I1	interleukin 4 induced 1	NotSig	Up	W9 > W4
0.266637	1.19791	0.378688	4.02393e-05	0.000965027	LOC107502485	GTPase IMAP family member 2-like	NotSig	Up	NotSig
5.01855	5.65461	0.00023485	7.61972e-06	0.30736	FBXO39	F-box protein 39	Up	Up	NotSig
1.83806	7.2117	0.296712	0.00036573	0.00215218	LOC107499783	tumor necrosis factor receptor superfamily member 14-like	NotSig	Up	W9 > W4
2.46261	5.40638	0.13836	9.70588e-05	0.00226794	HSH2D	hematopoietic SH2 domain containing	NotSig	Up	W9 > W4
0.495998	2.21872	0.43726	9.13265e-05	0.000986445	CASP1	caspase 1	NotSig	Up	W9 > W4
0.257693	1.89418	0.593389	0.000138907	0.000896693	PSMB8	proteasome subunit beta 8	NotSig	Up	W9 > W4
0.559824	3.10123	0.477291	0.000192161	0.00167331	LOC107506853	interferon-induced very large GTPase 1-like	NotSig	Up	W9 > W4
0.673698	3.09344	0.376928	0.000158462	0.00235016	SAMHD1	SAM and HD domain containing deoxynucleoside triphosphate triphosphohydrolase 1	NotSig	Up	W9 > W4
0.231643	1.85759	0.63137	0.000170303	0.000891364	TSKU	tsukushi, small leucine rich proteoglycan	NotSig	Up	W9 > W4
0.104221	1.60772	0.807746	0.000238958	0.000564375	DAXX	death domain associated protein	NotSig	Up	W9 > W4
1.1506	2.69417	0.0837339	3.72796e-05	0.00940216	LOC107510998	tumor necrosis factor receptor superfamily member 14-like	NotSig	Up	W9 > W4
0.0598335	1.08766	0.838808	0.000208636	0.000424865	AFAP1L2	actin filament associated protein 1 like 2	NotSig	Up	W9 > W4
0.014125	0.993587	0.958594	0.000277385	0.000330202	TXNIP	thioredoxin interacting protein	NotSig	NotSig	NotSig
0.251223	1.73395	0.577269	0.000173035	0.00120148	MYD88	myeloid differentiation primary response 88	NotSig	Up	W9 > W4
-4.88201	0.404551	0.000238451	0.565329	2.43398e-05	KCNK7	potassium two pore domain channel subfamily K member 7	Down	NotSig	W9 > W4
0.473798	2.23931	0.411214	0.000170904	0.00248535	ST6GALNAC4	ST6 N-acetylgalactosaminide alpha-2,6-sialyltransferase 4	NotSig	Up	W9 > W4
0.299331	1.51768	0.469626	0.000147839	0.00160665	ZDHHC14	zinc finger DHHC-type containing 14	NotSig	Up	W9 > W4
0.1285	0.961944	0.617346	0.000158942	0.000945018	TCEANC2	transcription elongation factor A N-terminal and central domain containing 2	NotSig	NotSig	NotSig
5.12548e-15	4.49771	1	0.0013597	0.000550566	LOC107499542	uncharacterized LOC107499542	NotSig	Up	W9 > W4
0.45486	2.34899	0.460347	0.000230603	0.00243929	ISG20	interferon stimulated exonuclease gene 20	NotSig	Up	W9 > W4
0.702454	1.70179	0.0857422	4.41271e-05	0.014352	TRIM25	tripartite motif containing 25	NotSig	Up	NotSig
0.89319	2.22479	0.151824	8.05443e-05	0.00643521	LOC107514071	rRNA/tRNA 2'-O-methyltransferase fibrillarin-like protein 1	NotSig	Up	W9 > W4
-0.0153001	1.56314	0.97434	0.00068149	0.000525527	LMCD1	LIM and cysteine rich domains 1	NotSig	Up	W9 > W4
0.562471	2.06503	0.283541	0.000136306	0.00463039	LOC107521730	HLA class I histocompatibility antigen, B-15 alpha chain-like	NotSig	Up	W9 > W4
0.096566	1.00797	0.725266	0.000260457	0.000916407	TOR1B	torsin family 1 member B	NotSig	Up	NotSig
1.87028	3.73069	0.0329087	7.46636e-05	0.0323575	LOC107518040	poly [ADP-ribose] polymerase 14-like	NotSig	Up	NotSig
2.13857	3.96735	0.020101	6.53352e-05	0.0441092	LOC107506344	poly [ADP-ribose] polymerase 14-like	NotSig	Up	NotSig
0.116901	1.89469	0.839067	0.000589144	0.000971175	STARD8	StAR related lipid transfer domain containing 8	NotSig	Up	W9 > W4
0.172899	1.40262	0.653556	0.000302189	0.00140475	BICDL1	BICD family like cargo adaptor 1	NotSig	Up	W9 > W4
-3.97398	1.13609	0.00570951	0.136944	3.57545e-05	SIGLEC1	sialic acid binding Ig like lectin 1	Down	NotSig	W9 > W4
4.35101	5.48399	0.00364666	4.14833e-05	0.124514	LOC107508053	poly [ADP-ribose] polymerase 14-like	Up	Up	NotSig
0.971001	2.62806	0.148195	0.00013511	0.0112568	LOC107506218	HLA class I histocompatibility antigen, B-14 alpha chain-like	NotSig	Up	W9 > W4
0.323305	1.99313	0.553199	0.00039396	0.00264737	TRIM38	tripartite motif containing 38	NotSig	Up	W9 > W4
0.304437	-1.00554	0.328631	0.00272494	6.04436e-05	MEX3B	mex-3 RNA binding family member B	NotSig	Down	W4 > W9
-0.0944767	1.28096	0.812041	0.00131085	0.00055919	C2	complement C2	NotSig	Up	W9 > W4
2.17144	3.63685	0.0116601	7.04698e-05	0.0813504	DTX3L	deltex E3 ubiquitin ligase 3L	Up	Up	NotSig
0.902624	2.58361	0.171323	0.000193787	0.0122265	LY6E	lymphocyte antigen 6 family member E	NotSig	Up	W9 > W4
0.176199	1.7234	0.719636	0.000604483	0.00194106	RBCK1	RANBP2-type and C3HC4-type zinc finger containing 1	NotSig	Up	W9 > W4
-0.593096	2.07717	0.541138	0.00434886	0.000362459	C1QB	complement C1q B chain	NotSig	Up	W9 > W4
-0.0613617	1.4356	0.889211	0.00133895	0.000833113	GTPBP1	GTP binding protein 1	NotSig	Up	W9 > W4
0.14009	1.73384	0.78388	0.000816609	0.001924	POLL	DNA polymerase lambda	NotSig	Up	W9 > W4
1.19001	3.02273	0.12893	0.000239752	0.0187827	LOC107513410	tripartite motif-containing protein 5-like	NotSig	Up	NotSig
0.00926349	2.18062	0.988758	0.00172084	0.00118189	LOC107505290	saoe class I histocompatibility antigen, A alpha chain-like	NotSig	Up	W9 > W4
0.833786	2.05884	0.166895	0.000198657	0.0121812	INSRR	insulin receptor related receptor	NotSig	Up	W9 > W4
0.396499	1.87469	0.443767	0.000437651	0.00499392	CNP	2',3'-cyclic nucleotide 3' phosphodiesterase	NotSig	Up	W9 > W4
0.444398	2.65092	0.597069	0.000887616	0.00339047	TRIB3	tribbles pseudokinase 3	NotSig	Up	W9 > W4
0.0812463	1.58541	0.86817	0.00102367	0.00165855	SLC43A2	solute carrier family 43 member 2	NotSig	Up	W9 > W4

## Sheet: IFNW_1_8h, pairw,postanov
log2FC_W4	log2FC_W9	pvalW4_D1	pvalW9_D1	pvalW4_W9	symbol	description	sigW4_D1	sigW9_D1	sigW4_W9
3.40694	4.92693	1.8179e-34	3.35498e-61	3.86074e-09	RNF213	ring finger protein 213	Up	Up	W9 > W4
6.78293	8.6732	2.02786e-38	2.29047e-55	9.15713e-07	USP18	ubiquitin specific peptidase 18	Up	Up	W9 > W4
3.21661	5.98533	1.15122e-14	5.78451e-43	7.85144e-15	LOC107507193	interferon-induced GTP-binding protein Mx2-like	Up	Up	W9 > W4
2.352	5.81954	9.04831e-07	3.8309e-37	2.09406e-19	LOC107507191	interferon-induced GTP-binding protein Mx2-like	Up	Up	W9 > W4
3.73762	7.49742	7.26596e-08	3.97476e-33	5.41342e-16	CXCL10	C-X-C motif chemokine ligand 10	Up	Up	W9 > W4
3.94941	8.45094	3.23862e-06	3.73526e-30	9.14477e-17	ZBP1	Z-DNA binding protein 1	Up	Up	W9 > W4
6.67356	8.19625	7.82793e-27	7.71167e-37	0.000626933	IFIT1	interferon induced protein with tetratricopeptide repeats 1	Up	Up	W9 > W4
3.3437	4.88193	4.87174e-20	9.55665e-36	5.54792e-06	LOC107513228	2'-5'-oligoadenylate synthase 3-like	Up	Up	W9 > W4
2.7523	6.47776	1.28716e-07	1.29959e-27	3.84077e-13	DHX58	DExH-box helicase 58	Up	Up	W9 > W4
4.54662	5.18183	1.65605e-27	2.9828e-34	0.0564519	XAF1	XIAP associated factor 1	Up	Up	NotSig
3.55566	5.99185	4.31723e-13	2.75836e-29	3.17383e-08	UBA7	ubiquitin like modifier activating enzyme 7	Up	Up	W9 > W4
7.14731	9.50336	1.31811e-19	1.32471e-29	3.72707e-05	LOC107513409	E3 ubiquitin-protein ligase TRIM22-like	Up	Up	W9 > W4
5.43353	6.91601	1.03689e-20	1.57084e-30	0.000713733	RSAD2	radical S-adenosyl methionine domain containing 2	Up	Up	W9 > W4
2.182	4.59667	1.0733e-07	1.91703e-24	2.63207e-09	OASL	2'-5'-oligoadenylate synthetase like	Up	Up	W9 > W4
3.20769	5.20668	1.36538e-11	4.15091e-26	9.67895e-07	EPSTI1	epithelial stromal interaction 1	Up	Up	W9 > W4
5.28715	7.46533	1.51939e-16	1.72113e-26	5.89976e-05	IFI6	interferon alpha inducible protein 6	Up	Up	W9 > W4
0.726398	6.05672	0.376783	1.40929e-17	4.33002e-15	SCNN1G	sodium channel epithelial 1 gamma subunit	NotSig	Up	W9 > W4
3.54318	5.98199	1.37234e-10	1.93892e-22	2.39227e-06	OAS1	2'-5'-oligoadenylate synthetase 1	Up	Up	W9 > W4
3.19264	6.01251	1.99398e-07	5.87232e-20	2.59021e-07	TNFSF10	TNF superfamily member 10	Up	Up	W9 > W4
5.2163	7.10438	1.57157e-14	2.91772e-22	0.000866995	TRANK1	tetratricopeptide repeat and ankyrin repeat containing 1	Up	Up	W9 > W4
2.42234	5.57642	0.000182319	4.79355e-18	6.90053e-09	COMP	cartilage oligomeric matrix protein	Up	Up	W9 > W4
2.62828	3.42485	3.51758e-13	2.27869e-20	0.0167005	TRIM14	tripartite motif containing 14	Up	Up	NotSig
1.77437	3.59341	8.51661e-05	2.99737e-17	1.32087e-06	LOC107498784	uncharacterized LOC107498784	Up	Up	W9 > W4
4.9964	6.68531	1.30843e-11	3.24982e-18	0.00336723	LOC107512535	probable ATP-dependent RNA helicase DDX60	Up	Up	W9 > W4
7.68233	9.5113	2.38769e-11	5.03819e-18	0.0023874	LOC107505609	E3 ubiquitin-protein ligase TRIM22-like	Up	Up	W9 > W4
3.22034	5.67796	3.62162e-06	1.99551e-16	8.31116e-06	LOC107512699	guanylate-binding protein 1-like	Up	Up	W9 > W4
1.49738	5.51791	0.106461	7.08293e-13	4.15801e-09	SLC15A3	solute carrier family 15 member 3	NotSig	Up	W9 > W4
3.30176	6.21995	6.6445e-06	4.77157e-15	9.28618e-06	LOC107506346	poly [ADP-ribose] polymerase 15-like	Up	Up	W9 > W4
2.33492	4.00255	2.96896e-07	1.57552e-16	0.00013788	CMPK2	cytidine/uridine monophosphate kinase 2	Up	Up	W9 > W4
5.9285	7.79119	3.12762e-11	1.26641e-16	0.00608001	LOC107512537	probable ATP-dependent RNA helicase DDX60	Up	Up	W9 > W4
1.71352	3.639	9.50529e-05	1.30973e-14	1.17682e-05	PARP12	poly(ADP-ribose) polymerase family member 12	Up	Up	W9 > W4
0.0340484	3.17289	0.950833	6.61605e-11	2.13157e-10	DENND2D	DENN domain containing 2D	NotSig	Up	W9 > W4
4.47847	6.79176	1.1477e-08	4.25046e-15	0.000874949	IRF7	interferon regulatory factor 7	Up	Up	W9 > W4
1.16301	2.19476	1.70359e-05	1.11849e-15	8.30679e-05	RIPK2	receptor interacting serine/threonine kinase 2	Up	Up	W9 > W4
3.79493	5.98019	7.79172e-08	8.44811e-15	0.000610525	TRIM34	tripartite motif containing 34	Up	Up	W9 > W4
1.59555	2.75035	4.74212e-06	1.7975e-15	0.000288171	LIPA	lipase A, lysosomal acid type	Up	Up	W9 > W4
0.800029	3.57155	0.266849	7.62816e-13	7.97785e-09	LMO2	LIM domain only 2	NotSig	Up	W9 > W4
2.05258	2.8475	3.0619e-08	2.06144e-15	0.0100173	CNNM1	cyclin and CBS domain divalent metal cation transport mediator 1	Up	Up	NotSig
4.5024	6.43372	2.33103e-06	1.49645e-14	0.00041504	LOC107517036	basic leucine zipper transcriptional factor ATF-like 2	Up	Up	W9 > W4
1.3339	2.41266	1.44658e-05	2.51641e-14	0.000370046	STAT2	signal transducer and activator of transcription 2	Up	Up	W9 > W4
2.72802	5.43171	5.59541e-05	1.31122e-12	6.03226e-05	ISG15	ISG15 ubiquitin-like modifier	Up	Up	W9 > W4
4.66118	6.60189	2.45973e-08	4.21518e-13	0.00807844	IFIT3	interferon induced protein with tetratricopeptide repeats 3	Up	Up	W9 > W4
1.20419	2.74008	0.00128811	3.09812e-12	4.47142e-05	LOC107504926	interferon-induced GTP-binding protein Mx1-like	Up	Up	W9 > W4
0.624818	2.81842	0.147539	3.4844e-10	5.15806e-07	NLRC5	NLR family CARD domain containing 5	NotSig	Up	W9 > W4
0.639515	1.71851	0.01139	1.42528e-11	1.52222e-05	TMEM50A	transmembrane protein 50A	NotSig	Up	W9 > W4
0.825737	3.25917	0.105718	8.3757e-10	1.8231e-06	LOC107497017	serine/arginine repetitive matrix protein 3-like	NotSig	Up	W9 > W4
0.824754	2.72647	0.0834881	1.60968e-10	3.24248e-06	LOC107502469	GTPase IMAP family member 4-like	NotSig	Up	W9 > W4
0.65886	1.7216	0.0110696	3.24925e-11	2.82079e-05	LOC107512883	interferon regulatory factor 4-like	NotSig	Up	W9 > W4
5.60406	6.99795	4.37522e-09	6.00716e-12	0.0794567	DDX58	DExD/H-box helicase 58	Up	Up	NotSig
0.732701	2.72925	0.0896676	7.88289e-10	3.30939e-06	UBE2L6	ubiquitin conjugating enzyme E2 L6	NotSig	Up	W9 > W4
1.69358	5.7176	0.152692	5.8811e-09	3.75273e-06	LOC107506243	guanylate-binding protein 5-like	NotSig	Up	W9 > W4
0.3682	5.01238	0.809436	7.89708e-09	2.61887e-07	SLC22A31	solute carrier family 22 member 31	NotSig	Up	W9 > W4
1.01102	2.99593	0.0495195	2.65511e-10	9.929e-06	LOC107513614	uncharacterized LOC107513614	NotSig	Up	W9 > W4
1.99086	3.1839	1.39727e-05	1.78942e-11	0.00628671	SP110	SP110 nuclear body protein	Up	Up	W9 > W4
4.40358	6.0026	1.28374e-07	1.97283e-11	0.0288172	HERC6	HECT and RLD domain containing E3 ubiquitin protein ligase family member 6	Up	Up	NotSig
1.55043	3.57234	0.0128796	2.30299e-10	6.11725e-05	CASP1	caspase 1	Up	Up	W9 > W4
0.773213	2.9251	0.148741	2.96695e-09	4.93215e-06	OSBP2	oxysterol binding protein 2	NotSig	Up	W9 > W4
2.27693	4.2224	0.00244879	1.85599e-10	0.000323295	LOC107498547	interferon-induced GTP-binding protein Mx2-like	Up	Up	W9 > W4
2.01592	3.0852	1.14948e-05	8.68587e-11	0.0150379	IRF9	interferon regulatory factor 9	Up	Up	W9 > W4
0.806573	3.14225	0.117669	1.38249e-08	1.27189e-05	BST2	bone marrow stromal cell antigen 2	NotSig	Up	W9 > W4
0.394542	2.07508	0.275294	1.30864e-08	2.99323e-06	CD40	CD40 molecule	NotSig	Up	W9 > W4
1.70326	3.32971	0.000976937	1.40509e-09	0.00158438	LGALS9	galectin 9	Up	Up	W9 > W4
0.895528	2.26262	0.0154197	3.67106e-09	0.00024462	LOC107507192	interferon-induced GTP-binding protein Mx1-like	NotSig	Up	W9 > W4
3.95061	5.94345	0.000291002	1.9795e-09	0.0044667	LOC107508898	interferon-induced protein with tetratricopeptide repeats 1-like	Up	Up	W9 > W4
0.956247	3.88968	0.180147	1.3126e-07	2.85623e-05	LOC107506241	guanylate-binding protein 4-like	NotSig	Up	W9 > W4
1.16421	2.0195	0.000669196	7.85234e-10	0.00520316	REM2	RRAD and GEM like GTPase 2	Up	Up	NotSig
3.23459	4.22389	2.60012e-06	7.53739e-10	0.0775951	LOC107508052	poly [ADP-ribose] polymerase 14-like	Up	Up	NotSig
0.929027	2.4072	0.0213245	7.24216e-09	0.00024358	UBD	ubiquitin D	NotSig	Up	W9 > W4
1.77488	2.91809	0.00018198	2.32667e-09	0.0121708	LOC107505610	E3 ubiquitin-protein ligase TRIM22-like	Up	Up	W9 > W4
3.1574	5.14906	9.82221e-05	5.82288e-09	0.00925691	HERC5	HECT and RLD domain containing E3 ubiquitin protein ligase 5	Up	Up	W9 > W4
0.302752	1.85664	0.385759	2.0228e-07	1.12762e-05	PLEKHA4	pleckstrin homology domain containing A4	NotSig	Up	W9 > W4
3.77269	4.65153	7.92978e-07	3.24701e-09	0.181145	LOC107508054	poly [ADP-ribose] polymerase 15-like	Up	Up	NotSig
0.876734	1.71053	0.00234834	5.39349e-09	0.00364003	RTP4	receptor transporter protein 4	NotSig	Up	NotSig
0.0398553	1.6541	0.912538	7.31377e-07	1.95244e-06	MEOX1	mesenchyme homeobox 1	NotSig	Up	W9 > W4
1.23651	2.3027	0.00472685	6.96272e-09	0.00324901	MOCOS	molybdenum cofactor sulfurase	Up	Up	W9 > W4
-0.186278	2.62574	0.800955	2.69299e-06	2.23098e-06	SERPING1	serpin family G member 1	NotSig	Up	W9 > W4
4.34407	5.58003	1.89317e-06	7.26358e-09	0.122163	IFIT2	interferon induced protein with tetratricopeptide repeats 2	Up	Up	NotSig
0.776722	2.97047	0.155174	3.71467e-07	0.000107416	LOC107506941	interferon-induced transmembrane protein 3-like	NotSig	Up	W9 > W4
0.628527	2.35705	0.182012	2.20674e-07	8.79933e-05	TMEM140	transmembrane protein 140	NotSig	Up	W9 > W4
4.24553	5.62091	5.29572e-06	1.60661e-08	0.0971174	IFIH1	interferon induced with helicase C domain 1	Up	Up	NotSig
0.0703183	2.23734	0.905366	1.06782e-06	7.44138e-06	RAB19	RAB19, member RAS oncogene family	NotSig	Up	W9 > W4
0.689657	2.83478	0.209198	9.96039e-07	0.000138663	PARP10	poly(ADP-ribose) polymerase family member 10	NotSig	Up	W9 > W4
0.0573001	2.00559	0.910638	3.01334e-06	1.27185e-05	IL15RA	interleukin 15 receptor subunit alpha	NotSig	Up	W9 > W4
0.454225	1.85073	0.214567	8.56294e-07	0.000166753	TRAFD1	TRAF-type zinc finger domain containing 1	NotSig	Up	W9 > W4
2.23836	4.50832	0.00724793	3.60146e-07	0.0042656	LOC107506576	interferon-induced very large GTPase 1-like	Up	Up	W9 > W4
4.99519	5.70695	1.1416e-06	7.63868e-08	0.413083	SAMD9L	sterile alpha motif domain containing 9 like	Up	Up	NotSig
1.14902	2.00637	0.0018754	1.06798e-07	0.0190928	EHD4	EH domain containing 4	Up	Up	NotSig
0.0139197	2.11096	0.977508	1.66761e-05	2.07517e-05	PRRG2	proline rich and Gla domain 2	NotSig	Up	W9 > W4
-0.104064	2.64289	0.86578	3.91585e-05	2.10871e-05	ISG20	interferon stimulated exonuclease gene 20	NotSig	Up	W9 > W4
-0.223794	1.56332	0.577154	4.76009e-05	5.00882e-06	ZDHHC14	zinc finger DHHC-type containing 14	NotSig	Up	W9 > W4
0.632027	2.7407	0.275904	3.88754e-06	0.00025192	NOS3	nitric oxide synthase 3	NotSig	Up	W9 > W4
0.154604	1.73713	0.701768	7.68824e-06	4.81033e-05	APOBEC3H	apolipoprotein B mRNA editing enzyme catalytic subunit 3H	NotSig	Up	W9 > W4
2.04592	5.85923	0.192811	4.34359e-06	0.000471314	HSH2D	hematopoietic SH2 domain containing	NotSig	Up	W9 > W4
0.0532334	1.81633	0.899104	2.49173e-05	4.17057e-05	PSMF1	proteasome inhibitor subunit 1	NotSig	Up	W9 > W4
0.788322	1.49218	0.00651725	3.83722e-07	0.0148863	B2M	beta-2-microglobulin	NotSig	Up	NotSig
-0.243597	2.08713	0.642398	0.000120993	2.11279e-05	PSMB10	proteasome subunit beta 10	NotSig	Up	W9 > W4
3.16688	4.48558	0.000267833	4.42785e-07	0.0794949	LOC107513411	eukaryotic translation initiation factor 3 subunit E pseudogene	Up	Up	NotSig
0.268561	2.91484	0.729838	2.46827e-05	0.000137213	LOC107511263	interferon alpha-inducible protein 27-like protein 2	NotSig	Up	W9 > W4
0.460001	2.03007	0.318836	5.3649e-06	0.000322161	APOBEC3F	apolipoprotein B mRNA editing enzyme catalytic subunit 3F	NotSig	Up	W9 > W4
1.00711	3.02079	0.103661	4.53526e-06	0.00145201	LOC107511262	interferon alpha-inducible protein 27-like protein 1	NotSig	Up	W9 > W4
0.952232	2.05568	0.0227333	9.29702e-07	0.00617167	ETV7	ETS variant 7	NotSig	Up	W9 > W4
-1.58608	1.72549	0.0546808	0.000913594	1.81112e-06	NKX3-1	NK3 homeobox 1	NotSig	Up	W9 > W4
0.878231	2.63919	0.172581	3.0262e-06	0.000952443	INSRR	insulin receptor related receptor	NotSig	Up	W9 > W4
2.32215	3.42463	0.000615785	7.1874e-07	0.0747502	LOC107506345	poly [ADP-ribose] polymerase 14-like	Up	Up	NotSig
2.35314	3.55963	0.00122821	7.79334e-07	0.0527348	CGAS	cyclic GMP-AMP synthase	Up	Up	NotSig
0.705224	2.0907	0.107633	4.003e-06	0.00178659	PML	promyelocytic leukemia	NotSig	Up	W9 > W4
5.16282	-5.12548e-15	2.48362e-05	1	0.00037334	ITM2A	integral membrane protein 2A	Up	NotSig	W4 > W9
2.82827	4.91013	0.0174753	1.96261e-06	0.00891256	LOC107513413	E3 ubiquitin-protein ligase TRIM22-like	NotSig	Up	W9 > W4
1.41419	2.35864	0.00306132	1.3792e-06	0.0431333	LOC107519231	apolipoprotein L3-like	Up	Up	NotSig
1.60866	1.98823	0.000115128	2.46399e-06	0.351104	ZNFX1	zinc finger NFX1-type containing 1	Up	Up	NotSig
2.94445	3.60145	0.000109834	3.08937e-06	0.328115	LOC107510360	poly [ADP-ribose] polymerase 14-like	Up	Up	NotSig
0.574992	1.47198	0.0743788	6.89365e-06	0.00548378	RNF114	ring finger protein 114	NotSig	Up	NotSig
3.08797	3.58116	6.97293e-05	5.10612e-06	0.468455	LOC107505194	poly [ADP-ribose] polymerase 14-like	Up	Up	NotSig
-0.030802	1.67907	0.944475	0.000212123	0.000164528	TAP1	transporter 1, ATP binding cassette subfamily B member	NotSig	Up	W9 > W4
4.05876	4.6472	3.89722e-05	4.64102e-06	0.500616	SAMD9	sterile alpha motif domain containing 9	Up	Up	NotSig
1.00304	2.66788	0.0902577	1.76774e-05	0.00543877	HELZ2	helicase with zinc finger 2	NotSig	Up	W9 > W4
-0.293729	1.38515	0.49978	0.000513208	5.24361e-05	SLC6A12	solute carrier family 6 member 12	NotSig	Up	W9 > W4
0.49574	1.70154	0.231612	2.37306e-05	0.00219254	FOXS1	forkhead box S1	NotSig	Up	W9 > W4
0.626234	2.09121	0.19938	3.51301e-05	0.0031148	ADAR	adenosine deaminase, RNA specific	NotSig	Up	W9 > W4
0.771302	1.4432	0.0159412	7.76753e-06	0.0341112	SAT1	spermidine/spermine N1-acetyltransferase 1	NotSig	Up	NotSig
0.0681915	1.63718	0.875153	0.000219235	0.00038801	IFI35	interferon induced protein 35	NotSig	Up	W9 > W4
2.86334	5.27823	0.0639115	2.16449e-05	0.0101528	PLXDC2	plexin domain containing 2	NotSig	Up	W9 > W4
-0.199375	1.91549	0.730645	0.000708581	0.000228078	SECTM1	secreted and transmembrane 1	NotSig	Up	W9 > W4
0.445346	2.16579	0.433688	0.000112243	0.00177309	SUSD3	sushi domain containing 3	NotSig	Up	W9 > W4
2.30821	3.27327	0.00141081	1.34243e-05	0.164629	LOC107504966	nuclear body protein SP140-like protein	Up	Up	NotSig
2.55341	3.12229	0.000339739	1.75199e-05	0.393143	TDRD7	tudor domain containing 7	Up	Up	NotSig
-0.418192	-1.42529	0.197289	2.20086e-05	0.00267895	WRB	tryptophan rich basic protein	NotSig	Down	W4 > W9
-0.446174	-3.40558	0.464876	2.52913e-05	0.000361108	LOC107510089	uncharacterized LOC107510089	NotSig	Down	W4 > W9
-0.190028	1.60392	0.693307	0.00111984	0.000291861	PSMB8	proteasome subunit beta 8	NotSig	Up	W9 > W4
0.117157	1.05802	0.676648	0.000190034	0.000883777	LOC107519280	apolipoprotein L6-like	NotSig	Up	NotSig
3.04376	4.05556	0.000872268	2.20494e-05	0.234189	LOC107518040	poly [ADP-ribose] polymerase 14-like	Up	Up	NotSig
3.31138	3.85982	0.000240193	2.97998e-05	0.506833	DTX3L	deltex E3 ubiquitin ligase 3L	Up	Up	NotSig
0.651057	1.81306	0.145526	6.89047e-05	0.00921822	LOC107507190	interferon-induced GTP-binding protein Mx1-like	NotSig	Up	W9 > W4
3.31799	4.20594	0.000584023	2.85001e-05	0.317095	LOC107506344	poly [ADP-ribose] polymerase 14-like	Up	Up	NotSig
1.5057	2.21944	0.00541639	3.16703e-05	0.147758	RASGRP3	RAS guanyl releasing protein 3	Up	Up	NotSig
1.57115	3.64988	0.0889295	0.000115079	0.0181245	LOC107511275	interferon-induced very large GTPase 1-like	NotSig	Up	NotSig
2.05192	4.93618	0.186861	0.000108775	0.00784945	LOC107512871	uncharacterized LOC107512871	NotSig	Up	W9 > W4
1.09424	-0.443809	0.00248889	0.313735	0.000179847	ZC4H2	zinc finger C4H2-type containing	Up	NotSig	W4 > W9
-0.343125	1.48944	0.549134	0.000815594	0.00027657	UMODL1	uromodulin like 1	NotSig	Up	W9 > W4
0.67114	1.52628	0.0762798	7.24722e-05	0.0238983	CMTR1	cap methyltransferase 1	NotSig	Up	NotSig
-0.282636	1.18266	0.479358	0.00301024	0.000276954	C2	complement C2	NotSig	Up	W9 > W4
2.12504	-3.2507	0.00846621	0.0617152	0.000196211	LOC107511640	uncharacterized LOC107511640	Up	NotSig	W4 > W9
-0.321908	1.41032	0.497407	0.00316817	0.000338505	LOC107506470	patr class I histocompatibility antigen, B-2 alpha chain-like	NotSig	Up	W9 > W4

## Sheet: IFNW_100_4h, pairw,postanov
log2FC_W4	log2FC_W9	pvalW4_D1	pvalW9_D1	pvalW4_W9	symbol	description	sigW4_D1	sigW9_D1	sigW4_W9
4.88786	4.98735	2.40379e-60	3.44519e-62	0.693415	RNF213	ring finger protein 213	Up	Up	NotSig
10.1614	10.3251	2.78696e-50	1.95416e-51	0.698406	RSAD2	radical S-adenosyl methionine domain containing 2	Up	Up	NotSig
8.04013	7.97102	1.06496e-47	4.26587e-47	0.852609	USP18	ubiquitin specific peptidase 18	Up	Up	NotSig
6.25101	6.29537	5.69206e-46	1.61804e-46	0.891461	LOC107507193	interferon-induced GTP-binding protein Mx2-like	Up	Up	NotSig
6.4877	7.40178	4.47207e-33	1.01479e-40	0.0180314	CXCL10	C-X-C motif chemokine ligand 10	Up	Up	NotSig
3.5646	4.22407	1.17873e-30	5.74536e-40	0.0186703	LOC107519280	apolipoprotein L6-like	Up	Up	NotSig
8.0637	8.33872	1.19905e-35	1.73375e-37	0.525314	IFIT1	interferon induced protein with tetratricopeptide repeats 1	Up	Up	NotSig
3.8833	4.0329	1.12625e-30	1.4602e-32	0.614627	STAT2	signal transducer and activator of transcription 2	Up	Up	NotSig
4.95955	5.11372	8.01635e-30	1.61965e-31	0.639449	LOC107507191	interferon-induced GTP-binding protein Mx2-like	Up	Up	NotSig
4.92792	4.82924	5.57555e-31	5.23087e-30	0.764034	XAF1	XIAP associated factor 1	Up	Up	NotSig
4.34061	4.32047	6.42563e-30	1.02895e-29	0.951482	LOC107513228	2'-5'-oligoadenylate synthase 3-like	Up	Up	NotSig
4.38963	4.81369	2.55427e-25	3.79065e-31	0.133639	ATF3	activating transcription factor 3	Up	Up	NotSig
7.68135	7.85513	2.24658e-27	1.59428e-28	0.691056	ZBP1	Z-DNA binding protein 1	Up	Up	NotSig
5.8393	5.83823	8.60539e-28	8.46831e-28	0.997943	UBA7	ubiquitin like modifier activating enzyme 7	Up	Up	NotSig
7.94547	8.29854	4.17225e-27	7.1149e-29	0.48076	TNFSF10	TNF superfamily member 10	Up	Up	NotSig
8.14721	8.3411	3.02492e-26	4.62401e-27	0.722889	TRANK1	tetratricopeptide repeat and ankyrin repeat containing 1	Up	Up	NotSig
3.61339	3.72039	6.94121e-23	1.61836e-24	0.692483	CNNM1	cyclin and CBS domain divalent metal cation transport mediator 1	Up	Up	NotSig
2.72376	2.81517	1.18292e-22	4.87429e-24	0.718297	RIPK2	receptor interacting serine/threonine kinase 2	Up	Up	NotSig
4.6463	5.20666	9.26269e-21	4.4632e-25	0.151162	TMEM140	transmembrane protein 140	Up	Up	NotSig
4.53261	4.49782	1.44224e-23	2.61975e-23	0.927806	OASL	2'-5'-oligoadenylate synthetase like	Up	Up	NotSig
5.03664	5.20816	3.4448e-21	1.30422e-23	0.528355	LMO2	LIM domain only 2	Up	Up	NotSig
1.99963	3.05411	2.69606e-11	5.91486e-25	4.41993e-05	IRF8	interferon regulatory factor 8	Up	Up	W9 > W4
3.60342	3.70854	2.17047e-21	1.83724e-22	0.748938	TRIM14	tripartite motif containing 14	Up	Up	NotSig
8.32287	8.36984	1.72582e-22	1.06358e-22	0.931192	LOC107513409	E3 ubiquitin-protein ligase TRIM22-like	Up	Up	NotSig
4.71452	4.95078	1.91356e-20	2.76949e-22	0.544221	EPSTI1	epithelial stromal interaction 1	Up	Up	NotSig
3.90955	4.35861	1.07958e-17	4.18316e-22	0.172659	LOC107502469	GTPase IMAP family member 4-like	Up	Up	NotSig
3.60568	4.01223	9.1577e-17	1.34116e-21	0.156768	RAB19	RAB19, member RAS oncogene family	Up	Up	NotSig
7.76359	7.7253	1.10016e-19	1.50895e-19	0.944881	LOC107512535	probable ATP-dependent RNA helicase DDX60	Up	Up	NotSig
6.36218	6.86954	3.05105e-17	3.1514e-20	0.259136	LOC107517036	basic leucine zipper transcriptional factor ATF-like 2	Up	Up	NotSig
3.98012	4.16878	3.81045e-18	1.94063e-19	0.641867	ZNFX1	zinc finger NFX1-type containing 1	Up	Up	NotSig
5.41469	5.38911	2.78928e-19	3.70333e-19	0.958363	OAS1	2'-5'-oligoadenylate synthetase 1	Up	Up	NotSig
6.10267	6.59276	1.09108e-17	4.07206e-20	0.325431	LOC107512699	guanylate-binding protein 1-like	Up	Up	NotSig
5.86061	5.82252	2.67724e-18	3.92723e-18	0.937664	SOCS1	suppressor of cytokine signaling 1	Up	Up	NotSig
4.62983	5.77675	5.52826e-12	9.26269e-19	0.00869329	LOC107498547	interferon-induced GTP-binding protein Mx2-like	Up	Up	W9 > W4
4.0901	4.66742	4.97493e-15	3.09031e-18	0.206327	LOC107519231	apolipoprotein L3-like	Up	Up	NotSig
5.53031	5.45645	1.62975e-17	3.44183e-17	0.887023	IFI6	interferon alpha inducible protein 6	Up	Up	NotSig
2.70963	3.10931	2.59262e-13	2.10966e-17	0.182665	LOC107509250	GTPase IMAP family member 4-like	Up	Up	NotSig
2.11	2.10351	3.79951e-15	3.53688e-15	0.978949	LOC107512883	interferon regulatory factor 4-like	Up	Up	NotSig
7.998	8.13282	1.27906e-16	5.82724e-17	0.848557	IFIT3	interferon induced protein with tetratricopeptide repeats 3	Up	Up	NotSig
3.7596	4.01835	1.11838e-14	2.81407e-16	0.54284	SP110	SP110 nuclear body protein	Up	Up	NotSig
1.9865	2.18306	2.87445e-13	1.00233e-15	0.433807	TERF2IP	TERF2 interacting protein	Up	Up	NotSig
6.43557	6.80747	3.50717e-15	1.87527e-16	0.538379	LOC107506346	poly [ADP-ribose] polymerase 15-like	Up	Up	NotSig
3.83505	3.99565	7.79778e-15	8.56316e-16	0.710184	IRF9	interferon regulatory factor 9	Up	Up	NotSig
7.84884	7.97295	1.46556e-15	6.24184e-16	0.849545	LOC107512537	probable ATP-dependent RNA helicase DDX60	Up	Up	NotSig
8.04472	8.78569	5.08782e-14	3.16388e-16	0.255986	LOC107506243	guanylate-binding protein 5-like	Up	Up	NotSig
3.42488	3.69386	1.00082e-13	1.98351e-15	0.514017	NLRC5	NLR family CARD domain containing 5	Up	Up	NotSig
4.19797	4.15857	1.10955e-14	1.72088e-14	0.931732	DHX58	DExH-box helicase 58	Up	Up	NotSig
2.62471	3.17199	2.87151e-10	1.32984e-15	0.0611936	ALPK1	alpha kinase 1	Up	Up	NotSig
2.7017	2.677	8.17581e-14	9.62224e-14	0.935634	LIPA	lipase A, lysosomal acid type	Up	Up	NotSig
3.74399	4.01293	1.69266e-13	5.06936e-15	0.544846	LOC107505610	E3 ubiquitin-protein ligase TRIM22-like	Up	Up	NotSig
3.36615	3.54531	1.45236e-13	9.97892e-15	0.658408	UBE2L6	ubiquitin conjugating enzyme E2 L6	Up	Up	NotSig
5.97067	6.10798	1.56623e-14	5.4101e-15	0.821445	TRIM34	tripartite motif containing 34	Up	Up	NotSig
5.39872	5.5661	2.93863e-14	6.37734e-15	0.764168	CGAS	cyclic GMP-AMP synthase	Up	Up	NotSig
8.4169	8.68267	1.3782e-14	3.93325e-15	0.735503	IFIT2	interferon induced protein with tetratricopeptide repeats 2	Up	Up	NotSig
5.00667	5.2627	9.25861e-14	9.79563e-15	0.648984	CD274	CD274 molecule	Up	Up	NotSig
3.53679	3.56341	1.18048e-13	8.06887e-14	0.950059	CMPK2	cytidine/uridine monophosphate kinase 2	Up	Up	NotSig
2.96375	3.29772	3.60692e-12	1.77413e-14	0.381476	ETV7	ETS variant 7	Up	Up	NotSig
2.18439	2.4782	1.99453e-11	4.78305e-14	0.342274	SAT1	spermidine/spermine N1-acetyltransferase 1	Up	Up	NotSig
5.61827	5.55722	1.49167e-13	2.37815e-13	0.906739	SCNN1G	sodium channel epithelial 1 gamma subunit	Up	Up	NotSig
1.51918	1.97859	7.34772e-09	3.21264e-14	0.0552812	GIMAP8	GTPase, IMAP family member 8	Up	Up	NotSig
2.23971	2.91514	3.87804e-09	2.89864e-14	0.0494154	AGBL3	ATP/GTP binding protein like 3	Up	Up	NotSig
2.66979	3.01026	9.3831e-11	1.02376e-13	0.289887	IL15RA	interleukin 15 receptor subunit alpha	Up	Up	NotSig
6.09691	6.14088	5.14075e-13	3.84811e-13	0.947031	IRF7	interferon regulatory factor 7	Up	Up	NotSig
1.37794	1.94589	2.15275e-07	1.0182e-13	0.0176999	LOC107502483	GTPase IMAP family member 7-like	Up	Up	NotSig
2.07481	2.01152	3.34065e-12	1.30097e-11	0.823744	RTP4	receptor transporter protein 4	Up	Up	NotSig
2.02384	2.41554	1.20517e-09	2.84585e-13	0.186733	LOC107502484	GTPase IMAP family member 4-like	Up	Up	NotSig
4.83144	5.21453	1.20934e-11	2.73875e-13	0.467169	LOC107508052	poly [ADP-ribose] polymerase 14-like	Up	Up	NotSig
4.58836	5.56139	6.93181e-10	2.66384e-13	0.0954823	CIITA	class II major histocompatibility complex transactivator	Up	Up	NotSig
7.17434	7.25477	2.9521e-12	2.01014e-12	0.917864	DDX58	DExD/H-box helicase 58	Up	Up	NotSig
5.06674	5.48572	3.91969e-11	1.42717e-12	0.479114	LOC107506345	poly [ADP-ribose] polymerase 14-like	Up	Up	NotSig
2.75037	3.7132	3.40884e-07	1.04155e-12	0.0182197	SERPING1	serpin family G member 1	Up	Up	NotSig
8.32672	8.23935	7.97697e-12	1.26348e-11	0.882059	LOC107505609	E3 ubiquitin-protein ligase TRIM22-like	Up	Up	NotSig
8.32036	8.40714	1.35833e-11	6.74182e-12	0.884349	LOC107508898	interferon-induced protein with tetratricopeptide repeats 1-like	Up	Up	NotSig
1.66527	1.92077	3.43482e-09	7.8347e-12	0.323359	FZD5	frizzled class receptor 5	Up	Up	NotSig
5.58212	5.83866	1.5503e-10	8.60461e-12	0.589669	PDCD1LG2	programmed cell death 1 ligand 2	Up	Up	NotSig
2.34614	2.46554	2.67378e-10	3.82034e-11	0.734615	TRIM26	tripartite motif containing 26	Up	Up	NotSig
2.56279	2.84967	8.44709e-10	1.40753e-11	0.462039	UBD	ubiquitin D	Up	Up	NotSig
5.29424	5.38996	3.8843e-11	2.0057e-11	0.881573	LOC107508054	poly [ADP-ribose] polymerase 15-like	Up	Up	NotSig
5.96195	6.97749	6.23622e-07	6.67029e-12	0.0144814	LOC107512871	uncharacterized LOC107512871	Up	Up	W9 > W4
3.27122	3.92406	2.31753e-08	7.32143e-12	0.13093	CASP1	caspase 1	Up	Up	NotSig
2.66721	4.08101	5.4384e-05	2.33913e-11	0.00220822	LOC107519945	C-C motif chemokine 8-like	Up	Up	W9 > W4
2.76514	3.22763	5.86139e-09	2.67172e-11	0.298229	ICAM1	intercellular adhesion molecule 1	Up	Up	NotSig
2.12274	2.37282	4.09559e-09	6.91332e-11	0.46687	PLEKHA4	pleckstrin homology domain containing A4	Up	Up	NotSig
6.46986	6.76104	2.11209e-10	4.01529e-11	0.682982	LOC107513411	eukaryotic translation initiation factor 3 subunit E pseudogene	Up	Up	NotSig
2.61911	2.78622	1.28332e-09	1.37413e-10	0.678664	TRIM25	tripartite motif containing 25	Up	Up	NotSig
2.29202	2.43329	1.97304e-09	2.31931e-10	0.697269	TRAFD1	TRAF-type zinc finger domain containing 1	Up	Up	NotSig
4.96923	5.58173	2.65459e-09	4.99569e-11	0.35122	LOC107505194	poly [ADP-ribose] polymerase 14-like	Up	Up	NotSig
5.39146	5.3484	1.75071e-10	2.23124e-10	0.947153	LOC107510360	poly [ADP-ribose] polymerase 14-like	Up	Up	NotSig
3.24801	3.11476	3.30629e-10	1.44515e-09	0.744776	DENND2D	DENN domain containing 2D	Up	Up	NotSig
7.50725	7.46754	2.97253e-10	3.2163e-10	0.941686	NEURL3	neuralized E3 ubiquitin protein ligase 3	Up	Up	NotSig
2.44017	2.4267	9.60153e-10	9.81374e-10	0.969609	APOBEC3H	apolipoprotein B mRNA editing enzyme catalytic subunit 3H	Up	Up	NotSig
5.52953	6.2261	2.14282e-09	5.67624e-11	0.34896	LOC107506576	interferon-induced very large GTPase 1-like	Up	Up	NotSig
6.68995	6.91093	2.2714e-09	1.99783e-10	0.610419	LOC107511909	interferon-stimulated gene 20 kDa protein-like	Up	Up	NotSig
4.54018	5.02361	3.12595e-09	1.11427e-10	0.44378	LOC107506241	guanylate-binding protein 4-like	Up	Up	NotSig
1.44798	1.53131	1.41325e-08	1.80713e-09	0.732406	TMEM50A	transmembrane protein 50A	Up	Up	NotSig
1.83104	2.00754	2.1044e-08	8.71394e-10	0.569207	LOC107497351	protein FAM111B-like	Up	Up	NotSig
1.84108	1.74137	2.478e-09	1.20442e-08	0.714979	SLC4A9	solute carrier family 4 member 9	Up	Up	NotSig
2.71678	2.72587	2.30279e-09	2.04258e-09	0.982907	PARP12	poly(ADP-ribose) polymerase family member 12	Up	Up	NotSig
5.363	5.44765	8.74287e-10	5.44671e-10	0.905543	HERC6	HECT and RLD domain containing E3 ubiquitin protein ligase family member 6	Up	Up	NotSig
4.16822	4.11237	1.15483e-09	1.74262e-09	0.920256	LOC107501120	tripartite motif-containing protein 34-like	Up	Up	NotSig
4.78204	6.62917	0.000915033	1.65252e-09	0.000564115	LOC107499542	uncharacterized LOC107499542	Up	Up	W9 > W4
3.36063	4.62361	4.73459e-06	3.22376e-10	0.0294598	LOC107511263	interferon alpha-inducible protein 27-like protein 2	Up	Up	NotSig
6.26843	6.33009	1.00245e-09	7.65972e-10	0.939595	IFIH1	interferon induced with helicase C domain 1	Up	Up	NotSig
1.4567	1.38675	1.17427e-08	5.09232e-08	0.776512	PHLDA1	pleckstrin homology like domain family A member 1	Up	Up	NotSig
2.55947	2.72329	3.88691e-08	4.29676e-09	0.68252	APOBEC3F	apolipoprotein B mRNA editing enzyme catalytic subunit 3F	Up	Up	NotSig
3.5248	3.77054	3.85532e-08	3.45564e-09	0.622247	COMP	cartilage oligomeric matrix protein	Up	Up	NotSig
1.21183	1.80376	4.10886e-05	1.37478e-09	0.0385161	AFAP1L2	actin filament associated protein 1 like 2	Up	Up	NotSig
1.57844	1.85945	9.20498e-07	3.72889e-09	0.302551	MOB3C	MOB kinase activator 3C	Up	Up	NotSig
1.50615	1.67851	3.0338e-07	7.64599e-09	0.517623	LOC107502485	GTPase IMAP family member 2-like	Up	Up	NotSig
6.38898	6.48223	5.83791e-09	4.06694e-09	0.914159	SAMD9L	sterile alpha motif domain containing 9 like	Up	Up	NotSig
4.84706	5.38501	4.94704e-08	3.47934e-09	0.476603	SAMHD1	SAM and HD domain containing deoxynucleoside triphosphate triphosphohydrolase 1	Up	Up	NotSig
3.18594	2.99182	1.27834e-08	8.93599e-08	0.640342	LOC107514071	rRNA/tRNA 2'-O-methyltransferase fibrillarin-like protein 1	Up	Up	NotSig
1.92813	2.17094	4.64373e-07	9.61358e-09	0.463856	LOC107502467	GTPase IMAP family member 2-like	Up	Up	NotSig
2.10748	2.31134	2.73473e-07	1.17021e-08	0.556842	LOC107498784	uncharacterized LOC107498784	Up	Up	NotSig
4.90977	5.09594	2.06667e-08	7.91314e-09	0.80042	HERC5	HECT and RLD domain containing E3 ubiquitin protein ligase 5	Up	Up	NotSig
0.901709	1.45502	0.0003647	4.63397e-09	0.0177512	ARRDC4	arrestin domain containing 4	NotSig	Up	NotSig
-1.32622	-1.52096	1.00987e-05	3.52421e-07	0.535339	LOC107502948	cytochrome P450 26B1	Down	Down	NotSig
4.5549	5.20742	3.11379e-07	1.30258e-08	0.389673	LOC107506853	interferon-induced very large GTPase 1-like	Up	Up	NotSig
1.75616	1.66776	1.06511e-07	4.13904e-07	0.782235	RNF114	ring finger protein 114	Up	Up	NotSig
5.30901	5.63297	2.53013e-07	2.74004e-08	0.606597	LOC107505193	poly [ADP-ribose] polymerase 14-like	Up	Up	NotSig
2.40006	2.03074	3.19548e-08	4.59801e-06	0.248665	MOCOS	molybdenum cofactor sulfurase	Up	Up	NotSig
1.9661	2.01811	2.74819e-07	1.37588e-07	0.8876	LOC107504926	interferon-induced GTP-binding protein Mx1-like	Up	Up	NotSig
3.68977	3.55088	8.02318e-08	2.50042e-07	0.764595	LOC107517942	uncharacterized LOC107517942	Up	Up	NotSig
1.67012	1.80465	8.96703e-07	9.97391e-08	0.669119	LOC107517540	H-2 class I histocompatibility antigen, Q10 alpha chain-like	Up	Up	NotSig
1.28675	1.49315	3.10287e-06	6.8486e-08	0.443723	TXNIP	thioredoxin interacting protein	Up	Up	NotSig
4.9136	5.7132	7.64224e-07	2.40292e-08	0.326051	LOC107511275	interferon-induced very large GTPase 1-like	Up	Up	NotSig
3.3563	3.65274	6.79759e-07	5.13496e-08	0.57613	GSAP	gamma-secretase activating protein	Up	Up	NotSig
1.43507	1.81949	2.49587e-05	5.71201e-08	0.201025	SIX1	SIX homeobox 1	Up	Up	NotSig
1.47925	1.66253	4.25728e-06	1.36712e-07	0.511075	REM2	RRAD and GEM like GTPase 2	Up	Up	NotSig
5.6114	5.68845	1.29094e-07	9.64473e-08	0.929472	SAMD9	sterile alpha motif domain containing 9	Up	Up	NotSig
2.0025	2.40895	1.93888e-05	6.64595e-08	0.234602	LOC107507350	uncharacterized LOC107507350	Up	Up	NotSig
1.72346	2.02537	4.93885e-06	1.04869e-07	0.409894	LOC107507192	interferon-induced GTP-binding protein Mx1-like	Up	Up	NotSig
5.29832	6.08404	3.79938e-05	5.12166e-08	0.0825864	FGL2	fibrinogen like 2	Up	Up	NotSig
3.9035	3.97586	2.55224e-07	1.63118e-07	0.912529	TDRD7	tudor domain containing 7	Up	Up	NotSig
1.32447	1.44672	3.26766e-06	2.68567e-07	0.638926	DTNBP1	dystrobrevin binding protein 1	Up	Up	NotSig
1.89285	2.05708	2.38854e-06	2.08046e-07	0.63611	IL2RA	interleukin 2 receptor subunit alpha	Up	Up	NotSig
2.24326	2.3675	8.88233e-07	2.41197e-07	0.775294	PML	promyelocytic leukemia	Up	Up	NotSig
1.72343	1.72412	7.0711e-07	6.59269e-07	0.998326	USP42	ubiquitin specific peptidase 42	Up	Up	NotSig
1.78333	2.0974	8.71097e-06	1.25924e-07	0.37396	SLC6A12	solute carrier family 6 member 12	Up	Up	NotSig
1.84671	1.87842	8.92764e-07	5.82985e-07	0.930195	EHD4	EH domain containing 4	Up	Up	NotSig
2.34853	2.73587	1.48899e-05	1.14357e-07	0.280561	P2RX7	purinergic receptor P2X 7	Up	Up	NotSig
5.12189	5.33556	3.7812e-07	1.60447e-07	0.799408	LOC107518040	poly [ADP-ribose] polymerase 14-like	Up	Up	NotSig
1.65174	2.03508	5.29126e-05	1.22303e-07	0.181262	LOC107519848	uncharacterized LOC107519848	Up	Up	NotSig
-1.97168	-2.34319	9.75891e-05	3.95089e-06	0.46896	CYREN	cell cycle regulator of NHEJ	Down	Down	NotSig
1.1008	1.44181	5.87525e-05	1.63492e-07	0.204388	STAT3	signal transducer and activator of transcription 3	Up	Up	NotSig
4.89996	5.01293	4.59743e-07	2.88154e-07	0.890898	DTX3L	deltex E3 ubiquitin ligase 3L	Up	Up	NotSig
1.20306	1.60474	0.000100572	1.87893e-07	0.167957	LOC107521501	CD48 antigen-like	Up	Up	NotSig
3.3951	4.06751	1.95671e-05	1.65178e-07	0.237565	SLC15A3	solute carrier family 15 member 3	Up	Up	NotSig
5.23546	5.53082	7.11827e-07	2.40103e-07	0.737424	LOC107506344	poly [ADP-ribose] polymerase 14-like	Up	Up	NotSig
4.39023	4.47447	6.13509e-07	4.05343e-07	0.910682	LOC107513410	tripartite motif-containing protein 5-like	Up	Up	NotSig
2.60667	2.55529	1.25036e-06	1.52031e-06	0.896507	TTLL6	tubulin tyrosine ligase like 6	Up	Up	NotSig
1.19149	1.32317	8.51302e-06	7.29047e-07	0.610815	GRIPAP1	GRIP1 associated protein 1	Up	Up	NotSig
1.3041	1.89906	0.000664148	1.69765e-07	0.0583925	CEACAM1	carcinoembryonic antigen related cell adhesion molecule 1	Up	Up	NotSig
2.06217	2.32572	8.54234e-06	4.46779e-07	0.522311	LOC107505838	uncharacterized LOC107505838	Up	Up	NotSig
2.37601	2.57522	5.81327e-06	5.61883e-07	0.630924	NR4A3	nuclear receptor subfamily 4 group A member 3	Up	Up	NotSig
2.99243	3.19993	2.10749e-06	4.90069e-07	0.721091	ENPP4	ectonucleotide pyrophosphatase/phosphodiesterase 4	Up	Up	NotSig
1.54239	1.79601	1.38233e-05	4.85203e-07	0.461688	ZFP36L1	ZFP36 ring finger protein like 1	Up	Up	NotSig
5.11717	5.96982	0.00012607	2.15895e-07	0.0805679	STEAP4	STEAP4 metalloreductase	Up	Up	NotSig
1.1388	1.24944	9.89325e-06	1.12533e-06	0.654297	TCEANC2	transcription elongation factor A N-terminal and central domain containing 2	Up	Up	NotSig
1.52841	1.34524	8.4773e-07	1.3277e-05	0.544577	HBEGF	heparin binding EGF like growth factor	Up	Up	NotSig
2.15245	2.3014	4.13607e-06	9.22792e-07	0.736256	IRF2	interferon regulatory factor 2	Up	Up	NotSig
3.06932	2.987	1.24383e-06	2.18834e-06	0.887562	HELZ2	helicase with zinc finger 2	Up	Up	NotSig
2.0391	2.11024	4.25216e-06	2.00425e-06	0.86629	TRIM21	tripartite motif containing 21	Up	Up	NotSig
3.24145	3.55136	7.84364e-06	7.97139e-07	0.588592	GUCY1A1	guanylate cyclase 1 soluble subunit alpha 1	Up	Up	NotSig
2.3337	2.42544	3.92643e-06	1.74471e-06	0.848644	NUB1	negative regulator of ubiquitin like proteins 1	Up	Up	NotSig
0.924892	1.36235	0.000744679	4.72543e-07	0.0855406	DZIP1L	DAZ interacting zinc finger protein 1 like	NotSig	Up	NotSig
6.43372	6.3532	1.59147e-06	1.86903e-06	0.901126	SCML4	Scm polycomb group protein like 4	Up	Up	NotSig
1.6142	1.6475	6.55534e-06	4.05891e-06	0.922632	CD40	CD40 molecule	Up	Up	NotSig
1.31046	1.32224	7.02926e-06	5.66894e-06	0.966914	LGALS8	galectin 8	Up	Up	NotSig
2.34767	2.27193	2.7989e-06	5.39673e-06	0.872459	SLC25A28	solute carrier family 25 member 28	Up	Up	NotSig
3.34696	3.14032	1.4813e-06	5.17391e-06	0.74408	ISG15	ISG15 ubiquitin-like modifier	Up	Up	NotSig
1.17992	1.27451	1.79119e-05	3.42465e-06	0.722534	STX11	syntaxin 11	Up	Up	NotSig
2.80086	4.03751	0.00143629	8.99001e-07	0.0429399	PROKR1	prokineticin receptor 1	Up	Up	NotSig
1.18333	1.29541	2.02399e-05	3.12988e-06	0.680042	TOR1B	torsin family 1 member B	Up	Up	NotSig
3.3103	3.36123	3.15525e-06	2.32474e-06	0.937054	ZCCHC2	zinc finger CCHC-type containing 2	Up	Up	NotSig
2.70679	3.14912	2.49783e-05	1.0757e-06	0.432824	LOC107500138	uncharacterized LOC107500138	Up	Up	NotSig
2.1543	2.32909	1.12466e-05	2.26937e-06	0.706554	STN1	STN1, CST complex subunit	Up	Up	NotSig
1.45149	1.6858	5.00939e-05	1.877e-06	0.474014	DRAM1	DNA damage regulated autophagy modulator 1	Up	Up	NotSig
1.53764	1.62657	1.9521e-05	3.77243e-06	0.762312	CBLN3	cerebellin 3 precursor	Up	Up	NotSig
4.23753	5.73212	0.00501303	1.88993e-06	0.0106156	LOC107504382	olfactory receptor 52B2	Up	Up	W9 > W4
1.44767	2.01088	0.000709755	9.48743e-07	0.118466	LOC107502470	GTPase IMAP family member 7-like	Up	Up	NotSig
4.1639	4.27913	9.28808e-06	3.18398e-06	0.823772	SLC22A31	solute carrier family 22 member 31	Up	Up	NotSig
-1.1454	-1.5187	0.000690585	7.81058e-06	0.275211	RASL11B	RAS like family 11 member B	Down	Down	NotSig
4.49302	6.09808	0.00345088	2.56586e-06	0.0185397	LOC107506242	guanylate-binding protein 6-like	Up	Up	NotSig
1.09867	1.28653	8.14688e-05	3.52467e-06	0.47612	FZD7	frizzled class receptor 7	Up	Up	NotSig
1.77329	1.80651	1.35582e-05	7.97376e-06	0.927685	FOXS1	forkhead box S1	Up	Up	NotSig
1.43434	2.19779	0.00453273	1.93263e-06	0.0400066	RNF24	ring finger protein 24	Up	Up	NotSig
2.9171	2.43349	2.56207e-06	0.00019861	0.233225	LOC107503032	uncharacterized LOC107503032	Up	Up	NotSig
5.65334	6.02388	3.76395e-05	3.77757e-06	0.54803	LOC107509296	uncharacterized LOC107509296	Up	Up	NotSig
1.75586	2.21383	0.000190443	3.54865e-06	0.315914	IRF1	interferon regulatory factor 1	Up	Up	NotSig
3.37112	4.66113	0.00261439	3.80843e-06	0.0548536	SLAMF8	SLAM family member 8	Up	Up	NotSig
2.90697	3.17654	2.55188e-05	5.34622e-06	0.673376	KIAA1109	KIAA1109 ortholog	Up	Up	NotSig
4.43534	5.7054	0.00304607	4.78558e-06	0.0373846	SCN9A	sodium voltage-gated channel alpha subunit 9	Up	Up	NotSig
1.54556	1.71838	6.53715e-05	9.78737e-06	0.645914	LOC107502064	C-type lectin domain family 2 member D11-like	Up	Up	NotSig
4.07964	6.5437	0.0194169	1.88597e-05	0.0117967	LOC107508808	guanylate-binding protein 5-like	NotSig	Up	W9 > W4
3.19936	3.33741	1.98965e-05	9.7044e-06	0.840917	LOC107504966	nuclear body protein SP140-like protein	Up	Up	NotSig
0.945405	1.14376	0.000258366	9.18766e-06	0.429505	CHST11	carbohydrate sulfotransferase 11	NotSig	Up	NotSig
2.13948	2.0709	2.08298e-05	3.44891e-05	0.852764	NKX3-1	NK3 homeobox 1	Up	Up	NotSig
2.61614	3.21884	0.000246891	5.04164e-06	0.303514	LOC107498424	copine-8	Up	Up	NotSig
1.50089	1.66288	0.000118909	1.19419e-05	0.604363	TNFRSF11A	TNF receptor superfamily member 11a	Up	Up	NotSig
-0.997312	-1.41073	0.00220799	1.72936e-05	0.206472	APLN	apelin	NotSig	Down	NotSig
3.07295	3.1825	2.19108e-05	1.20792e-05	0.869479	LOC107505385	uncharacterized protein KIAA1109	Up	Up	NotSig
2.31321	2.21745	1.9499e-05	3.67446e-05	0.829493	OSBP2	oxysterol binding protein 2	Up	Up	NotSig
3.38286	3.48844	1.96904e-05	1.17915e-05	0.883487	MLKL	mixed lineage kinase domain like pseudokinase	Up	Up	NotSig
4.92528	5.71375	0.000441728	5.12483e-06	0.166739	TRIM40	tripartite motif containing 40	Up	Up	NotSig
1.54342	2.58889	0.00613207	6.25368e-06	0.0498466	SECTM1	secreted and transmembrane 1	Up	Up	NotSig
5.49362	5.59183	2.79308e-05	1.31793e-05	0.858292	LOC107499272	interferon-induced protein with tetratricopeptide repeats 1B-like	Up	Up	NotSig
1.45387	1.93233	0.00104941	5.84159e-06	0.190763	BCL2L14	BCL2 like 14	Up	Up	NotSig
5.69197	5.95077	4.56612e-05	9.02027e-06	0.688484	LOC107508053	poly [ADP-ribose] polymerase 14-like	Up	Up	NotSig
5.67694	5.96685	4.09596e-05	9.3316e-06	0.653991	TNFSF13B	TNF superfamily member 13b	Up	Up	NotSig
1.90774	2.09216	6.74708e-05	1.37376e-05	0.688532	CFLAR	CASP8 and FADD like apoptosis regulator	Up	Up	NotSig
2.30165	2.9435	0.000859719	5.97105e-06	0.179431	ICAM4	intercellular adhesion molecule 4 (Landsteiner-Wiener blood group)	Up	Up	NotSig
3.78822	5.43006	0.017033	1.48069e-05	0.0113112	ADGRF5	adhesion G protein-coupled receptor F5	NotSig	Up	W9 > W4
1.71982	2.00995	0.000152971	1.15666e-05	0.510853	TAP1	transporter 1, ATP binding cassette subfamily B member	Up	Up	NotSig
4.08507	4.10706	1.8671e-05	1.71644e-05	0.979136	EIF2AK2	eukaryotic translation initiation factor 2 alpha kinase 2	Up	Up	NotSig
-1.73883	-2.18074	0.00106908	5.84472e-05	0.462035	EPOR	erythropoietin receptor	Down	Down	NotSig
2.53841	2.57619	3.3705e-05	2.63045e-05	0.947764	LOC107521442	phospholipid scramblase 1	Up	Up	NotSig
2.9609	3.19845	0.000124761	1.52587e-05	0.577383	LOC107512195	uncharacterized LOC107512195	Up	Up	NotSig
2.07265	2.19094	6.25752e-05	2.31658e-05	0.805635	LOC107497017	serine/arginine repetitive matrix protein 3-like	Up	Up	NotSig
2.20704	3.70228	0.023888	1.90362e-05	0.0172091	ITGB6	integrin subunit beta 6	NotSig	Up	NotSig
2.18414	2.49382	0.000272282	1.68346e-05	0.472942	LOC107518337	uncharacterized LOC107518337	Up	Up	NotSig
1.12611	1.13429	9.90233e-05	7.06244e-05	0.975002	B3GNT9	UDP-GlcNAc:betaGal beta-1,3-N-acetylglucosaminyltransferase 9	Up	Up	NotSig
0.42988	1.00625	0.0764813	1.90537e-05	0.0108862	ETV6	ETS variant 6	NotSig	Up	NotSig
-1.05465	-1.32275	0.00150865	7.0046e-05	0.425027	DNAJB5	DnaJ heat shock protein family (Hsp40) member B5	Down	Down	NotSig
5.50519	5.23477	2.65435e-05	0.000101726	0.638723	BTC	betacellulin	Up	Up	NotSig
2.2643	2.28857	8.34217e-05	5.91265e-05	0.959514	AQP9	aquaporin 9	Up	Up	NotSig
3.19016	5.4823	0.0665123	8.85899e-05	0.00873362	IL12RB1	interleukin 12 receptor subunit beta 1	NotSig	Up	W9 > W4
2.33913	2.16112	4.60439e-05	0.000151699	0.741493	PARP10	poly(ADP-ribose) polymerase family member 10	Up	Up	NotSig
5.25182	5.68494	0.000238221	3.251e-05	0.514273	LOC107498384	uncharacterized LOC107498384	Up	Up	NotSig
-1.87635	-1.69945	0.000386825	0.00112738	0.734633	SESN2	sestrin 2	Down	Down	NotSig
0.442002	1.07331	0.10214	4.48075e-05	0.0132794	RNF150	ring finger protein 150	NotSig	Up	NotSig
-1.67743	-1.88247	0.00154091	0.000391055	0.695813	SPNS2	sphingolipid transporter 2	Down	Down	NotSig
1.43042	1.46604	0.000200373	0.00013881	0.924417	CMTR1	cap methyltransferase 1	Up	Up	NotSig
3.33119	3.19786	7.92833e-05	0.000168024	0.823729	LOC107503927	cytochrome b-245 heavy chain	Up	Up	NotSig
2.67384	2.86631	0.000176314	6.63189e-05	0.773799	RARS	arginyl-tRNA synthetase	Up	Up	NotSig
-1.81873	-1.98469	0.00145315	0.000535001	0.766418	CLDN4	claudin 4	Down	Down	NotSig
-0.930007	-1.20202	0.00337723	0.000143411	0.396764	HES1	hes family bHLH transcription factor 1	NotSig	Down	NotSig
1.22588	1.5331	0.00198711	5.27194e-05	0.33955	KLF4	Kruppel like factor 4	Up	Up	NotSig
5.70035	5.21704	5.00948e-05	0.000356884	0.489539	LOC107518422	olfactory receptor 9I1-like	Up	Up	NotSig
1.78652	1.62729	0.000101289	0.000361083	0.710134	IL15	interleukin 15	Up	Up	NotSig
2.165	2.98498	0.00728893	4.61271e-05	0.115495	GJD3	gap junction protein delta 3	Up	Up	NotSig
3.82075	3.73602	0.000139431	0.000165771	0.888221	FBXO39	F-box protein 39	Up	Up	NotSig
1.21011	1.1927	0.000241628	0.000245292	0.953883	HOXD13	homeobox D13	Up	Up	NotSig
1.57423	2.00053	0.00154096	5.75646e-05	0.35727	PRRG2	proline rich and Gla domain 2	Up	Up	NotSig
0.940064	1.36292	0.00546546	5.16652e-05	0.192173	LOC107514112	uncharacterized LOC107514112	NotSig	Up	NotSig
1.94561	1.83499	0.00015187	0.000355297	0.774535	LOC107515248	uncharacterized LOC107515248	Up	Up	NotSig
1.35821	1.43045	0.000370083	0.000179691	0.846561	BID	BH3 interacting domain death agonist	Up	Up	NotSig
0.985539	0.910441	0.000190834	0.000543686	0.770967	SLC25A30	solute carrier family 25 member 30	NotSig	NotSig	NotSig
-0.814101	-1.04674	0.00377702	0.000201496	0.408204	INHBB	inhibin subunit beta B	NotSig	Down	NotSig
1.37925	1.46094	0.000423232	0.000192618	0.831097	PATL1	PAT1 homolog 1, processing body mRNA decay factor	Up	Up	NotSig
1.75523	2.40532	0.00703107	7.82844e-05	0.193292	SOX9	SRY-box 9	Up	Up	NotSig
1.86086	4.80646	0.283841	0.000802692	0.00438392	LOC107501264	2'-5'-oligoadenylate synthase-like protein 2	NotSig	Up	W9 > W4
2.22076	2.09695	0.000212216	0.000438083	0.791553	INSRR	insulin receptor related receptor	Up	Up	NotSig
1.86661	2.32798	0.00311859	9.1215e-05	0.318979	NT5E	5'-nucleotidase ecto	Up	Up	NotSig
1.05548	2.10036	0.0562363	0.000119695	0.0409667	STARD8	StAR related lipid transfer domain containing 8	NotSig	Up	NotSig
2.25741	2.49181	0.000513252	0.000143618	0.70521	NMI	N-myc and STAT interactor	Up	Up	NotSig
1.29276	1.39931	0.000663802	0.000230739	0.773332	ZNF142	zinc finger protein 142	Up	Up	NotSig
3.11897	3.26045	0.000303373	0.000172442	0.857739	PARP9	poly(ADP-ribose) polymerase family member 9	Up	Up	NotSig
1.78387	1.98713	0.000720252	0.000180089	0.690152	BST2	bone marrow stromal cell antigen 2	Up	Up	NotSig
-1.89922	-1.7034	0.000938787	0.00212287	0.740566	RASL12	RAS like family 12	Down	Down	NotSig

## Sheet: IFNW_100_8h, pairw,postanov
log2FC_W4	log2FC_W9	pvalW4_D1	pvalW9_D1	pvalW4_W9	symbol	description	sigW4_D1	sigW9_D1	sigW4_W9
5.13261	5.40894	4.3748e-65	2.89987e-70	0.273722	RNF213	ring finger protein 213	Up	Up	NotSig
9.36459	9.55859	8.03254e-62	1.40182e-63	0.601193	USP18	ubiquitin specific peptidase 18	Up	Up	NotSig
6.83221	7.0931	6.85604e-52	6.83831e-55	0.422235	LOC107507193	interferon-induced GTP-binding protein Mx2-like	Up	Up	NotSig
7.47193	8.50113	5.30939e-38	1.23477e-46	0.00796873	CXCL10	C-X-C motif chemokine ligand 10	Up	Up	W9 > W4
5.8579	6.14511	7.41812e-39	5.60885e-42	0.381255	LOC107507191	interferon-induced GTP-binding protein Mx2-like	Up	Up	NotSig
7.45061	8.34768	2.57059e-36	1.4729e-42	0.0353953	RSAD2	radical S-adenosyl methionine domain containing 2	Up	Up	NotSig
5.04363	5.22203	1.67052e-37	1.93402e-39	0.589783	LOC107513228	2'-5'-oligoadenylate synthase 3-like	Up	Up	NotSig
7.88715	8.24384	1.53231e-37	6.46051e-40	0.409752	IFIT1	interferon induced protein with tetratricopeptide repeats 1	Up	Up	NotSig
5.31424	5.31382	7.47328e-37	9.09467e-37	0.998991	XAF1	XIAP associated factor 1	Up	Up	NotSig
8.83886	9.26594	1.00469e-32	1.76624e-35	0.328426	ZBP1	Z-DNA binding protein 1	Up	Up	NotSig
5.39636	5.72248	1.0506e-30	2.23236e-33	0.395451	OASL	2'-5'-oligoadenylate synthetase like	Up	Up	NotSig
9.78719	9.95873	7.42632e-32	1.36988e-32	0.751422	LOC107513409	E3 ubiquitin-protein ligase TRIM22-like	Up	Up	NotSig
5.41412	5.80784	6.27953e-29	3.96821e-32	0.304784	EPSTI1	epithelial stromal interaction 1	Up	Up	NotSig
4.21873	4.66782	3.05332e-25	4.43507e-31	0.0913524	LMO2	LIM domain only 2	Up	Up	NotSig
6.78976	7.08079	2.47126e-29	4.69443e-31	0.524732	DHX58	DExH-box helicase 58	Up	Up	NotSig
5.74555	6.11593	9.54795e-28	2.37216e-30	0.37271	UBA7	ubiquitin like modifier activating enzyme 7	Up	Up	NotSig
7.2638	7.52189	1.2127e-28	5.53508e-30	0.598293	OAS1	2'-5'-oligoadenylate synthetase 1	Up	Up	NotSig
3.12566	3.77078	3.93686e-21	9.11471e-30	0.0169571	CNNM1	cyclin and CBS domain divalent metal cation transport mediator 1	Up	Up	NotSig
6.99914	7.84151	3.10017e-25	1.94347e-29	0.0941523	TNFSF10	TNF superfamily member 10	Up	Up	NotSig
7.69198	7.7828	2.72987e-27	1.03927e-27	0.861072	IFI6	interferon alpha inducible protein 6	Up	Up	NotSig
3.69319	3.97443	2.99349e-23	4.34977e-26	0.389658	TRIM14	tripartite motif containing 14	Up	Up	NotSig
3.53526	4.30361	1.01161e-18	1.77184e-26	0.0182356	LOC107502469	GTPase IMAP family member 4-like	Up	Up	NotSig
3.32109	4.23875	3.99539e-16	1.77421e-26	0.00178181	RAB19	RAB19, member RAS oncogene family	Up	Up	NotSig
2.4689	2.83744	1.77915e-19	1.3273e-24	0.146806	RIPK2	receptor interacting serine/threonine kinase 2	Up	Up	NotSig
7.02639	7.67604	1.72123e-22	3.3122e-25	0.23648	TRANK1	tetratricopeptide repeat and ankyrin repeat containing 1	Up	Up	NotSig
2.97951	3.34272	2.59917e-20	1.9349e-24	0.222389	STAT2	signal transducer and activator of transcription 2	Up	Up	NotSig
10.4451	10.4825	7.20163e-23	5.38893e-23	0.946667	LOC107505609	E3 ubiquitin-protein ligase TRIM22-like	Up	Up	NotSig
6.62348	7.96102	3.82906e-16	1.07069e-23	0.00407998	LOC107517036	basic leucine zipper transcriptional factor ATF-like 2	Up	Up	W9 > W4
3.07781	3.2487	7.04075e-20	1.14028e-21	0.564149	LIPA	lipase A, lysosomal acid type	Up	Up	NotSig
4.66297	4.94789	1.20363e-20	1.68929e-22	0.502427	CMPK2	cytidine/uridine monophosphate kinase 2	Up	Up	NotSig
6.13812	6.54762	1.73936e-20	1.59133e-22	0.40793	LOC107512699	guanylate-binding protein 1-like	Up	Up	NotSig
7.38983	7.61334	2.26561e-21	2.80821e-22	0.68543	LOC107512535	probable ATP-dependent RNA helicase DDX60	Up	Up	NotSig
2.2352	2.48585	1.22336e-17	4.39865e-21	0.304099	LOC107512883	interferon regulatory factor 4-like	Up	Up	NotSig
3.26298	4.96922	1.43358e-09	6.46261e-21	3.0222e-05	SERPING1	serpin family G member 1	Up	Up	W9 > W4
3.44072	3.7779	1.1088e-17	1.14517e-20	0.312141	LOC107498784	uncharacterized LOC107498784	Up	Up	NotSig
9.01116	9.26473	6.6254e-20	1.18186e-20	0.697557	LOC107512537	probable ATP-dependent RNA helicase DDX60	Up	Up	NotSig
7.37666	7.87983	4.86619e-19	8.90463e-21	0.404147	LOC107506346	poly [ADP-ribose] polymerase 15-like	Up	Up	NotSig
4.54816	4.8007	6.77181e-18	1.62258e-19	0.535771	CASP1	caspase 1	Up	Up	NotSig
6.3483	6.66058	1.89411e-18	7.18326e-20	0.542642	SCNN1G	sodium channel epithelial 1 gamma subunit	Up	Up	NotSig
2.05163	2.23569	7.74224e-16	2.82945e-18	0.445806	TMEM50A	transmembrane protein 50A	Up	Up	NotSig
6.80435	7.23097	1.17343e-17	4.22992e-19	0.483033	TRIM34	tripartite motif containing 34	Up	Up	NotSig
4.08138	4.22942	2.72669e-17	3.20636e-18	0.727037	PARP12	poly(ADP-ribose) polymerase family member 12	Up	Up	NotSig
5.27323	5.49289	3.74468e-17	3.00267e-18	0.647428	COMP	cartilage oligomeric matrix protein	Up	Up	NotSig
6.81155	7.25451	3.24705e-16	4.31358e-18	0.401824	SLC15A3	solute carrier family 15 member 3	Up	Up	NotSig
3.11681	3.34261	5.92528e-15	1.15014e-16	0.539189	LOC107504926	interferon-induced GTP-binding protein Mx1-like	Up	Up	NotSig
3.91915	4.23602	1.46774e-14	1.4615e-16	0.43136	DENND2D	DENN domain containing 2D	Up	Up	NotSig
2.76491	2.58807	5.8937e-16	3.75633e-13	0.529304	MOCOS	molybdenum cofactor sulfurase	Up	Up	NotSig
3.44161	3.81731	4.89115e-14	1.83921e-16	0.355488	UBE2L6	ubiquitin conjugating enzyme E2 L6	Up	Up	NotSig
6.94382	7.20227	1.83709e-15	3.36424e-16	0.696308	IRF7	interferon regulatory factor 7	Up	Up	NotSig
5.45998	6.74293	1.46016e-11	3.54411e-16	0.0296018	LOC107508898	interferon-induced protein with tetratricopeptide repeats 1-like	Up	Up	NotSig
3.45832	3.70444	6.5069e-14	1.91882e-15	0.551083	NLRC5	NLR family CARD domain containing 5	Up	Up	NotSig
4.87549	5.666	1.404e-11	4.72227e-16	0.070139	SLC22A31	solute carrier family 22 member 31	Up	Up	NotSig
3.60789	3.96282	1.3003e-13	1.12865e-15	0.41305	IRF9	interferon regulatory factor 9	Up	Up	NotSig
2.60643	2.96679	1.1403e-12	1.46375e-15	0.294365	PLEKHA4	pleckstrin homology domain containing A4	Up	Up	NotSig
6.76299	7.59634	1.30713e-13	1.04072e-15	0.241047	IFIT3	interferon induced protein with tetratricopeptide repeats 3	Up	Up	NotSig
5.74181	6.76046	6.96103e-12	1.09058e-15	0.0744858	LOC107511263	interferon alpha-inducible protein 27-like protein 2	Up	Up	NotSig
4.03996	4.33363	1.30111e-12	3.74944e-14	0.424505	NKX3-1	NK3 homeobox 1	Up	Up	NotSig
4.55102	4.93872	4.54357e-13	4.97394e-15	0.384898	LOC107498547	interferon-induced GTP-binding protein Mx2-like	Up	Up	NotSig
6.85834	7.70993	5.44288e-13	1.74863e-15	0.19351	LOC107506243	guanylate-binding protein 5-like	Up	Up	NotSig
3.30202	3.7529	3.87076e-12	6.13907e-15	0.262846	TMEM140	transmembrane protein 140	Up	Up	NotSig
2.67408	3.10174	2.30755e-11	1.76355e-14	0.228087	APOBEC3H	apolipoprotein B mRNA editing enzyme catalytic subunit 3H	Up	Up	NotSig
3.29139	3.64755	2.51535e-12	2.09422e-14	0.401776	SP110	SP110 nuclear body protein	Up	Up	NotSig
2.82036	3.27468	1.88681e-11	1.96931e-14	0.24419	UBD	ubiquitin D	Up	Up	NotSig
2.67848	2.9319	6.42748e-12	9.97768e-14	0.488651	LOC107507192	interferon-induced GTP-binding protein Mx1-like	Up	Up	NotSig
1.99256	2.16653	1.53288e-11	3.14644e-13	0.539854	RTP4	receptor transporter protein 4	Up	Up	NotSig
2.47128	3.05698	7.22168e-10	4.26669e-14	0.0957293	SLC6A12	solute carrier family 6 member 12	Up	Up	NotSig
1.48461	2.81667	0.000181315	7.79541e-14	6.40743e-05	ATF3	activating transcription factor 3	Up	Up	W9 > W4
2.58079	2.67246	2.99098e-12	6.47141e-13	0.789396	CD40	CD40 molecule	Up	Up	NotSig
1.90801	2.25111	3.70895e-10	2.30415e-13	0.206498	REM2	RRAD and GEM like GTPase 2	Up	Up	NotSig
5.55086	5.46971	6.03393e-13	1.06936e-12	0.897902	ISG15	ISG15 ubiquitin-like modifier	Up	Up	NotSig
3.62358	4.4233	2.4463e-09	1.84033e-13	0.0718661	DNAH11	dynein axonemal heavy chain 11	Up	Up	NotSig
5.23794	5.68783	9.16937e-12	3.74398e-13	0.474168	LOC107506241	guanylate-binding protein 4-like	Up	Up	NotSig
3.31033	3.52901	1.70706e-11	1.19066e-12	0.622118	LOC107505610	E3 ubiquitin-protein ligase TRIM22-like	Up	Up	NotSig
3.71919	3.87737	8.46088e-12	1.52741e-12	0.739626	LOC107497017	serine/arginine repetitive matrix protein 3-like	Up	Up	NotSig
7.24575	7.42762	1.79677e-12	7.541e-13	0.815634	DDX58	DExD/H-box helicase 58	Up	Up	NotSig
3.42687	3.4377	1.11247e-11	1.47662e-11	0.979142	OSBP2	oxysterol binding protein 2	Up	Up	NotSig
1.84664	2.34179	1.09212e-08	9.80086e-13	0.111274	SAT1	spermidine/spermine N1-acetyltransferase 1	Up	Up	NotSig
2.73913	3.27874	1.93883e-09	1.24314e-12	0.176946	APOBEC3F	apolipoprotein B mRNA editing enzyme catalytic subunit 3F	Up	Up	NotSig
3.74587	3.93741	2.37053e-11	3.39346e-12	0.702937	LGALS9	galectin 9	Up	Up	NotSig
4.38616	6.77163	0.000316486	7.83321e-12	0.000105116	LOC107519945	C-C motif chemokine 8-like	Up	Up	W9 > W4
4.08394	4.56397	1.87111e-10	2.14417e-12	0.358686	LOC107508052	poly [ADP-ribose] polymerase 14-like	Up	Up	NotSig
7.4441	7.55549	1.47765e-11	8.51356e-12	0.854618	LOC107513413	E3 ubiquitin-protein ligase TRIM22-like	Up	Up	NotSig
2.32238	2.66593	1.20835e-09	5.72151e-12	0.344599	TRAFD1	TRAF-type zinc finger domain containing 1	Up	Up	NotSig
1.55489	1.81638	4.11112e-09	9.56611e-12	0.307245	GRIPAP1	GRIP1 associated protein 1	Up	Up	NotSig
2.39443	3.08239	2.13987e-08	2.37568e-12	0.0913986	ZNFX1	zinc finger NFX1-type containing 1	Up	Up	NotSig
6.09914	7.18415	6.15082e-10	3.87128e-12	0.172536	IFIT2	interferon induced protein with tetratricopeptide repeats 2	Up	Up	NotSig
3.69801	3.83168	7.6171e-11	2.06109e-11	0.792803	BST2	bone marrow stromal cell antigen 2	Up	Up	NotSig
6.09353	6.73309	3.58555e-09	1.33526e-11	0.222991	FBXO39	F-box protein 39	Up	Up	NotSig
2.25069	2.55492	3.02277e-09	2.82953e-11	0.400155	EHD4	EH domain containing 4	Up	Up	NotSig
-4.62879	-3.36611	4.33707e-09	4.83586e-06	0.193775	LOC107510089	uncharacterized LOC107510089	Down	Down	NotSig
5.68695	5.92966	9.24151e-11	2.37748e-11	0.733448	HERC6	HECT and RLD domain containing E3 ubiquitin protein ligase family member 6	Up	Up	NotSig
1.52809	1.74808	1.09431e-08	9.61439e-11	0.38556	DTNBP1	dystrobrevin binding protein 1	Up	Up	NotSig
4.67033	4.47946	6.24897e-11	2.91783e-10	0.746722	LOC107506345	poly [ADP-ribose] polymerase 14-like	Up	Up	NotSig
2.30347	2.52032	3.44148e-09	1.50241e-10	0.545322	ZDHHC14	zinc finger DHHC-type containing 14	Up	Up	NotSig
5.66331	6.00481	3.62894e-10	6.01735e-11	0.642859	HERC5	HECT and RLD domain containing E3 ubiquitin protein ligase 5	Up	Up	NotSig
1.52486	1.86035	1.00215e-07	1.24963e-10	0.230693	LOC107519280	apolipoprotein L6-like	Up	Up	NotSig
1.66824	2.12356	3.13647e-07	1.0571e-10	0.129634	LOC107509250	GTPase IMAP family member 4-like	Up	Up	NotSig
2.74527	3.21933	2.26265e-08	1.26559e-10	0.300051	LOC107519231	apolipoprotein L3-like	Up	Up	NotSig
1.30995	2.51386	0.00231917	1.08578e-10	0.000413764	UMODL1	uromodulin like 1	Up	Up	W9 > W4
6.02428	5.68129	4.2173e-10	6.84008e-08	0.506095	LOC107499272	interferon-induced protein with tetratricopeptide repeats 1B-like	Up	Up	NotSig
1.85388	2.03806	2.0999e-08	9.254e-10	0.564664	RNF114	ring finger protein 114	Up	Up	NotSig
1.22065	2.04085	0.000187613	1.92693e-10	0.00450965	CBLN3	cerebellin 3 precursor	Up	Up	NotSig
3.72058	4.90296	2.22198e-05	2.86555e-10	0.0161226	LOC107512871	uncharacterized LOC107512871	Up	Up	W9 > W4
2.60733	2.83611	3.0611e-08	2.90151e-09	0.550935	TTLL6	tubulin tyrosine ligase like 6	Up	Up	NotSig
5.00086	5.7056	1.9501e-08	4.08606e-10	0.324081	LOC107513411	eukaryotic translation initiation factor 3 subunit E pseudogene	Up	Up	NotSig
3.567	4.08916	3.71891e-08	5.85645e-10	0.35531	CGAS	cyclic GMP-AMP synthase	Up	Up	NotSig
5.8916	6.38725	4.88285e-09	5.66487e-10	0.543386	IFIH1	interferon induced with helicase C domain 1	Up	Up	NotSig
5.53004	6.67107	1.17311e-06	4.56879e-10	0.0622799	TNFSF13B	TNF superfamily member 13b	Up	Up	NotSig
1.35773	2.0861	6.54785e-05	5.53509e-10	0.0158613	CEACAM1	carcinoembryonic antigen related cell adhesion molecule 1	Up	Up	NotSig
5.82146	6.86834	5.53888e-07	7.05025e-10	0.105031	HSH2D	hematopoietic SH2 domain containing	Up	Up	NotSig
2.08692	2.53315	8.01773e-07	2.43184e-09	0.20464	LOC107507350	uncharacterized LOC107507350	Up	Up	NotSig
2.58152	2.8057	3.92334e-08	3.24585e-09	0.608688	LOC107507190	interferon-induced GTP-binding protein Mx1-like	Up	Up	NotSig
2.04981	2.519	7.92723e-07	2.14621e-09	0.226413	ETV7	ETS variant 7	Up	Up	NotSig
5.5959	6.71687	1.59183e-06	1.51101e-09	0.0836113	SCML4	Scm polycomb group protein like 4	Up	Up	NotSig
4.24716	4.45998	1.53051e-08	3.94087e-09	0.740916	LOC107508054	poly [ADP-ribose] polymerase 15-like	Up	Up	NotSig
0.876115	1.70795	0.00202173	3.26927e-09	0.00310695	IGFBP5	insulin like growth factor binding protein 5	NotSig	Up	NotSig
2.75242	3.59736	2.90453e-06	2.46965e-09	0.111505	SECTM1	secreted and transmembrane 1	Up	Up	NotSig
3.41397	3.55243	3.36727e-08	1.12744e-08	0.799235	NOS3	nitric oxide synthase 3	Up	Up	NotSig
5.27006	5.87908	6.11707e-07	8.59422e-09	0.262324	TRIM40	tripartite motif containing 40	Up	Up	NotSig
1.82908	2.19011	1.18965e-06	8.73678e-09	0.282537	IL15RA	interleukin 15 receptor subunit alpha	Up	Up	NotSig
5.48459	6.528	2.56877e-06	3.68516e-09	0.107398	TENM3	teneurin transmembrane protein 3	Up	Up	NotSig
1.39242	2.22988	0.000361977	3.84414e-09	0.0126957	ALPK1	alpha kinase 1	Up	Up	NotSig
4.22754	4.60679	6.88647e-08	6.81312e-09	0.563573	LOC107505194	poly [ADP-ribose] polymerase 14-like	Up	Up	NotSig
4.90154	5.9799	1.27902e-05	4.91347e-09	0.0616499	LOC107504306	uncharacterized LOC107504306	Up	Up	NotSig
4.14129	4.4463	6.16169e-08	9.30122e-09	0.638766	LOC107510360	poly [ADP-ribose] polymerase 14-like	Up	Up	NotSig
1.41699	1.55974	4.91766e-07	4.83136e-08	0.59247	LOC107515245	calcium/calmodulin-dependent protein kinase kinase 2	Up	Up	NotSig
1.43494	1.65924	9.93908e-07	1.88949e-08	0.435079	B2M	beta-2-microglobulin	Up	Up	NotSig
3.18598	3.89673	1.66076e-06	7.09901e-09	0.207651	GUCY1A1	guanylate cyclase 1 soluble subunit alpha 1	Up	Up	NotSig
1.93795	2.15891	5.51431e-07	3.29583e-08	0.540175	FOXS1	forkhead box S1	Up	Up	NotSig
1.59743	1.78462	8.27298e-07	5.78228e-08	0.533347	MEOX1	mesenchyme homeobox 1	Up	Up	NotSig
2.60886	2.74213	2.40951e-07	9.28235e-08	0.758128	INSRR	insulin receptor related receptor	Up	Up	NotSig
4.31187	5.07975	5.9781e-07	1.28708e-08	0.302507	LOC107506576	interferon-induced very large GTPase 1-like	Up	Up	NotSig
2.41375	2.40836	1.23958e-07	1.92738e-07	0.989322	LOC107513614	uncharacterized LOC107513614	Up	Up	NotSig
5.73857	5.99256	6.63541e-08	2.50114e-08	0.769168	SAMD9L	sterile alpha motif domain containing 9 like	Up	Up	NotSig
2.19433	2.54521	1.42832e-06	3.42202e-08	0.420555	PML	promyelocytic leukemia	Up	Up	NotSig
2.69739	3.54261	9.15138e-06	1.77115e-08	0.136796	CD274	CD274 molecule	Up	Up	NotSig
-1.43254	-1.61151	1.44158e-05	1.53167e-06	0.590725	WRB	tryptophan rich basic protein	Down	Down	NotSig
3.0074	3.15478	2.79863e-07	8.6142e-08	0.785704	LOC107506941	interferon-induced transmembrane protein 3-like	Up	Up	NotSig
4.53454	5.59285	5.56674e-05	3.23274e-08	0.0623788	LOC107521776	interferon lambda-3-like	Up	Up	NotSig
2.43933	2.71308	9.95979e-07	7.12857e-08	0.550736	PRRG2	proline rich and Gla domain 2	Up	Up	NotSig
3.01454	3.07589	2.43681e-07	1.50809e-07	0.909178	PARP10	poly(ADP-ribose) polymerase family member 10	Up	Up	NotSig
1.00662	1.3773	5.99385e-05	5.14297e-08	0.133225	PHLDA1	pleckstrin homology like domain family A member 1	Up	Up	NotSig
2.46296	2.69078	1.0768e-06	1.31042e-07	0.615104	AQP9	aquaporin 9	Up	Up	NotSig
1.3628	1.51303	2.78938e-06	3.01918e-07	0.58625	SLC4A9	solute carrier family 4 member 9	Up	Up	NotSig
2.16301	2.7496	2.53235e-05	7.36829e-08	0.176774	LOC107514071	rRNA/tRNA 2'-O-methyltransferase fibrillarin-like protein 1	Up	Up	NotSig
1.85072	2.03294	1.87014e-06	1.95247e-07	0.627163	CMTR1	cap methyltransferase 1	Up	Up	NotSig
3.34928	3.51806	4.91275e-07	1.5707e-07	0.778779	ISG20	interferon stimulated exonuclease gene 20	Up	Up	NotSig
2.18308	2.36613	1.32561e-06	1.93474e-07	0.670793	IFI35	interferon induced protein 35	Up	Up	NotSig
1.47194	2.03793	9.01793e-05	7.2364e-08	0.105297	IL2RA	interleukin 2 receptor subunit alpha	Up	Up	NotSig
3.44164	3.47716	3.17943e-07	2.52284e-07	0.953467	LOC107511262	interferon alpha-inducible protein 27-like protein 1	Up	Up	NotSig
4.52506	6.05793	0.000266392	7.95959e-08	0.0299936	NEURL3	neuralized E3 ubiquitin protein ligase 3	Up	Up	NotSig
3.53839	3.37931	3.01249e-07	4.63263e-06	0.751137	LOC107511909	interferon-stimulated gene 20 kDa protein-like	Up	Up	NotSig
2.12279	2.4103	3.93514e-06	2.16455e-07	0.514645	TAP1	transporter 1, ATP binding cassette subfamily B member	Up	Up	NotSig
3.41751	3.75209	3.46711e-06	3.90387e-07	0.520691	MUC4	mucin 4, cell surface associated	Up	Up	NotSig
3.58103	3.88382	3.32912e-06	5.89661e-07	0.558388	PLXDC2	plexin domain containing 2	Up	Up	NotSig
2.01859	2.57918	3.08095e-05	1.3301e-07	0.203108	RASGRP3	RAS guanyl releasing protein 3	Up	Up	NotSig
3.06251	3.27702	1.32385e-06	2.89295e-07	0.701664	LOC107501120	tripartite motif-containing protein 34-like	Up	Up	NotSig
2.02149	2.23566	3.20496e-06	3.19848e-07	0.607399	PSMF1	proteasome inhibitor subunit 1	Up	Up	NotSig
1.08816	1.47065	8.79444e-05	1.49036e-07	0.159773	LOC107513230	calcium/calmodulin-dependent protein kinase kinase 2-like	Up	Up	NotSig
1.45958	1.87917	4.23583e-05	1.75964e-07	0.207711	DRAM1	DNA damage regulated autophagy modulator 1	Up	Up	NotSig
4.14581	5.31901	6.78816e-05	1.20656e-07	0.0886203	LOC107505193	poly [ADP-ribose] polymerase 14-like	Up	Up	NotSig
1.49306	1.90263	3.47099e-05	1.86756e-07	0.245823	TRIM26	tripartite motif containing 26	Up	Up	NotSig
1.4493	1.76658	3.08958e-05	6.37743e-07	0.302616	GRAMD1B	GRAM domain containing 1B	Up	Up	NotSig
1.84721	3.53677	0.0166133	3.62323e-07	0.00395158	C1QB	complement C1q B chain	Up	Up	W9 > W4
2.6972	2.85736	2.16285e-06	6.52056e-07	0.757081	SUSD3	sushi domain containing 3	Up	Up	NotSig
2.71525	3.28556	3.58973e-05	4.08707e-07	0.24691	GJD3	gap junction protein delta 3	Up	Up	NotSig
1.26844	1.58224	4.54203e-05	4.89541e-07	0.281717	IL18BP	interleukin 18 binding protein	Up	Up	NotSig
5.85013	5.39354	3.56543e-07	9.39079e-06	0.514046	PLA2G7	phospholipase A2 group VII	Up	Up	NotSig
5.605	5.68848	1.31177e-06	1.398e-06	0.902458	LOC107518422	olfactory receptor 9I1-like	Up	Up	NotSig
1.1679	1.43315	3.9155e-05	5.35e-07	0.343422	LAP3	leucine aminopeptidase 3	Up	Up	NotSig
2.18169	3.08958	0.000268008	2.67274e-07	0.0855827	SOCS1	suppressor of cytokine signaling 1	Up	Up	NotSig
1.49239	1.6262	7.62871e-06	1.3392e-06	0.675156	LOC107517540	H-2 class I histocompatibility antigen, Q10 alpha chain-like	Up	Up	NotSig
1.06582	1.38902	0.000109293	5.60679e-07	0.234406	TOR1B	torsin family 1 member B	Up	Up	NotSig
1.45272	1.6764	2.23663e-05	1.17502e-06	0.503328	CTSS	cathepsin S	Up	Up	NotSig
2.44661	2.73465	8.89576e-06	9.14148e-07	0.580485	PSMB10	proteasome subunit beta 10	Up	Up	NotSig
2.84774	3.1006	5.43304e-06	9.66336e-07	0.664457	HELZ2	helicase with zinc finger 2	Up	Up	NotSig
3.38144	3.53893	3.49962e-06	1.42785e-06	0.810788	TDRD7	tudor domain containing 7	Up	Up	NotSig
4.75668	5.0872	3.08495e-06	9.05843e-07	0.70446	SAMD9	sterile alpha motif domain containing 9	Up	Up	NotSig
2.83084	3.09828	9.48873e-06	1.52932e-06	0.623407	LRRC31	leucine rich repeat containing 31	Up	Up	NotSig
1.79437	2.20415	0.00010837	2.42616e-06	0.280312	LOC107512195	uncharacterized LOC107512195	Up	Up	NotSig
3.60613	4.33152	1.9714e-05	6.92039e-07	0.339474	LOC107506853	interferon-induced very large GTPase 1-like	Up	Up	NotSig
1.05061	2.29372	0.0334894	1.1811e-06	0.00448667	LOC107506766	HLA class II histocompatibility antigen, DR alpha chain	NotSig	Up	W9 > W4
3.20657	4.61233	0.00178325	8.404e-07	0.0357199	LOC107506242	guanylate-binding protein 6-like	Up	Up	NotSig
2.22501	3.76775	0.0134283	1.02161e-06	0.0100472	LOC107502588	ETS domain-containing transcription factor ERF	Up	Up	W9 > W4
0.836602	1.28092	0.00127902	1.00152e-06	0.0813898	TERF2IP	TERF2 interacting protein	NotSig	Up	NotSig
3.41556	3.60527	6.27961e-06	2.28293e-06	0.782649	LOC107504966	nuclear body protein SP140-like protein	Up	Up	NotSig
3.7348	4.03434	2.21297e-05	6.15854e-06	0.594312	PLXNC1	plexin C1	Up	Up	NotSig
3.44616	4.1675	3.31422e-05	1.20452e-06	0.340919	SAMHD1	SAM and HD domain containing deoxynucleoside triphosphate triphosphohydrolase 1	Up	Up	NotSig
4.21854	5.28171	0.000392455	1.32125e-06	0.105827	LOC107508867	cytidine monophosphate-N-acetylneuraminic acid hydroxylase	Up	Up	NotSig
1.81752	2.43768	0.000234757	1.31282e-06	0.192275	SLC25A28	solute carrier family 25 member 28	Up	Up	NotSig
-1.11197	-1.48599	0.000459109	1.17586e-05	0.294775	APELA	apelin receptor early endogenous ligand	Down	Down	NotSig
4.03189	4.61053	2.02531e-05	1.90354e-06	0.476601	LOC107511275	interferon-induced very large GTPase 1-like	Up	Up	NotSig
4.28096	4.57521	9.05423e-06	2.8909e-06	0.726443	LOC107518040	poly [ADP-ribose] polymerase 14-like	Up	Up	NotSig
5.08305	6.32186	0.000203809	2.39169e-06	0.162029	LOC107520939	interferon lambda-3-like	Up	Up	NotSig
3.82887	4.6749	0.000181019	2.8094e-06	0.223666	SLAMF8	SLAM family member 8	Up	Up	NotSig
0.964518	1.164	0.000162365	6.23532e-06	0.427429	CHST11	carbohydrate sulfotransferase 11	NotSig	Up	NotSig
1.13016	1.41866	0.000230525	4.4127e-06	0.340372	HBEGF	heparin binding EGF like growth factor	Up	Up	NotSig
0.950993	1.16837	0.000205171	5.60768e-06	0.3919	DYNC1H1	dynein cytoplasmic 1 heavy chain 1	NotSig	Up	NotSig
2.07095	2.25874	3.42653e-05	7.18179e-06	0.695547	PSMB8	proteasome subunit beta 8	Up	Up	NotSig
2.04838	2.28609	4.59318e-05	6.49415e-06	0.622274	TOR3A	torsin family 3 member A	Up	Up	NotSig
1.70083	1.84189	4.05826e-05	9.68262e-06	0.726048	PSME2	proteasome activator subunit 2	Up	Up	NotSig
4.39452	5.16244	0.000205159	5.10742e-06	0.257507	BTC	betacellulin	Up	Up	NotSig
1.50737	1.76739	0.000112543	7.05152e-06	0.49232	BICDL1	BICD family like cargo adaptor 1	Up	Up	NotSig
4.00858	4.24364	1.65484e-05	6.50798e-06	0.775427	DTX3L	deltex E3 ubiquitin ligase 3L	Up	Up	NotSig
1.75158	2.08766	0.000131485	6.56461e-06	0.449898	ICAM1	intercellular adhesion molecule 1	Up	Up	NotSig
4.29649	4.65705	2.05325e-05	5.68242e-06	0.68246	LOC107506344	poly [ADP-ribose] polymerase 14-like	Up	Up	NotSig
2.93645	5.02236	0.026962	6.1869e-06	0.00926307	PDE6C	phosphodiesterase 6C	NotSig	Up	W9 > W4
1.21464	1.41283	0.000140318	1.08455e-05	0.525548	LOC107497351	protein FAM111B-like	Up	Up	NotSig
-0.794503	-1.22294	0.00266756	1.29162e-05	0.137926	ZNF395	zinc finger protein 395	NotSig	Down	NotSig
2.11465	2.1906	2.91528e-05	1.57492e-05	0.875647	ADAR	adenosine deaminase, RNA specific	Up	Up	NotSig
2.16487	2.34928	4.7091e-05	1.15377e-05	0.71728	LRP10	LDL receptor related protein 10	Up	Up	NotSig
1.2555	1.23618	3.26751e-05	6.4592e-05	0.946951	POLR3GL	RNA polymerase III subunit G like	Up	Up	NotSig
1.05849	1.27836	0.000245798	1.0687e-05	0.439443	LGALS8	galectin 8	Up	Up	NotSig
1.89381	2.4544	0.000389833	6.37041e-06	0.274535	FAM189B	family with sequence similarity 189 member B	Up	Up	NotSig
3.59501	5.02471	0.00432043	6.09723e-06	0.0485187	LOC107501032	uncharacterized LOC107501032	Up	Up	NotSig
0.913227	1.94434	0.0475635	7.47086e-06	0.00980199	P2RX7	purinergic receptor P2X 7	NotSig	Up	W9 > W4
1.39767	1.79963	0.000481988	8.72463e-06	0.302441	C2	complement C2	Up	Up	NotSig
3.21198	3.45765	4.2943e-05	1.32537e-05	0.733145	MLKL	mixed lineage kinase domain like pseudokinase	Up	Up	NotSig
-0.824795	-1.10988	0.00126469	3.90989e-05	0.308227	CCDC9B	coiled-coil domain containing 9B	NotSig	Down	NotSig
1.57464	1.79926	0.000149879	1.71252e-05	0.57625	TTC31	tetratricopeptide repeat domain 31	Up	Up	NotSig
-0.99429	-1.01094	0.000180382	0.000234399	0.953902	PPL	periplakin	NotSig	Down	NotSig
1.31937	1.70566	0.000600907	1.13091e-05	0.305957	LOC107502064	C-type lectin domain family 2 member D11-like	Up	Up	NotSig
4.08895	3.8814	1.85287e-05	0.000136126	0.756918	IL12RB1	interleukin 12 receptor subunit beta 1	Up	Up	NotSig
0.452477	1.27855	0.132635	1.68458e-05	0.0044344	IRF8	interferon regulatory factor 8	NotSig	Up	NotSig
0.882678	1.19226	0.00114293	1.28379e-05	0.247047	STX11	syntaxin 11	NotSig	Up	NotSig
1.7842	1.94251	0.000106947	2.76201e-05	0.720543	IKBKE	inhibitor of nuclear factor kappa B kinase subunit epsilon	Up	Up	NotSig
1.87345	1.92598	8.77886e-05	0.00016356	0.89825	CLMP	CXADR like membrane protein	Up	Up	NotSig
3.819	4.11575	5.03885e-05	1.64465e-05	0.724454	EIF2AK2	eukaryotic translation initiation factor 2 alpha kinase 2	Up	Up	NotSig
2.39433	2.58184	8.04569e-05	2.43597e-05	0.744956	LOC107521442	phospholipid scramblase 1	Up	Up	NotSig
2.52192	3.15352	0.000607452	1.44667e-05	0.287125	EIF4E1B	eukaryotic translation initiation factor 4E family member 1B	Up	Up	NotSig
2.81924	3.09615	8.38552e-05	1.96703e-05	0.679311	RARS	arginyl-tRNA synthetase	Up	Up	NotSig
4.04627	4.87795	0.000738649	1.77181e-05	0.230609	KANK4	KN motif and ankyrin repeat domains 4	Up	Up	NotSig
0.985706	1.15897	0.000361973	3.02916e-05	0.524683	ERRFI1	ERBB receptor feedback inhibitor 1	NotSig	Up	NotSig
-0.779751	-1.1523	0.00372232	3.74762e-05	0.187719	LOC107502948	cytochrome P450 26B1	NotSig	Down	NotSig
4.41494	5.10572	0.000357292	2.02344e-05	0.357051	LOC107501068	uncharacterized LOC107501068	Up	Up	NotSig
-1.14626	-1.70211	0.00234514	8.05342e-05	0.250554	BAALC	BAALC, MAP3K1 and KLF4 binding	Down	Down	NotSig
1.78013	2.19605	0.00066891	3.01753e-05	0.356082	LOC107518337	uncharacterized LOC107518337	Up	Up	NotSig
3.59433	4.87718	0.00433602	1.78903e-05	0.0845762	FAP	fibroblast activation protein alpha	Up	Up	NotSig
1.45626	2.07898	0.00226754	1.85305e-05	0.181194	STN1	STN1, CST complex subunit	Up	Up	NotSig
2.54862	2.8655	0.000167808	2.95564e-05	0.62004	KIAA1109	KIAA1109 ortholog	Up	Up	NotSig
0.945409	1.09043	0.000421277	5.11974e-05	0.584214	DDX24	DEAD-box helicase 24	NotSig	Up	NotSig
2.41339	2.84184	0.000497191	4.82027e-05	0.436563	SIGLEC1	sialic acid binding Ig like lectin 1	Up	Up	NotSig
-2.03358	-1.33868	6.46216e-05	0.00779004	0.265694	WASF3	WAS protein family member 3	Down	Down	NotSig
0.945385	1.16283	0.000843248	4.57454e-05	0.433617	SMAGP	small cell adhesion glycoprotein	NotSig	Up	NotSig
1.63092	1.87181	0.000355485	4.74074e-05	0.588409	TAPBP	TAP binding protein	Up	Up	NotSig
0.929055	1.19958	0.00137563	4.06353e-05	0.344715	AFAP1L2	actin filament associated protein 1 like 2	NotSig	Up	NotSig
0.623162	1.18386	0.0274492	3.0237e-05	0.0418429	LOC107502485	GTPase IMAP family member 2-like	NotSig	Up	NotSig
1.81909	2.44292	0.0015744	3.10885e-05	0.259073	IL4I1	interleukin 4 induced 1	Up	Up	NotSig
4.22846	-5.12548e-15	0.000310458	0.999703	0.00356807	LOC107513434	phenylalanine--tRNA ligase beta subunit pseudogene	Up	NotSig	W4 > W9
1.30271	1.40852	0.000298036	9.83597e-05	0.76418	EGR1	early growth response 1	Up	Up	NotSig
1.41017	2.00555	0.00387185	3.82366e-05	0.177499	NR4A3	nuclear receptor subfamily 4 group A member 3	Up	Up	NotSig
1.4411	1.89573	0.0016245	4.15974e-05	0.305173	TGM2	transglutaminase 2	Up	Up	NotSig
1.76602	2.16577	0.000860274	5.30358e-05	0.425998	JAZF1	JAZF zinc finger 1	Up	Up	NotSig
2.60911	2.84372	0.000229158	6.9689e-05	0.724871	LOC107505385	uncharacterized protein KIAA1109	Up	Up	NotSig
2.70967	3.20993	0.00103596	9.02021e-05	0.395876	LOC107505501	uncharacterized LOC107505501	Up	Up	NotSig
1.4441	1.75934	0.0009065	6.17217e-05	0.457462	TRIM21	tripartite motif containing 21	Up	Up	NotSig
2.21391	2.48478	0.000427898	0.000101727	0.612745	PDCD1LG2	programmed cell death 1 ligand 2	Up	Up	NotSig
-0.973695	-1.88974	0.0192362	7.54608e-05	0.0683528	NEGR1	neuronal growth regulator 1	NotSig	Down	NotSig
1.09692	1.46956	0.00236613	5.41339e-05	0.294166	RFX5	regulatory factor X5	Up	Up	NotSig
-1.22832	-1.17048	0.000423213	0.00140783	0.885582	TANC2	tetratricopeptide repeat, ankyrin repeat and coiled-coil containing 2	Down	Down	NotSig
1.6872	1.90443	0.000472224	8.93219e-05	0.641786	LOC107506470	patr class I histocompatibility antigen, B-2 alpha chain-like	Up	Up	NotSig
1.60501	1.82974	0.000540482	9.3077e-05	0.610712	MAN1C1	mannosidase alpha class 1C member 1	Up	Up	NotSig
2.93588	4.71194	0.0269997	5.24946e-05	0.0355896	SLC24A4	solute carrier family 24 member 4	NotSig	Up	NotSig
-0.905936	-1.12991	0.00219761	0.000266421	0.48552	SYNM	synemin	NotSig	Down	NotSig
-5.33357	-5.33357	0.00140711	0.00346986	0.999727	LOC107500987	cysteine-rich DPF motif domain-containing protein 1-like	Down	Down	NotSig
1.79561	2.68419	0.00885732	5.5546e-05	0.111138	LOC107517942	uncharacterized LOC107517942	Up	Up	NotSig
-1.54356	-3.04307	0.0101357	0.000206476	0.128715	LOC107500971	potassium voltage-gated channel subfamily C member 1-like	Down	Down	NotSig
3.60413	3.69048	0.000156312	0.000115265	0.920004	STAT1	signal transducer and activator of transcription 1	Up	Up	NotSig
5.3523	4.72389	7.50918e-05	0.000803193	0.50506	LOC107508808	guanylate-binding protein 5-like	Up	Up	NotSig
2.9373	4.71534	0.028428	8.07109e-05	0.0431821	LOC107499542	uncharacterized LOC107499542	NotSig	Up	NotSig
0.821536	1.09325	0.00326027	0.000115018	0.318613	B3GNT9	UDP-GlcNAc:betaGal beta-1,3-N-acetylglucosaminyltransferase 9	NotSig	Up	NotSig
2.79125	3.24598	0.000938061	0.000123687	0.48328	LOC107508053	poly [ADP-ribose] polymerase 14-like	Up	Up	NotSig
3.83262	4.71853	0.00235555	9.35305e-05	0.262235	ENDOU	endonuclease, poly(U) specific	Up	Up	NotSig
-0.89372	-1.00755	0.00193192	0.000553284	0.696453	CREB3L2	cAMP responsive element binding protein 3 like 2	NotSig	Down	NotSig
-2.53292	-2.09213	0.000505556	0.00578331	0.681392	LOC107503264	histone H1.3	Down	Down	NotSig
1.22906	1.60792	0.00276204	0.000105227	0.347539	GMPR	guanosine monophosphate reductase	Up	Up	NotSig
-1.34328	-0.976523	0.000238333	0.0100876	0.425976	MPPED2	metallophosphoesterase domain containing 2	Down	NotSig	NotSig
1.60691	1.7281	0.000576522	0.000226018	0.789961	TAP2	transporter 2, ATP binding cassette subfamily B member	Up	Up	NotSig
3.66825	2.62397	0.000103702	0.0211084	0.172227	LOC107501033	uncharacterized LOC107501033	Up	NotSig	NotSig
2.67	2.84843	0.000592281	0.000409086	0.768322	PDE2A	phosphodiesterase 2A	Up	Up	NotSig
-0.501121	-1.1313	0.0568769	0.000114671	0.0384217	TSPAN5	tetraspanin 5	NotSig	Down	NotSig
