# Supplementary material for: Egyptian Rousette IFN-ω Subtypes Elicit Distinct Antiviral Effects and Transcriptional Responses in Conspecific Cells
Source: Front Immunol. 2020 Mar 13;11:435. doi: 10.3389/fimmu.2020.00435 (PMC7083018; doi:10.3389/fimmu.2020.00435)
Supplement: Table S2 — Upregulated genes in the ISG databases. [file Table_2.XLSX]

## Sheet: W4 anytime anyconc results
Gene Name	Description		Search parameters: Type I induced, any conc, any time, mouse or human, at least 2-fold change, any sample or organ type, in vitro or in vivo
9930111J21Rik1	RIKEN cDNA 9930111J21 gene 1 [Source:MGI Symbol;Acc:MGI:3041173]
Adar	adenosine deaminase, RNA-specific [Source:MGI Symbol;Acc:MGI:1889575]
ADAR	adenosine deaminase, RNA-specific [Source:HGNC Symbol;Acc:225]
Alpk1	alpha-kinase 1 [Source:MGI Symbol;Acc:MGI:1918731]
ALPK1	alpha-kinase 1 [Source:HGNC Symbol;Acc:20917]
APOBEC3F	apolipoprotein B mRNA editing enzyme, catalytic polypeptide-like 3F [Source:HGNC Symbol;Acc:17356]
APOBEC3G	apolipoprotein B mRNA editing enzyme, catalytic polypeptide-like 3G [Source:HGNC Symbol;Acc:17357]
APOBEC3H	apolipoprotein B mRNA editing enzyme, catalytic polypeptide-like 3H [Source:HGNC Symbol;Acc:24100]
AQP9	aquaporin 9 [Source:HGNC Symbol;Acc:643]
Aqp9	aquaporin 9 [Source:MGI Symbol;Acc:MGI:1891066]
Atf3	activating transcription factor 3 [Source:MGI Symbol;Acc:MGI:109384]
ATF3	activating transcription factor 3 [Source:HGNC Symbol;Acc:785]
B2m	beta-2 microglobulin [Source:MGI Symbol;Acc:MGI:88127]
B2M	beta-2-microglobulin [Source:HGNC Symbol;Acc:914]
B3GNT9	UDP-GlcNAc:betaGal beta-1,3-N-acetylglucosaminyltransferase 9 [Source:HGNC Symbol;Acc:28714]
Bcl2l14	BCL2-like 14 (apoptosis facilitator) [Source:MGI Symbol;Acc:MGI:1914063]
BCL2L14	BCL2-like 14 (apoptosis facilitator) [Source:HGNC Symbol;Acc:16657]
Bid	BH3 interacting domain death agonist [Source:MGI Symbol;Acc:MGI:108093]
Bst2	bone marrow stromal cell antigen 2 [Source:MGI Symbol;Acc:MGI:1916800]
BST2	bone marrow stromal cell antigen 2 [Source:HGNC Symbol;Acc:1119]
Btc	betacellulin, epidermal growth factor family member [Source:MGI Symbol;Acc:MGI:99439]
BTC	betacellulin [Source:HGNC Symbol;Acc:1121]
BTC	betacellulin [Source:HGNC Symbol;Acc:1121]
C1qb	complement component 1, q subcomponent, beta polypeptide [Source:MGI Symbol;Acc:MGI:88224]
C2	complement component 2 (within H-2S) [Source:MGI Symbol;Acc:MGI:88226]
C2	complement component 2 [Source:HGNC Symbol;Acc:1248]
CARD16	caspase recruitment domain family, member 16 [Source:HGNC Symbol;Acc:33701]
Casp1	caspase 1 [Source:MGI Symbol;Acc:MGI:96544]
CASP1	caspase 1, apoptosis-related cysteine peptidase [Source:HGNC Symbol;Acc:1499]
CASP1P1	caspase 1, apoptosis-related cysteine peptidase pseudogene 1 [Source:HGNC Symbol;Acc:43775]
Cd274	CD274 antigen [Source:MGI Symbol;Acc:MGI:1926446]
CD274	CD274 molecule [Source:HGNC Symbol;Acc:17635]
Cd40	CD40 antigen [Source:MGI Symbol;Acc:MGI:88336]
CD40	CD40 molecule, TNF receptor superfamily member 5 [Source:HGNC Symbol;Acc:11919]
Cdhr4	cadherin-related family member 4 [Source:MGI Symbol;Acc:MGI:1916648]
CDHR5	cadherin-related family member 5 [Source:HGNC Symbol;Acc:7521]
Ceacam1	carcinoembryonic antigen-related cell adhesion molecule 1 [Source:MGI Symbol;Acc:MGI:1347245]
CEACAM1	carcinoembryonic antigen-related cell adhesion molecule 1 (biliary glycoprotein) [Source:HGNC Symbol;Acc:1814]
CFB	Complement factor B; Uncharacterized protein; cDNA FLJ55673, highly similar to Complement factor B [Source:UniProtKB/TrEMBL;Acc:B4E1Z4]
CFB	complement factor B [Source:HGNC Symbol;Acc:1037]
Cflar	CASP8 and FADD-like apoptosis regulator [Source:MGI Symbol;Acc:MGI:1336166]
CFLAR	CASP8 and FADD-like apoptosis regulator [Source:HGNC Symbol;Acc:1876]
Ciita	class II transactivator [Source:MGI Symbol;Acc:MGI:108445]
CIITA	class II, major histocompatibility complex, transactivator [Source:HGNC Symbol;Acc:7067]
Cmpk2	cytidine monophosphate (UMP-CMP) kinase 2, mitochondrial [Source:MGI Symbol;Acc:MGI:99830]
CMPK2	cytidine monophosphate (UMP-CMP) kinase 2, mitochondrial [Source:HGNC Symbol;Acc:27015]
CMTR1	cap methyltransferase 1 [Source:HGNC Symbol;Acc:21077]
Cnnm1	cyclin M1 [Source:MGI Symbol;Acc:MGI:1891366]
COMP	cartilage oligomeric matrix protein [Source:HGNC Symbol;Acc:2227]
Comp	cartilage oligomeric matrix protein [Source:MGI Symbol;Acc:MGI:88469]
CTC-479C5.12
CTD-2562J15.1	hematopoietic SH2 domain-containing protein [Source:RefSeq peptide;Acc:NP_116244]
Ctss	cathepsin S [Source:MGI Symbol;Acc:MGI:107341]
CTSS	cathepsin S [Source:HGNC Symbol;Acc:2545]
Cxcl10	chemokine (C-X-C motif) ligand 10 [Source:MGI Symbol;Acc:MGI:1352450]
CXCL10	chemokine (C-X-C motif) ligand 10 [Source:HGNC Symbol;Acc:10637]
Ddx58	DEAD (Asp-Glu-Ala-Asp) box polypeptide 58 [Source:MGI Symbol;Acc:MGI:2442858]
DDX58	DEAD (Asp-Glu-Ala-Asp) box polypeptide 58 [Source:HGNC Symbol;Acc:19102]
Dennd2d	DENN/MADD domain containing 2D [Source:MGI Symbol;Acc:MGI:2181193]
DENND2D	DENN/MADD domain containing 2D [Source:HGNC Symbol;Acc:26192]
Dhx58	DEXH (Asp-Glu-X-His) box polypeptide 58 [Source:MGI Symbol;Acc:MGI:1931560]
DHX58	DEXH (Asp-Glu-X-His) box polypeptide 58 [Source:HGNC Symbol;Acc:29517]
Dram1	DNA-damage regulated autophagy modulator 1 [Source:MGI Symbol;Acc:MGI:1918962]
DRAM1	DNA-damage regulated autophagy modulator 1 [Source:HGNC Symbol;Acc:25645]
DTNBP1	dystrobrevin binding protein 1 [Source:HGNC Symbol;Acc:17328]
Dtx3l	deltex 3-like (Drosophila) [Source:MGI Symbol;Acc:MGI:2656973]
DTX3L	deltex 3-like (Drosophila) [Source:HGNC Symbol;Acc:30323]
EGR1	early growth response 1 [Source:HGNC Symbol;Acc:3238]
Egr1	early growth response 1 [Source:MGI Symbol;Acc:MGI:95295]
Ehd4	EH-domain containing 4 [Source:MGI Symbol;Acc:MGI:1919619]
EHD4	EH-domain containing 4 [Source:HGNC Symbol;Acc:3245]
Eif2ak2	eukaryotic translation initiation factor 2-alpha kinase 2 [Source:MGI Symbol;Acc:MGI:1353449]
EIF2AK2	eukaryotic translation initiation factor 2-alpha kinase 2 [Source:HGNC Symbol;Acc:9437]
Enpp4	ectonucleotide pyrophosphatase/phosphodiesterase 4 [Source:MGI Symbol;Acc:MGI:2682634]
ENPP4	ectonucleotide pyrophosphatase/phosphodiesterase 4 (putative) [Source:HGNC Symbol;Acc:3359]
Epsti1	epithelial stromal interaction 1 (breast) [Source:MGI Symbol;Acc:MGI:1915168]
EPSTI1	epithelial stromal interaction 1 (breast) [Source:HGNC Symbol;Acc:16465]
ETV7	ets variant 7 [Source:HGNC Symbol;Acc:18160]
Fam189b	family with sequence similarity 189, member B [Source:MGI Symbol;Acc:MGI:1915771]
Fap	fibroblast activation protein [Source:MGI Symbol;Acc:MGI:109608]
FAP	fibroblast activation protein, alpha [Source:HGNC Symbol;Acc:3590]
Fbxo39	F-box protein 39 [Source:MGI Symbol;Acc:MGI:3505735]
FBXO39	F-box protein 39 [Source:HGNC Symbol;Acc:28565]
Fgl2	fibrinogen-like protein 2 [Source:MGI Symbol;Acc:MGI:103266]
FGL2	fibrinogen-like 2 [Source:HGNC Symbol;Acc:3696]
Fzd5	frizzled homolog 5 (Drosophila) [Source:MGI Symbol;Acc:MGI:108571]
FZD5	frizzled family receptor 5 [Source:HGNC Symbol;Acc:4043]
Fzd7	frizzled homolog 7 (Drosophila) [Source:MGI Symbol;Acc:MGI:108570]
GIMAP8	GTPase, IMAP family member 8 [Source:HGNC Symbol;Acc:21792]
GJD3	gap junction protein, delta 3, 31.9kDa [Source:HGNC Symbol;Acc:19147]
Gm9845	predicted pseudogene 9845 [Source:MGI Symbol;Acc:MGI:3704215]
Gmpr	guanosine monophosphate reductase [Source:MGI Symbol;Acc:MGI:1913605]
GMPR	guanosine monophosphate reductase [Source:HGNC Symbol;Acc:4376]
Gramd1b	GRAM domain containing 1B [Source:MGI Symbol;Acc:MGI:1925037]
Gsap	gamma-secretase activating protein [Source:MGI Symbol;Acc:MGI:2442259]
Hbegf	heparin-binding EGF-like growth factor [Source:MGI Symbol;Acc:MGI:96070]
HBEGF	heparin-binding EGF-like growth factor [Source:HGNC Symbol;Acc:3059]
Helz2	helicase with zinc finger 2, transcriptional coactivator [Source:MGI Symbol;Acc:MGI:2385169]
HELZ2	helicase with zinc finger 2, transcriptional coactivator [Source:HGNC Symbol;Acc:30021]
HERC5	HECT and RLD domain containing E3 ubiquitin protein ligase 5 [Source:HGNC Symbol;Acc:24368]
Herc6	hect domain and RLD 6 [Source:MGI Symbol;Acc:MGI:1914388]
HERC6	HECT and RLD domain containing E3 ubiquitin protein ligase family member 6 [Source:HGNC Symbol;Acc:26072]
HLA-DOB	major histocompatibility complex, class II, DO beta [Source:HGNC Symbol;Acc:4937]
HLA-DOB	major histocompatibility complex, class II, DO beta [Source:HGNC Symbol;Acc:4937]
Hsh2d	hematopoietic SH2 domain containing [Source:MGI Symbol;Acc:MGI:2676364]
HSH2D	hematopoietic SH2 domain containing [Source:HGNC Symbol;Acc:24920]
Icam1	intercellular adhesion molecule 1 [Source:MGI Symbol;Acc:MGI:96392]
ICAM1	intercellular adhesion molecule 1 [Source:HGNC Symbol;Acc:5344]
Ifi35	interferon-induced protein 35 [Source:MGI Symbol;Acc:MGI:1917360]
IFI35	interferon-induced protein 35 [Source:HGNC Symbol;Acc:5399]
IFI6	interferon, alpha-inducible protein 6 [Source:HGNC Symbol;Acc:4054]
Ifih1	interferon induced with helicase C domain 1 [Source:MGI Symbol;Acc:MGI:1918836]
IFIH1	interferon induced with helicase C domain 1 [Source:HGNC Symbol;Acc:18873]
Ifit1	interferon-induced protein with tetratricopeptide repeats 1 [Source:MGI Symbol;Acc:MGI:99450]
IFIT1	interferon-induced protein with tetratricopeptide repeats 1 [Source:HGNC Symbol;Acc:5407]
Ifit2	interferon-induced protein with tetratricopeptide repeats 2 [Source:MGI Symbol;Acc:MGI:99449]
IFIT2	interferon-induced protein with tetratricopeptide repeats 2 [Source:HGNC Symbol;Acc:5409]
Ifit3	interferon-induced protein with tetratricopeptide repeats 3 [Source:MGI Symbol;Acc:MGI:1101055]
IFIT3	interferon-induced protein with tetratricopeptide repeats 3 [Source:HGNC Symbol;Acc:5411]
Ikbke	inhibitor of kappaB kinase epsilon [Source:MGI Symbol;Acc:MGI:1929612]
IKBKE	inhibitor of kappa light polypeptide gene enhancer in B-cells, kinase epsilon [Source:HGNC Symbol;Acc:14552]
IKBKE	inhibitor of kappa light polypeptide gene enhancer in B-cells, kinase epsilon [Source:HGNC Symbol;Acc:14552]
Il12rb1	interleukin 12 receptor, beta 1 [Source:MGI Symbol;Acc:MGI:104579]
IL12RB1	interleukin 12 receptor, beta 1 [Source:HGNC Symbol;Acc:5971]
IL15	interleukin 15 [Source:HGNC Symbol;Acc:5977]
Il15	interleukin 15 [Source:MGI Symbol;Acc:MGI:103014]
Il15ra	interleukin 15 receptor, alpha chain [Source:MGI Symbol;Acc:MGI:104644]
IL15RA	interleukin 15 receptor, alpha [Source:HGNC Symbol;Acc:5978]
Il18bp	interleukin 18 binding protein [Source:MGI Symbol;Acc:MGI:1333800]
IL18BP	interleukin 18 binding protein [Source:HGNC Symbol;Acc:5987]
Il2ra	interleukin 2 receptor, alpha chain [Source:MGI Symbol;Acc:MGI:96549]
IL2RA	interleukin 2 receptor, alpha [Source:HGNC Symbol;Acc:6008]
Il4i1	interleukin 4 induced 1 [Source:MGI Symbol;Acc:MGI:109552]
IL4I1	interleukin 4 induced 1 [Source:HGNC Symbol;Acc:19094]
Irf1	interferon regulatory factor 1 [Source:MGI Symbol;Acc:MGI:96590]
IRF1	interferon regulatory factor 1 [Source:HGNC Symbol;Acc:6116]
Irf2	interferon regulatory factor 2 [Source:MGI Symbol;Acc:MGI:96591]
IRF2	interferon regulatory factor 2 [Source:HGNC Symbol;Acc:6117]
Irf7	interferon regulatory factor 7 [Source:MGI Symbol;Acc:MGI:1859212]
IRF7	interferon regulatory factor 7 [Source:HGNC Symbol;Acc:6122]
Irf8	interferon regulatory factor 8 [Source:MGI Symbol;Acc:MGI:96395]
IRF8	interferon regulatory factor 8 [Source:HGNC Symbol;Acc:5358]
Irf9	interferon regulatory factor 9 [Source:MGI Symbol;Acc:MGI:107587]
IRF9	interferon regulatory factor 9 [Source:HGNC Symbol;Acc:6131]
Isg15	ISG15 ubiquitin-like modifier [Source:MGI Symbol;Acc:MGI:1855694]
ISG15	ISG15 ubiquitin-like modifier [Source:HGNC Symbol;Acc:4053]
Isg20	interferon-stimulated protein [Source:MGI Symbol;Acc:MGI:1928895]
ISG20	interferon stimulated exonuclease gene 20kDa [Source:HGNC Symbol;Acc:6130]
KIAA1109	KIAA1109 [Source:HGNC Symbol;Acc:26953]
Klf4	Kruppel-like factor 4 (gut) [Source:MGI Symbol;Acc:MGI:1342287]
KLF4	Kruppel-like factor 4 (gut) [Source:HGNC Symbol;Acc:6348]
Lap3	leucine aminopeptidase 3 [Source:MGI Symbol;Acc:MGI:1914238]
LAP3	leucine aminopeptidase 3 [Source:HGNC Symbol;Acc:18449]
LAP3P2	leucine aminopeptidase 3 pseudogene 2 [Source:HGNC Symbol;Acc:42365]
Lgals8	lectin, galactose binding, soluble 8 [Source:MGI Symbol;Acc:MGI:1928481]
LGALS8	lectin, galactoside-binding, soluble, 8 [Source:HGNC Symbol;Acc:6569]
Lgals9	lectin, galactose binding, soluble 9 [Source:MGI Symbol;Acc:MGI:109496]
LGALS9	lectin, galactoside-binding, soluble, 9 [Source:HGNC Symbol;Acc:6570]
LGALS9C	lectin, galactoside-binding, soluble, 9C [Source:HGNC Symbol;Acc:33874]
Lipa	lysosomal acid lipase A [Source:MGI Symbol;Acc:MGI:96789]
LIPA	lipase A, lysosomal acid, cholesterol esterase [Source:HGNC Symbol;Acc:6617]
Lmo2	LIM domain only 2 [Source:MGI Symbol;Acc:MGI:102811]
LMO2	LIM domain only 2 (rhombotin-like 1) [Source:HGNC Symbol;Acc:6642]
MAN1C1	mannosidase, alpha, class 1C, member 1 [Source:HGNC Symbol;Acc:19080]
Man1c1	mannosidase, alpha, class 1C, member 1 [Source:MGI Symbol;Acc:MGI:2446214]
MIR5193	microRNA 5193 [Source:HGNC Symbol;Acc:43534]
Mlkl	mixed lineage kinase domain-like [Source:MGI Symbol;Acc:MGI:1921818]
MLKL	mixed lineage kinase domain-like [Source:HGNC Symbol;Acc:26617]
MOB3C	MOB kinase activator 3C [Source:HGNC Symbol;Acc:29800]
Mob3c	MOB kinase activator 3C [Source:MGI Symbol;Acc:MGI:2140623]
Mocos	molybdenum cofactor sulfurase [Source:MGI Symbol;Acc:MGI:1915841]
MOCOS	molybdenum cofactor sulfurase [Source:HGNC Symbol;Acc:18234]
MUC4	mucin 4, cell surface associated [Source:HGNC Symbol;Acc:7514]
Muc4	mucin 4 [Source:MGI Symbol;Acc:MGI:2153525]
NAP1L1	nucleosome assembly protein 1-like 1 [Source:HGNC Symbol;Acc:7637]
NEURL3	neuralized homolog 3 (Drosophila) pseudogene [Source:HGNC Symbol;Acc:25162]
NKX3-1	NK3 homeobox 1 [Source:HGNC Symbol;Acc:7838]
Nlrc5	NLR family, CARD domain containing 5 [Source:MGI Symbol;Acc:MGI:3612191]
NLRC5	NLR family, CARD domain containing 5 [Source:HGNC Symbol;Acc:29933]
Nmi	N-myc (and STAT) interactor [Source:MGI Symbol;Acc:MGI:1928368]
NMI	N-myc (and STAT) interactor [Source:HGNC Symbol;Acc:7854]
Nr4a3	nuclear receptor subfamily 4, group A, member 3 [Source:MGI Symbol;Acc:MGI:1352457]
NR4A3	nuclear receptor subfamily 4, group A, member 3 [Source:HGNC Symbol;Acc:7982]
Nt5e	5' nucleotidase, ecto [Source:MGI Symbol;Acc:MGI:99782]
NT5E	5'-nucleotidase, ecto (CD73) [Source:HGNC Symbol;Acc:8021]
Nub1	negative regulator of ubiquitin-like proteins 1 [Source:MGI Symbol;Acc:MGI:1889001]
NUB1	negative regulator of ubiquitin-like proteins 1 [Source:HGNC Symbol;Acc:17623]
OAS1	2'-5'-oligoadenylate synthetase 1, 40/46kDa [Source:HGNC Symbol;Acc:8086]
OASL	2'-5'-oligoadenylate synthetase-like [Source:HGNC Symbol;Acc:8090]
Osbp2	oxysterol binding protein 2 [Source:MGI Symbol;Acc:MGI:1921559]
P2rx7	purinergic receptor P2X, ligand-gated ion channel, 7 [Source:MGI Symbol;Acc:MGI:1339957]
P2RX7	purinergic receptor P2X, ligand-gated ion channel, 7 [Source:HGNC Symbol;Acc:8537]
Parp10	poly (ADP-ribose) polymerase family, member 10 [Source:MGI Symbol;Acc:MGI:3712326]
PARP10	poly (ADP-ribose) polymerase family, member 10 [Source:HGNC Symbol;Acc:25895]
Parp12	poly (ADP-ribose) polymerase family, member 12 [Source:MGI Symbol;Acc:MGI:2143990]
PARP12	poly (ADP-ribose) polymerase family, member 12 [Source:HGNC Symbol;Acc:21919]
Parp9	poly (ADP-ribose) polymerase family, member 9 [Source:MGI Symbol;Acc:MGI:1933117]
PARP9	poly (ADP-ribose) polymerase family, member 9 [Source:HGNC Symbol;Acc:24118]
PATL1	protein associated with topoisomerase II homolog 1 (yeast) [Source:HGNC Symbol;Acc:26721]
Pdcd1lg2	programmed cell death 1 ligand 2 [Source:MGI Symbol;Acc:MGI:1930125]
PDCD1LG2	programmed cell death 1 ligand 2 [Source:HGNC Symbol;Acc:18731]
Pde2a	phosphodiesterase 2A, cGMP-stimulated [Source:MGI Symbol;Acc:MGI:2446107]
Phlda1	pleckstrin homology-like domain, family A, member 1 [Source:MGI Symbol;Acc:MGI:1096880]
PHLDA1	pleckstrin homology-like domain, family A, member 1 [Source:HGNC Symbol;Acc:8933]
PLA2G7	phospholipase A2, group VII (platelet-activating factor acetylhydrolase, plasma) [Source:HGNC Symbol;Acc:9040]
Plekha4	pleckstrin homology domain containing, family A (phosphoinositide binding specific) member 4 [Source:MGI Symbol;Acc:MGI:1916467]
PLEKHA4	pleckstrin homology domain containing, family A (phosphoinositide binding specific) member 4 [Source:HGNC Symbol;Acc:14339]
Plxdc2	plexin domain containing 2 [Source:MGI Symbol;Acc:MGI:1914698]
PLXDC2	plexin domain containing 2 [Source:HGNC Symbol;Acc:21013]
Plxnc1	plexin C1 [Source:MGI Symbol;Acc:MGI:1890127]
Pml	promyelocytic leukemia [Source:MGI Symbol;Acc:MGI:104662]
PML	promyelocytic leukemia [Source:HGNC Symbol;Acc:9113]
Prokr1	prokineticin receptor 1 [Source:MGI Symbol;Acc:MGI:1929676]
PRRG2	proline rich Gla (G-carboxyglutamic acid) 2 [Source:HGNC Symbol;Acc:9470]
Psmb10	proteasome (prosome, macropain) subunit, beta type 10 [Source:MGI Symbol;Acc:MGI:1096380]
PSMB10	proteasome (prosome, macropain) subunit, beta type, 10 [Source:HGNC Symbol;Acc:9538]
Psmb8	proteasome (prosome, macropain) subunit, beta type 8 (large multifunctional peptidase 7) [Source:MGI Symbol;Acc:MGI:1346527]
PSMB8	proteasome (prosome, macropain) subunit, beta type, 8 [Source:HGNC Symbol;Acc:9545]
PSMB8	proteasome (prosome, macropain) subunit, beta type, 8 [Source:HGNC Symbol;Acc:9545]
PSMB8	proteasome (prosome, macropain) subunit, beta type, 8 [Source:HGNC Symbol;Acc:9545]
PSMB8	proteasome (prosome, macropain) subunit, beta type, 8 [Source:HGNC Symbol;Acc:9545]
PSMB8	proteasome (prosome, macropain) subunit, beta type, 8 [Source:HGNC Symbol;Acc:9545]
Psme2	proteasome (prosome, macropain) activator subunit 2 (PA28 beta) [Source:MGI Symbol;Acc:MGI:1096365]
PSME2	proteasome (prosome, macropain) activator subunit 2 (PA28 beta) [Source:HGNC Symbol;Acc:9569]
PSME2P2	proteasome activator subunit 2 pseudogene 2 [Source:HGNC Symbol;Acc:30160]
Psmf1	proteasome (prosome, macropain) inhibitor subunit 1 [Source:MGI Symbol;Acc:MGI:1346072]
PSMF1	proteasome (prosome, macropain) inhibitor subunit 1 (PI31) [Source:HGNC Symbol;Acc:9571]
Rab19	RAB19, member RAS oncogene family [Source:MGI Symbol;Acc:MGI:103292]
Rars	arginyl-tRNA synthetase [Source:MGI Symbol;Acc:MGI:1914297]
Rasgrp3	RAS, guanyl releasing protein 3 [Source:MGI Symbol;Acc:MGI:3028579]
RASGRP3	RAS guanyl releasing protein 3 (calcium and DAG-regulated) [Source:HGNC Symbol;Acc:14545]
RFX5	regulatory factor X, 5 (influences HLA class II expression) [Source:HGNC Symbol;Acc:9986]
RIPK2	receptor-interacting serine-threonine kinase 2 [Source:HGNC Symbol;Acc:10020]
Ripk2	receptor (TNFRSF)-interacting serine-threonine kinase 2 [Source:MGI Symbol;Acc:MGI:1891456]
Rnf114	ring finger protein 114 [Source:MGI Symbol;Acc:MGI:1933159]
RNF114	ring finger protein 114 [Source:HGNC Symbol;Acc:13094]
Rnf213	ring finger protein 213 [Source:MGI Symbol;Acc:MGI:1289196]
RNF213	ring finger protein 213 [Source:HGNC Symbol;Acc:14539]
RNF24	ring finger protein 24 [Source:HGNC Symbol;Acc:13779]
RP1-66C13.3
RP11-468E2.4	E3 ubiquitin-protein ligase RNF31 [Source:UniProtKB/TrEMBL;Acc:H0YM83]
RP11-815N9.2
Rsad2	radical S-adenosyl methionine domain containing 2 [Source:MGI Symbol;Acc:MGI:1929628]
RSAD2	radical S-adenosyl methionine domain containing 2 [Source:HGNC Symbol;Acc:30908]
Rtp4	receptor transporter protein 4 [Source:MGI Symbol;Acc:MGI:1915025]
RTP4	receptor (chemosensory) transporter protein 4 [Source:HGNC Symbol;Acc:23992]
SAMD9	sterile alpha motif domain containing 9 [Source:HGNC Symbol;Acc:1348]
Samd9l	sterile alpha motif domain containing 9-like [Source:MGI Symbol;Acc:MGI:1343184]
SAMD9L	sterile alpha motif domain containing 9-like [Source:HGNC Symbol;Acc:1349]
Samhd1	SAM domain and HD domain, 1 [Source:MGI Symbol;Acc:MGI:1927468]
SAMHD1	SAM domain and HD domain 1 [Source:HGNC Symbol;Acc:15925]
Sat1	spermidine/spermine N1-acetyl transferase 1 [Source:MGI Symbol;Acc:MGI:98233]
SAT1	spermidine/spermine N1-acetyltransferase 1 [Source:HGNC Symbol;Acc:10540]
SCML4	sex comb on midleg-like 4 (Drosophila) [Source:HGNC Symbol;Acc:21397]
SCN9A	sodium channel, voltage-gated, type IX, alpha subunit [Source:HGNC Symbol;Acc:10597]
SCNN1G	sodium channel, non-voltage-gated 1, gamma subunit [Source:HGNC Symbol;Acc:10602]
SECTM1	secreted and transmembrane 1 [Source:HGNC Symbol;Acc:10707]
Serping1	serine (or cysteine) peptidase inhibitor, clade G, member 1 [Source:MGI Symbol;Acc:MGI:894696]
SERPING1	serpin peptidase inhibitor, clade G (C1 inhibitor), member 1 [Source:HGNC Symbol;Acc:1228]
Siglec1	sialic acid binding Ig-like lectin 1, sialoadhesin [Source:MGI Symbol;Acc:MGI:99668]
SIGLEC1	sialic acid binding Ig-like lectin 1, sialoadhesin [Source:HGNC Symbol;Acc:11127]
Slamf8	SLAM family member 8 [Source:MGI Symbol;Acc:MGI:1921998]
SLAMF8	SLAM family member 8 [Source:HGNC Symbol;Acc:21391]
Slc15a3	solute carrier family 15, member 3 [Source:MGI Symbol;Acc:MGI:1929691]
SLC15A3	solute carrier family 15 (oligopeptide transporter), member 3 [Source:HGNC Symbol;Acc:18068]
Slc25a28	solute carrier family 25, member 28 [Source:MGI Symbol;Acc:MGI:2180509]
SLC25A28	solute carrier family 25 (mitochondrial iron transporter), member 28 [Source:HGNC Symbol;Acc:23472]
SLC4A9	solute carrier family 4, sodium bicarbonate cotransporter, member 9 [Source:HGNC Symbol;Acc:11035]
Slc6a12	solute carrier family 6 (neurotransmitter transporter, betaine/GABA), member 12 [Source:MGI Symbol;Acc:MGI:95628]
Socs1	suppressor of cytokine signaling 1 [Source:MGI Symbol;Acc:MGI:1354910]
SOCS1	suppressor of cytokine signaling 1 [Source:HGNC Symbol;Acc:19383]
SOX9	SRY (sex determining region Y)-box 9 [Source:HGNC Symbol;Acc:11204]
Sox9	SRY-box containing gene 9 [Source:MGI Symbol;Acc:MGI:98371]
Sp110	Sp110 nuclear body protein [Source:MGI Symbol;Acc:MGI:1923364]
SP110	SP110 nuclear body protein [Source:HGNC Symbol;Acc:5401]
Stat1	signal transducer and activator of transcription 1 [Source:MGI Symbol;Acc:MGI:103063]
STAT1	signal transducer and activator of transcription 1, 91kDa [Source:HGNC Symbol;Acc:11362]
Stat2	signal transducer and activator of transcription 2 [Source:MGI Symbol;Acc:MGI:103039]
STAT2	signal transducer and activator of transcription 2, 113kDa [Source:HGNC Symbol;Acc:11363]
Stat3	signal transducer and activator of transcription 3 [Source:MGI Symbol;Acc:MGI:103038]
STAT3	signal transducer and activator of transcription 3 (acute-phase response factor) [Source:HGNC Symbol;Acc:11364]
Steap4	STEAP family member 4 [Source:MGI Symbol;Acc:MGI:1923560]
STEAP4	STEAP family member 4 [Source:HGNC Symbol;Acc:21923]
Stx11	syntaxin 11 [Source:MGI Symbol;Acc:MGI:1921982]
STX11	syntaxin 11 [Source:HGNC Symbol;Acc:11429]
Susd3	sushi domain containing 3 [Source:MGI Symbol;Acc:MGI:1913579]
Tap1	transporter 1, ATP-binding cassette, sub-family B (MDR/TAP) [Source:MGI Symbol;Acc:MGI:98483]
TAP1	transporter 1, ATP-binding cassette, sub-family B (MDR/TAP) [Source:HGNC Symbol;Acc:43]
Tap2	transporter 2, ATP-binding cassette, sub-family B (MDR/TAP) [Source:MGI Symbol;Acc:MGI:98484]
TAP2	transporter 2, ATP-binding cassette, sub-family B (MDR/TAP) [Source:HGNC Symbol;Acc:44]
TAP2	Uncharacterized protein [Source:UniProtKB/TrEMBL;Acc:E7ENX8]
Tapbp	TAP binding protein [Source:MGI Symbol;Acc:MGI:1201689]
TAPBP	TAP binding protein (tapasin) [Source:HGNC Symbol;Acc:11566]
TAPBP	TAP binding protein (tapasin) [Source:HGNC Symbol;Acc:11566]
TAPBP	TAP binding protein (tapasin) [Source:HGNC Symbol;Acc:11566]
TAPBP	TAP binding protein (tapasin) [Source:HGNC Symbol;Acc:11566]
TCEANC2	transcription elongation factor A (SII) N-terminal and central domain containing 2 [Source:HGNC Symbol;Acc:26494]
Tceanc2	transcription elongation factor A (SII) N-terminal and central domain containing 2 [Source:MGI Symbol;Acc:MGI:1913776]
Tdrd7	tudor domain containing 7 [Source:MGI Symbol;Acc:MGI:2140279]
TDRD7	tudor domain containing 7 [Source:HGNC Symbol;Acc:30831]
Tenm3	teneurin transmembrane protein 3 [Source:MGI Symbol;Acc:MGI:1345183]
Terf2ip	telomeric repeat binding factor 2, interacting protein [Source:MGI Symbol;Acc:MGI:1929871]
Tgm2	transglutaminase 2, C polypeptide [Source:MGI Symbol;Acc:MGI:98731]
TGM2	transglutaminase 2 [Source:HGNC Symbol;Acc:11778]
Tmem140	transmembrane protein 140 [Source:MGI Symbol;Acc:MGI:1915737]
TMEM140	transmembrane protein 140 [Source:HGNC Symbol;Acc:21870]
TMEM50A	transmembrane protein 50A [Source:HGNC Symbol;Acc:30590]
Tnfrsf11a	tumor necrosis factor receptor superfamily, member 11a [Source:MGI Symbol;Acc:MGI:1314891]
TNFRSF11A	tumor necrosis factor receptor superfamily, member 11a, NFKB activator [Source:HGNC Symbol;Acc:11908]
Tnfsf10	tumor necrosis factor (ligand) superfamily, member 10 [Source:MGI Symbol;Acc:MGI:107414]
TNFSF10	tumor necrosis factor (ligand) superfamily, member 10 [Source:HGNC Symbol;Acc:11925]
Tnfsf13b	tumor necrosis factor (ligand) superfamily, member 13b [Source:MGI Symbol;Acc:MGI:1344376]
TNFSF13B	tumor necrosis factor (ligand) superfamily, member 13b [Source:HGNC Symbol;Acc:11929]
TOR1B	torsin family 1, member B (torsin B) [Source:HGNC Symbol;Acc:11995]
Tor3a	torsin family 3, member A [Source:MGI Symbol;Acc:MGI:1353652]
Trafd1	TRAF type zinc finger domain containing 1 [Source:MGI Symbol;Acc:MGI:1923551]
TRAFD1	TRAF-type zinc finger domain containing 1 [Source:HGNC Symbol;Acc:24808]
TRANK1	tetratricopeptide repeat and ankyrin repeat containing 1 [Source:HGNC Symbol;Acc:29011]
Trim14	tripartite motif-containing 14 [Source:MGI Symbol;Acc:MGI:1921985]
TRIM14	tripartite motif containing 14 [Source:HGNC Symbol;Acc:16283]
Trim21	tripartite motif-containing 21 [Source:MGI Symbol;Acc:MGI:106657]
TRIM21	tripartite motif containing 21 [Source:HGNC Symbol;Acc:11312]
Trim25	tripartite motif-containing 25 [Source:MGI Symbol;Acc:MGI:102749]
TRIM25	tripartite motif containing 25 [Source:HGNC Symbol;Acc:12932]
Trim26	tripartite motif-containing 26 [Source:MGI Symbol;Acc:MGI:1337056]
TRIM26	tripartite motif containing 26 [Source:HGNC Symbol;Acc:12962]
TRIM26	tripartite motif containing 26 [Source:HGNC Symbol;Acc:12962]
TRIM34	tripartite motif containing 34 [Source:HGNC Symbol;Acc:10063]
TRIM6-TRIM34	TRIM6-TRIM34 readthrough [Source:HGNC Symbol;Acc:33440]
TTC31	tetratricopeptide repeat domain 31 [Source:HGNC Symbol;Acc:25759]
TXNIP	thioredoxin interacting protein [Source:HGNC Symbol;Acc:16952]
TXNIP	cDNA FLJ61424, highly similar to Homo sapiens thioredoxin interacting protein (TXNIP), mRNA [Source:UniProtKB/TrEMBL;Acc:B4DVM7]
Uba7	ubiquitin-like modifier activating enzyme 7 [Source:MGI Symbol;Acc:MGI:1349462]
UBA7	ubiquitin-like modifier activating enzyme 7 [Source:HGNC Symbol;Acc:12471]
UBD	ubiquitin D [Source:HGNC Symbol;Acc:18795]
Ubd	ubiquitin D [Source:MGI Symbol;Acc:MGI:1344410]
Ube2l6	ubiquitin-conjugating enzyme E2L 6 [Source:MGI Symbol;Acc:MGI:1914500]
UBE2L6	ubiquitin-conjugating enzyme E2L 6 [Source:HGNC Symbol;Acc:12490]
UMODL1	uromodulin-like 1 [Source:HGNC Symbol;Acc:12560]
Usp18	ubiquitin specific peptidase 18 [Source:MGI Symbol;Acc:MGI:1344364]
USP18	ubiquitin specific peptidase 18 [Source:HGNC Symbol;Acc:12616]
USP41	ubiquitin specific peptidase 41 [Source:HGNC Symbol;Acc:20070]
Usp42	ubiquitin specific peptidase 42 [Source:MGI Symbol;Acc:MGI:1924050]
USP42	ubiquitin specific peptidase 42 [Source:HGNC Symbol;Acc:20068]
Xaf1	XIAP associated factor 1 [Source:MGI Symbol;Acc:MGI:3772572]
XAF1	XIAP associated factor 1 [Source:HGNC Symbol;Acc:30932]
Y_RNA	Y RNA [Source:RFAM;Acc:RF00019]
Zbp1	Z-DNA binding protein 1 [Source:MGI Symbol;Acc:MGI:1927449]
ZBP1	Z-DNA binding protein 1 [Source:HGNC Symbol;Acc:16176]
Zcchc2	zinc finger, CCHC domain containing 2 [Source:MGI Symbol;Acc:MGI:2444114]
ZCCHC2	zinc finger, CCHC domain containing 2 [Source:HGNC Symbol;Acc:22916]
Zdhhc14	zinc finger, DHHC domain containing 14 [Source:MGI Symbol;Acc:MGI:2653229]
Zfp36l1	zinc finger protein 36, C3H type-like 1 [Source:MGI Symbol;Acc:MGI:107946]
Znfx1	zinc finger, NFX1-type containing 1 [Source:MGI Symbol;Acc:MGI:2138982]
ZNFX1	zinc finger, NFX1-type containing 1 [Source:HGNC Symbol;Acc:29271]

## Sheet: IFN-W4 - all
Upregulated genes after W4 treatment, any time, any concentration						Search parameters: Type I induced, any conc, any time, mouse or human, at least 2-fold change, any sample or organ type, in vitro or in vivo
Gene induced	Alternate gene name	In interferome	In Shaw, et al	In ImmGen	In any database	Description
ADAR		1	1	1	1	adenosine deaminase, RNA-specific [Source:MGI Symbol;Acc:MGI:1889575]
ALPK1		1	1	1	1	alpha-kinase 1 [Source:MGI Symbol;Acc:MGI:1918731]
APOBEC3F		1	1	0	1	apolipoprotein B mRNA editing enzyme, catalytic polypeptide-like 3F [Source:HGNC Symbol;Acc:17356]
APOBEC3H		1	1	0	1	apolipoprotein B mRNA editing enzyme, catalytic polypeptide-like 3H [Source:HGNC Symbol;Acc:24100]
LOC107519231	APOL3	1	1	0	1	apolipoprotein L3-like
LOC107519280	APOL6	1	1	0	1	apolipoprotein L6-like
AQP9		1	1	0	1	aquaporin 9 [Source:HGNC Symbol;Acc:643]
ATF3		1	1	1	1	activating transcription factor 3 [Source:MGI Symbol;Acc:MGI:109384]
B2M		1	1	0	1	beta-2 microglobulin [Source:MGI Symbol;Acc:MGI:88127]
B3GNT9		1	0	0	1	UDP-GlcNAc:betaGal beta-1,3-N-acetylglucosaminyltransferase 9 [Source:HGNC Symbol;Acc:28714]
LOC107517036	BATF2	1	1	1	1	basic leucine zipper transcriptional factor ATF-like 2
BCL2L14		1	1	0	1	BCL2-like 14 (apoptosis facilitator) [Source:MGI Symbol;Acc:MGI:1914063]
BID		1	1	0	1	BH3 interacting domain death agonist [Source:MGI Symbol;Acc:MGI:108093]
BST2		1	1	1	1	bone marrow stromal cell antigen 2 [Source:MGI Symbol;Acc:MGI:1916800]
BTC		1	1	0	1	betacellulin, epidermal growth factor family member [Source:MGI Symbol;Acc:MGI:99439]
C1QB		1	0	0	1	complement component 1, q subcomponent, beta polypeptide [Source:MGI Symbol;Acc:MGI:88224]
C2		1	1	0	1	complement component 2 (within H-2S) [Source:MGI Symbol;Acc:MGI:88226]
LOC107513230	CAMKK2	1	1	0	1	calcium/calmodulin-dependent protein kinase kinase 2-like
LOC107515245	CAMKK2	1	1	0	1	calcium/calmodulin-dependent protein kinase kinase 2
CASP1		1	1	1	1	caspase 1 [Source:MGI Symbol;Acc:MGI:96544]
LOC107519945	CCL8	1	1	0	1	C-C motif chemokine 8-like
CD274		1	1	1	1	CD274 antigen [Source:MGI Symbol;Acc:MGI:1926446]
CD40		1	1	1	1	CD40 antigen [Source:MGI Symbol;Acc:MGI:88336]
LOC107521501	CD48	1	0	0	1	CD48 antigen-like
CEACAM1		1	1	0	1	carcinoembryonic antigen-related cell adhesion molecule 1 [Source:MGI Symbol;Acc:MGI:1347245]
CFLAR		1	1	1	1	CASP8 and FADD-like apoptosis regulator [Source:MGI Symbol;Acc:MGI:1336166]
CIITA		1	1	0	1	class II transactivator [Source:MGI Symbol;Acc:MGI:108445]
LOC107508867	CMAH	1	1	0	1	cytidine monophosphate-N-acetylneuraminic acid hydroxylase
CMPK2		1	1	1	1	cytidine monophosphate (UMP-CMP) kinase 2, mitochondrial [Source:MGI Symbol;Acc:MGI:99830]
CMTR1		1	1	0	1	cap methyltransferase 1 [Source:HGNC Symbol;Acc:21077]
CNNM1		1	0	0	1	cyclin M1 [Source:MGI Symbol;Acc:MGI:1891366]
COMP		1	1	0	1	cartilage oligomeric matrix protein [Source:HGNC Symbol;Acc:2227]
LOC107498424	CPNE8	1	1	0	1	copine-8
CTSS		1	1	1	1	cathepsin S [Source:MGI Symbol;Acc:MGI:107341]
CXCL10		1	1	1	1	chemokine (C-X-C motif) ligand 10 [Source:MGI Symbol;Acc:MGI:1352450]
LOC107503927	CYBB	1	0	1	1	cytochrome b-245 heavy chain
DDX58		1	1	1	1	DEAD (Asp-Glu-Ala-Asp) box polypeptide 58 [Source:MGI Symbol;Acc:MGI:2442858]
LOC107512535	DDX60	1	1	1	1	probable ATP-dependent RNA helicase DDX60
LOC107512537	DDX60	1	1	1	1	probable ATP-dependent RNA helicase DDX60
DENND2D		1	1	0	1	DENN/MADD domain containing 2D [Source:MGI Symbol;Acc:MGI:2181193]
DHX58		1	1	1	1	DEXH (Asp-Glu-X-His) box polypeptide 58 [Source:MGI Symbol;Acc:MGI:1931560]
DRAM1		1	1	0	1	DNA-damage regulated autophagy modulator 1 [Source:MGI Symbol;Acc:MGI:1918962]
DTNBP1		1	1	0	1	dystrobrevin binding protein 1 [Source:HGNC Symbol;Acc:17328]
DTX3L		1	1	1	1	deltex 3-like (Drosophila) [Source:MGI Symbol;Acc:MGI:2656973]
EGR1		1	1	0	1	early growth response 1 [Source:HGNC Symbol;Acc:3238]
EHD4		1	1	1	1	EH-domain containing 4 [Source:MGI Symbol;Acc:MGI:1919619]
EIF2AK2		1	1	1	1	eukaryotic translation initiation factor 2-alpha kinase 2 [Source:MGI Symbol;Acc:MGI:1353449]
ENPP4		1	1	1	1	ectonucleotide pyrophosphatase/phosphodiesterase 4 [Source:MGI Symbol;Acc:MGI:2682634]
EPSTI1		1	1	1	1	epithelial stromal interaction 1 (breast) [Source:MGI Symbol;Acc:MGI:1915168]
LOC107502588	ERF	1	1	0	1	ETS domain-containing transcription factor ERF
ETV7		1	1	0	1	ets variant 7 [Source:HGNC Symbol;Acc:18160]
FAM189B		1	1	0	1	family with sequence similarity 189, member B [Source:MGI Symbol;Acc:MGI:1915771]
FAP		1	1	1	1	fibroblast activation protein [Source:MGI Symbol;Acc:MGI:109608]
LOC107513434	FARSB	1	0	0	1	phenylalanine--tRNA ligase beta subunit pseudogene
FBXO39		1	1	1	1	F-box protein 39 [Source:MGI Symbol;Acc:MGI:3505735]
FGL2		1	1	1	1	fibrinogen-like protein 2 [Source:MGI Symbol;Acc:MGI:103266]
FZD5		1	1	0	1	frizzled homolog 5 (Drosophila) [Source:MGI Symbol;Acc:MGI:108571]
FZD7		1	1	0	1	frizzled homolog 7 (Drosophila) [Source:MGI Symbol;Acc:MGI:108570]
LOC107512699	GBP1	1	1	1	1	guanylate-binding protein 1-like
LOC107506241	GBP4	1	1	1	1	guanylate-binding protein 4-like
LOC107506243	GBP5	1	1	1	1	guanylate-binding protein 5-like
LOC107508808	GBP5	1	1	1	1	guanylate-binding protein 5-like
LOC107506242	GBP6	1	1	1	1	guanylate-binding protein 6-like
LOC107502467	GIMAP2	1	1	0	1	GTPase IMAP family member 2-like
LOC107502485	GIMAP2	1	1	0	1	GTPase IMAP family member 2-like
LOC107502469	GIMAP4	1	1	0	1	GTPase IMAP family member 4-like
LOC107502484	GIMAP4	1	1	0	1	GTPase IMAP family member 4-like
LOC107509250	GIMAP4	1	1	0	1	GTPase IMAP family member 4-like
LOC107502470	GIMAP7	1	1	0	1	GTPase IMAP family member 7-like
LOC107502483	GIMAP7	1	1	0	1	GTPase IMAP family member 7-like
GIMAP8		1	0	0	1	GTPase, IMAP family member 8 [Source:HGNC Symbol;Acc:21792]
GJD3		1	1	0	1	gap junction protein, delta 3, 31.9kDa [Source:HGNC Symbol;Acc:19147]
GMPR		1	1	0	1	guanosine monophosphate reductase [Source:MGI Symbol;Acc:MGI:1913605]
GRAMD1B		1	1	0	1	GRAM domain containing 1B [Source:MGI Symbol;Acc:MGI:1925037]
GSAP		1	1	0	1	gamma-secretase activating protein [Source:MGI Symbol;Acc:MGI:2442259]
LOC107506576	GVIN1	1	0	1	1	interferon-induced very large GTPase 1-like
LOC107506853	GVIN1	1	0	1	1	interferon-induced very large GTPase 1-like
LOC107511275	GVIN1	1	0	1	1	interferon-induced very large GTPase 1-like
HBEGF		1	1	0	1	heparin-binding EGF-like growth factor [Source:MGI Symbol;Acc:MGI:96070]
HELZ2		1	1	0	1	helicase with zinc finger 2, transcriptional coactivator [Source:MGI Symbol;Acc:MGI:2385169]
HERC5		1	1	0	1	HECT and RLD domain containing E3 ubiquitin protein ligase 5 [Source:HGNC Symbol;Acc:24368]
HERC6		1	1	1	1	hect domain and RLD 6 [Source:MGI Symbol;Acc:MGI:1914388]
HSH2D		1	1	1	1	hematopoietic SH2 domain containing [Source:MGI Symbol;Acc:MGI:2676364]
ICAM1		1	1	0	1	intercellular adhesion molecule 1 [Source:MGI Symbol;Acc:MGI:96392]
LOC107511262	IFI27L1	1	1	0	1	interferon alpha-inducible protein 27-like protein 1
IFI35		1	1	1	1	interferon-induced protein 35 [Source:MGI Symbol;Acc:MGI:1917360]
IFI6		1	1	0	1	interferon, alpha-inducible protein 6 [Source:HGNC Symbol;Acc:4054]
IFIH1		1	1	1	1	interferon induced with helicase C domain 1 [Source:MGI Symbol;Acc:MGI:1918836]
IFIT1		1	1	1	1	interferon-induced protein with tetratricopeptide repeats 1 [Source:MGI Symbol;Acc:MGI:99450]
LOC107508898	IFIT1	1	1	1	1	interferon-induced protein with tetratricopeptide repeats 1-like
LOC107499272	IFIT1B	1	1	0	1	interferon-induced protein with tetratricopeptide repeats 1B-like
IFIT2		1	1	1	1	interferon-induced protein with tetratricopeptide repeats 2 [Source:MGI Symbol;Acc:MGI:99449]
IFIT3		1	1	1	1	interferon-induced protein with tetratricopeptide repeats 3 [Source:MGI Symbol;Acc:MGI:1101055]
LOC107506941	IFITM3	1	1	1	1	interferon-induced transmembrane protein 3-like
IKBKE		1	1	0	1	inhibitor of kappaB kinase epsilon [Source:MGI Symbol;Acc:MGI:1929612]
IL12RB1		1	1	1	1	interleukin 12 receptor, beta 1 [Source:MGI Symbol;Acc:MGI:104579]
IL15		1	1	1	1	interleukin 15 [Source:HGNC Symbol;Acc:5977]
IL15RA		1	1	1	1	interleukin 15 receptor, alpha chain [Source:MGI Symbol;Acc:MGI:104644]
IL18BP		1	1	1	1	interleukin 18 binding protein [Source:MGI Symbol;Acc:MGI:1333800]
IL2RA		1	0	0	1	interleukin 2 receptor, alpha chain [Source:MGI Symbol;Acc:MGI:96549]
IL4I1		1	1	0	1	interleukin 4 induced 1 [Source:MGI Symbol;Acc:MGI:109552]
IRF1		1	1	1	1	interferon regulatory factor 1 [Source:MGI Symbol;Acc:MGI:96590]
IRF2		1	1	1	1	interferon regulatory factor 2 [Source:MGI Symbol;Acc:MGI:96591]
LOC107512883	IRF4	1	1	0	1	interferon regulatory factor 4-like
IRF7		1	1	1	1	interferon regulatory factor 7 [Source:MGI Symbol;Acc:MGI:1859212]
IRF8		1	1	1	1	interferon regulatory factor 8 [Source:MGI Symbol;Acc:MGI:96395]
IRF9		1	1	1	1	interferon regulatory factor 9 [Source:MGI Symbol;Acc:MGI:107587]
ISG15		1	1	1	1	ISG15 ubiquitin-like modifier [Source:MGI Symbol;Acc:MGI:1855694]
ISG20		1	1	1	1	interferon-stimulated protein [Source:MGI Symbol;Acc:MGI:1928895]
LOC107511909	ISG20	1	1	1	1	interferon-stimulated gene 20 kDa protein-like
KIAA1109		1	1	0	1	KIAA1109 [Source:HGNC Symbol;Acc:26953]
LOC107505385	KIAA1109	1	1	0	1	uncharacterized protein KIAA1109
KLF4		1	1	0	1	Kruppel-like factor 4 (gut) [Source:MGI Symbol;Acc:MGI:1342287]
LAP3		1	1	1	1	leucine aminopeptidase 3 [Source:MGI Symbol;Acc:MGI:1914238]
LGALS8		1	1	1	1	lectin, galactose binding, soluble 8 [Source:MGI Symbol;Acc:MGI:1928481]
LGALS9		1	1	1	1	lectin, galactose binding, soluble 9 [Source:MGI Symbol;Acc:MGI:109496]
LIPA		1	1	0	1	lysosomal acid lipase A [Source:MGI Symbol;Acc:MGI:96789]
LMO2		1	1	1	1	LIM domain only 2 [Source:MGI Symbol;Acc:MGI:102811]
MAN1C1		1	0	0	1	mannosidase, alpha, class 1C, member 1 [Source:HGNC Symbol;Acc:19080]
MLKL		1	1	1	1	mixed lineage kinase domain-like [Source:MGI Symbol;Acc:MGI:1921818]
MOB3C		1	1	0	1	MOB kinase activator 3C [Source:HGNC Symbol;Acc:29800]
MOCOS		1	1	0	1	molybdenum cofactor sulfurase [Source:MGI Symbol;Acc:MGI:1915841]
MUC4		1	0	0	1	mucin 4, cell surface associated [Source:HGNC Symbol;Acc:7514]
LOC107504926	Mx1	1	1	1	1	interferon-induced GTP-binding protein Mx1-like
LOC107507190	Mx1	1	1	1	1	interferon-induced GTP-binding protein Mx1-like
LOC107507192	Mx1	1	1	1	1	interferon-induced GTP-binding protein Mx1-like
LOC107498547	Mx2	1	1	1	1	interferon-induced GTP-binding protein Mx2-like
LOC107507191	Mx2	1	1	1	1	interferon-induced GTP-binding protein Mx2-like
LOC107507193	Mx2	1	1	1	1	interferon-induced GTP-binding protein Mx2-like
NEURL3		1	0	0	1	neuralized homolog 3 (Drosophila) pseudogene [Source:HGNC Symbol;Acc:25162]
NKX3-1		1	1	0	1	NK3 homeobox 1 [Source:HGNC Symbol;Acc:7838]
NLRC5		1	1	1	1	NLR family, CARD domain containing 5 [Source:MGI Symbol;Acc:MGI:3612191]
NMI		1	1	1	1	N-myc (and STAT) interactor [Source:MGI Symbol;Acc:MGI:1928368]
NR4A3		1	1	1	1	nuclear receptor subfamily 4, group A, member 3 [Source:MGI Symbol;Acc:MGI:1352457]
NT5E		1	1	1	1	5' nucleotidase, ecto [Source:MGI Symbol;Acc:MGI:99782]
NUB1		1	1	0	1	negative regulator of ubiquitin-like proteins 1 [Source:MGI Symbol;Acc:MGI:1889001]
OAS1		1	1	0	1	2'-5'-oligoadenylate synthetase 1, 40/46kDa [Source:HGNC Symbol;Acc:8086]
LOC107513228	OAS3	1	1	1	1	2'-5'-oligoadenylate synthase 3-like
OASL		1	1	0	1	2'-5'-oligoadenylate synthetase-like [Source:HGNC Symbol;Acc:8090]
OSBP2		1	0	0	1	oxysterol binding protein 2 [Source:MGI Symbol;Acc:MGI:1921559]
P2RX7		1	1	0	1	purinergic receptor P2X, ligand-gated ion channel, 7 [Source:MGI Symbol;Acc:MGI:1339957]
PARP10		1	1	1	1	poly (ADP-ribose) polymerase family, member 10 [Source:MGI Symbol;Acc:MGI:3712326]
PARP12		1	1	1	1	poly (ADP-ribose) polymerase family, member 12 [Source:MGI Symbol;Acc:MGI:2143990]
LOC107505193	PARP14	1	1	1	1	poly [ADP-ribose] polymerase 14-like
LOC107505194	PARP14	1	1	1	1	poly [ADP-ribose] polymerase 14-like
LOC107506344	PARP14	1	1	1	1	poly [ADP-ribose] polymerase 14-like
LOC107506345	PARP14	1	1	1	1	poly [ADP-ribose] polymerase 14-like
LOC107508052	PARP14	1	1	1	1	poly [ADP-ribose] polymerase 14-like
LOC107508053	PARP14	1	1	1	1	poly [ADP-ribose] polymerase 14-like
LOC107510360	PARP14	1	1	1	1	poly [ADP-ribose] polymerase 14-like
LOC107518040	PARP14	1	1	1	1	poly [ADP-ribose] polymerase 14-like
LOC107506346	PARP15	1	1	0	1	poly [ADP-ribose] polymerase 15-like
LOC107508054	PARP15	1	1	0	1	poly [ADP-ribose] polymerase 15-like
PARP9		1	1	1	1	poly (ADP-ribose) polymerase family, member 9 [Source:MGI Symbol;Acc:MGI:1933117]
PATL1		1	1	0	1	protein associated with topoisomerase II homolog 1 (yeast) [Source:HGNC Symbol;Acc:26721]
PDCD1LG2		1	1	0	1	programmed cell death 1 ligand 2 [Source:MGI Symbol;Acc:MGI:1930125]
PDE2A		1	1	0	1	phosphodiesterase 2A, cGMP-stimulated [Source:MGI Symbol;Acc:MGI:2446107]
PHLDA1		1	1	0	1	pleckstrin homology-like domain, family A, member 1 [Source:MGI Symbol;Acc:MGI:1096880]
PLA2G7		1	1	0	1	phospholipase A2, group VII (platelet-activating factor acetylhydrolase, plasma) [Source:HGNC Symbol;Acc:9040]
PLEKHA4		1	1	0	1	pleckstrin homology domain containing, family A (phosphoinositide binding specific) member 4 [Source:MGI Symbol;Acc:MGI:1916467]
LOC107521442	PLSCR1	1	1	1	1	phospholipid scramblase 1
PLXDC2		1	0	0	1	plexin domain containing 2 [Source:MGI Symbol;Acc:MGI:1914698]
PLXNC1		1	1	0	1	plexin C1 [Source:MGI Symbol;Acc:MGI:1890127]
PML		1	1	1	1	promyelocytic leukemia [Source:MGI Symbol;Acc:MGI:104662]
PROKR1		1	0	0	1	prokineticin receptor 1 [Source:MGI Symbol;Acc:MGI:1929676]
PRRG2		1	1	0	1	proline rich Gla (G-carboxyglutamic acid) 2 [Source:HGNC Symbol;Acc:9470]
PSMB10		1	1	1	1	proteasome (prosome, macropain) subunit, beta type 10 [Source:MGI Symbol;Acc:MGI:1096380]
PSMB8		1	1	1	1	proteasome (prosome, macropain) subunit, beta type 8 (large multifunctional peptidase 7) [Source:MGI Symbol;Acc:MGI:1346527]
PSME2		1	1	1	1	proteasome (prosome, macropain) activator subunit 2 (PA28 beta) [Source:MGI Symbol;Acc:MGI:1096365]
PSMF1		1	1	0	1	proteasome (prosome, macropain) inhibitor subunit 1 [Source:MGI Symbol;Acc:MGI:1346072]
RAB19		1	0	1	1	RAB19, member RAS oncogene family [Source:MGI Symbol;Acc:MGI:103292]
RARS		1	1	0	1	arginyl-tRNA synthetase [Source:MGI Symbol;Acc:MGI:1914297]
RASGRP3		1	1	1	1	RAS, guanyl releasing protein 3 [Source:MGI Symbol;Acc:MGI:3028579]
RFX5		1	1	0	1	regulatory factor X, 5 (influences HLA class II expression) [Source:HGNC Symbol;Acc:9986]
RIPK2		1	1	1	1	receptor-interacting serine-threonine kinase 2 [Source:HGNC Symbol;Acc:10020]
RNF114		1	1	1	1	ring finger protein 114 [Source:MGI Symbol;Acc:MGI:1933159]
RNF213		1	1	1	1	ring finger protein 213 [Source:MGI Symbol;Acc:MGI:1289196]
RNF24		1	1	1	1	ring finger protein 24 [Source:HGNC Symbol;Acc:13779]
RSAD2		1	1	1	1	radical S-adenosyl methionine domain containing 2 [Source:MGI Symbol;Acc:MGI:1929628]
RTP4		1	1	1	1	receptor transporter protein 4 [Source:MGI Symbol;Acc:MGI:1915025]
SAMD9		1	1	0	1	sterile alpha motif domain containing 9 [Source:HGNC Symbol;Acc:1348]
SAMD9L		1	1	1	1	sterile alpha motif domain containing 9-like [Source:MGI Symbol;Acc:MGI:1343184]
SAMHD1		1	1	1	1	SAM domain and HD domain, 1 [Source:MGI Symbol;Acc:MGI:1927468]
SAT1		1	1	0	1	spermidine/spermine N1-acetyl transferase 1 [Source:MGI Symbol;Acc:MGI:98233]
SCML4		1	0	1	1	sex comb on midleg-like 4 (Drosophila) [Source:HGNC Symbol;Acc:21397]
SCN9A		1	1	0	1	sodium channel, voltage-gated, type IX, alpha subunit [Source:HGNC Symbol;Acc:10597]
SCNN1G		1	1	0	1	sodium channel, non-voltage-gated 1, gamma subunit [Source:HGNC Symbol;Acc:10602]
SECTM1		1	1	0	1	secreted and transmembrane 1 [Source:HGNC Symbol;Acc:10707]
SERPING1		1	1	0	1	serine (or cysteine) peptidase inhibitor, clade G, member 1 [Source:MGI Symbol;Acc:MGI:894696]
SIGLEC1		1	1	1	1	sialic acid binding Ig-like lectin 1, sialoadhesin [Source:MGI Symbol;Acc:MGI:99668]
SLAMF8		1	1	0	1	SLAM family member 8 [Source:MGI Symbol;Acc:MGI:1921998]
SLC15A3		1	1	1	1	solute carrier family 15, member 3 [Source:MGI Symbol;Acc:MGI:1929691]
SLC25A28		1	1	0	1	solute carrier family 25, member 28 [Source:MGI Symbol;Acc:MGI:2180509]
SLC4A9		1	1	0	1	solute carrier family 4, sodium bicarbonate cotransporter, member 9 [Source:HGNC Symbol;Acc:11035]
SLC6A12		1	1	0	1	solute carrier family 6 (neurotransmitter transporter, betaine/GABA), member 12 [Source:MGI Symbol;Acc:MGI:95628]
SOCS1		1	1	1	1	suppressor of cytokine signaling 1 [Source:MGI Symbol;Acc:MGI:1354910]
SOX9		1	1	0	1	SRY (sex determining region Y)-box 9 [Source:HGNC Symbol;Acc:11204]
SP110		1	1	1	1	Sp110 nuclear body protein [Source:MGI Symbol;Acc:MGI:1923364]
LOC107504966	SP140	1	1	1	1	nuclear body protein SP140-like protein
LOC107497017	SRRM3	1	1	0	1	serine/arginine repetitive matrix protein 3-like
STAT1		1	1	1	1	signal transducer and activator of transcription 1 [Source:MGI Symbol;Acc:MGI:103063]
STAT2		1	1	1	1	signal transducer and activator of transcription 2 [Source:MGI Symbol;Acc:MGI:103039]
STAT3		1	1	0	1	signal transducer and activator of transcription 3 [Source:MGI Symbol;Acc:MGI:103038]
STEAP4		1	1	0	1	STEAP family member 4 [Source:MGI Symbol;Acc:MGI:1923560]
STX11		1	1	1	1	syntaxin 11 [Source:MGI Symbol;Acc:MGI:1921982]
SUSD3		1	0	0	1	sushi domain containing 3 [Source:MGI Symbol;Acc:MGI:1913579]
TAP1		1	1	1	1	transporter 1, ATP-binding cassette, sub-family B (MDR/TAP) [Source:MGI Symbol;Acc:MGI:98483]
TAP2		1	1	0	1	transporter 2, ATP-binding cassette, sub-family B (MDR/TAP) [Source:MGI Symbol;Acc:MGI:98484]
TAPBP		1	1	1	1	TAP binding protein [Source:MGI Symbol;Acc:MGI:1201689]
TCEANC2		1	1	0	1	transcription elongation factor A (SII) N-terminal and central domain containing 2 [Source:HGNC Symbol;Acc:26494]
TDRD7		1	1	1	1	tudor domain containing 7 [Source:MGI Symbol;Acc:MGI:2140279]
TENM3		1	1	0	1	teneurin transmembrane protein 3 [Source:MGI Symbol;Acc:MGI:1345183]
TERF2IP		1	1	0	1	telomeric repeat binding factor 2, interacting protein [Source:MGI Symbol;Acc:MGI:1929871]
TGM2		1	1	0	1	transglutaminase 2, C polypeptide [Source:MGI Symbol;Acc:MGI:98731]
TMEM140		1	1	1	1	transmembrane protein 140 [Source:MGI Symbol;Acc:MGI:1915737]
TMEM50A		1	1	0	1	transmembrane protein 50A [Source:HGNC Symbol;Acc:30590]
TNFRSF11A		1	1	0	1	tumor necrosis factor receptor superfamily, member 11a [Source:MGI Symbol;Acc:MGI:1314891]
TNFSF10		1	1	1	1	tumor necrosis factor (ligand) superfamily, member 10 [Source:MGI Symbol;Acc:MGI:107414]
TNFSF13B		1	1	0	1	tumor necrosis factor (ligand) superfamily, member 13b [Source:MGI Symbol;Acc:MGI:1344376]
TOR1B		1	1	0	1	torsin family 1, member B (torsin B) [Source:HGNC Symbol;Acc:11995]
TOR3A		1	1	1	1	torsin family 3, member A [Source:MGI Symbol;Acc:MGI:1353652]
TRAFD1		1	1	1	1	TRAF type zinc finger domain containing 1 [Source:MGI Symbol;Acc:MGI:1923551]
TRANK1		1	1	0	1	tetratricopeptide repeat and ankyrin repeat containing 1 [Source:HGNC Symbol;Acc:29011]
TRIM14		1	1	1	1	tripartite motif-containing 14 [Source:MGI Symbol;Acc:MGI:1921985]
TRIM21		1	1	1	1	tripartite motif-containing 21 [Source:MGI Symbol;Acc:MGI:106657]
LOC107505609	TRIM22	1	1	0	1	E3 ubiquitin-protein ligase TRIM22-like
LOC107505610	TRIM22	1	1	0	1	E3 ubiquitin-protein ligase TRIM22-like
LOC107513409	TRIM22	1	1	0	1	E3 ubiquitin-protein ligase TRIM22-like
LOC107513413	TRIM22	1	1	0	1	E3 ubiquitin-protein ligase TRIM22-like
TRIM25		1	1	1	1	tripartite motif-containing 25 [Source:MGI Symbol;Acc:MGI:102749]
TRIM26		1	1	1	1	tripartite motif-containing 26 [Source:MGI Symbol;Acc:MGI:1337056]
LOC107501120	TRIM34	1	1	1	1	tripartite motif-containing protein 34-like
TRIM34		1	1	1	1	tripartite motif containing 34 [Source:HGNC Symbol;Acc:10063]
LOC107513410	TRIM5	1	1	0	1	tripartite motif-containing protein 5-like
TTC31		1	1	0	1	tetratricopeptide repeat domain 31 [Source:HGNC Symbol;Acc:25759]
TXNIP		1	1	0	1	thioredoxin interacting protein [Source:HGNC Symbol;Acc:16952]
UBA7		1	1	1	1	ubiquitin-like modifier activating enzyme 7 [Source:MGI Symbol;Acc:MGI:1349462]
UBD		1	1	0	1	ubiquitin D [Source:HGNC Symbol;Acc:18795]
UBE2L6		1	1	1	1	ubiquitin-conjugating enzyme E2L 6 [Source:MGI Symbol;Acc:MGI:1914500]
UMODL1		1	0	0	1	uromodulin-like 1 [Source:HGNC Symbol;Acc:12560]
USP18		1	1	1	1	ubiquitin specific peptidase 18 [Source:MGI Symbol;Acc:MGI:1344364]
USP42		1	1	0	1	ubiquitin specific peptidase 42 [Source:MGI Symbol;Acc:MGI:1924050]
XAF1		1	1	1	1	XIAP associated factor 1 [Source:MGI Symbol;Acc:MGI:3772572]
ZBP1		1	1	1	1	Z-DNA binding protein 1 [Source:MGI Symbol;Acc:MGI:1927449]
ZCCHC2		1	1	1	1	zinc finger, CCHC domain containing 2 [Source:MGI Symbol;Acc:MGI:2444114]
ZDHHC14		1	1	0	1	zinc finger, DHHC domain containing 14 [Source:MGI Symbol;Acc:MGI:2653229]
ZFP36L1		1	1	0	1	zinc finger protein 36, C3H type-like 1 [Source:MGI Symbol;Acc:MGI:107946]
ZNFX1		1	1	1	1	zinc finger, NFX1-type containing 1 [Source:MGI Symbol;Acc:MGI:2138982]
AFAP1L2		0	1	0	1	#N/A
AGBL3		0	0	0	0	#N/A
BICDL1		0	1	0	1	#N/A
CBLN3		0	1	0	1	#N/A
CGAS		0	1	0	1	#N/A
CLMP		0	1	0	1	#N/A
DNAH11		0	1	0	1	#N/A
EIF4E1B		0	1	0	1	#N/A
ENDOU		0	0	0	0	#N/A
FOXS1		0	1	0	1	#N/A
GRIPAP1		0	1	0	1	#N/A
GUCY1A1		0	1	0	1	#N/A
HOXD13		0	1	0	1	#N/A
ICAM4		0	0	0	0	#N/A
INSRR		0	0	0	0	#N/A
ITM2A		0	0	0	0	#N/A
JAZF1		0	0	0	0	#N/A
KANK4		0	1	0	1	#N/A
LOC107497351	FAM111B	0	1	0	1	protein FAM111B-like
LOC107498384		0	0	0	0	uncharacterized LOC107498384
LOC107498784		0	0	0	0	uncharacterized LOC107498784
LOC107499542		0	0	0	0	uncharacterized LOC107499542
LOC107500138		0	0	0	0	uncharacterized LOC107500138
LOC107501032		0	0	0	0	uncharacterized LOC107501032
LOC107501033		0	0	0	0	uncharacterized LOC107501033
LOC107501068		0	0	0	0	uncharacterized LOC107501068
LOC107502064	CLEC2D11	0	1	0	1	C-type lectin domain family 2 member D11-like
LOC107503032		0	0	0	0	uncharacterized LOC107503032
LOC107504306		0	0	0	0	uncharacterized LOC107504306
LOC107504382	OR52B2	0	0	0	0	olfactory receptor 52B2
LOC107505501		0	0	0	0	uncharacterized LOC107505501
LOC107505838		0	0	0	0	uncharacterized LOC107505838
LOC107506470		0	0	0	0	patr class I histocompatibility antigen, B-2 alpha chain-like
LOC107507350		0	0	0	0	uncharacterized LOC107507350
LOC107509296		0	0	0	0	uncharacterized LOC107509296
LOC107511263	IFI27L2	0	1	0	1	interferon alpha-inducible protein 27-like protein 2
LOC107511640		0	0	0	0	uncharacterized LOC107511640
LOC107512195		0	0	0	0	uncharacterized LOC107512195
LOC107512871		0	0	0	0	uncharacterized LOC107512871
LOC107513411	EIF3E	0	0	0	0	eukaryotic translation initiation factor 3 subunit E pseudogene
LOC107513614		0	0	0	0	uncharacterized LOC107513614
LOC107514071	FBLL1	0	0	0	0	rRNA/tRNA 2'-O-methyltransferase fibrillarin-like protein 1
LOC107515248		0	0	0	0	uncharacterized LOC107515248
LOC107517540		0	0	0	0	H-2 class I histocompatibility antigen, Q10 alpha chain-like
LOC107517942		0	0	0	0	uncharacterized LOC107517942
LOC107518337		0	0	0	0	uncharacterized LOC107518337
LOC107518422	OR9I1	0	0	0	0	olfactory receptor 9I1-like
LOC107519848		0	0	0	0	uncharacterized LOC107519848
LOC107520939	IFNL3	0	0	0	0	interferon lambda-3-like
LOC107521776	IFNL3	0	0	0	0	interferon lambda-3-like
LRP10		0	1	0	1	#N/A
LRRC31		0	0	0	0	#N/A
MEOX1		0	0	0	0	#N/A
NOS3		0	0	0	0	#N/A
POLR3GL		0	1	0	1	#N/A
REM2		0	0	0	0	#N/A
SIX1		0	1	0	1	#N/A
SLC22A31		0	0	0	0	#N/A
STN1		0	1	0	1	#N/A
TRIM40		0	1	0	1	#N/A
TTLL6		0	0	0	0	#N/A
ZC4H2		0	0	0	0	#N/A
ZNF142		0	0	0	0	#N/A
Not in interferome		63
In interferome		248
Total		311
Number of HLA-like genes to exclude from not in interferome and total		2
Corrected not in interferome		61
Corrected Total		309
% not in interferome (corrected)		19.7411
% in interferome (corrected)		80.2589
Number of uncharacterized genes		21
	Not in Shaw et al		64
	In Shaw et al		247
	Total		311
	Number of HLA-like genes to exclude from not in Shaw et al and total		2
	Corrected not in Shaw et al		62
	Corrected Total		309
	% not in Shaw et al (corrected)		20.0647
	% in Shaw et al (corrected)		79.9353
	Number of uncharacterized genes		21
		Not in ImmGen		186
		In ImmGen		125
		Total		311
		Number of HLA-like genes to exclude from not in ImmGen and total		2
		Corrected not in ImmGen		184
		Corrected Total		309
		% not in ImmGen (corrected)		59.5469
		% in ImmGen (corrected)		40.4531
		Number of uncharacterized genes		21
			Total found in at least 1 database		268
			Total not found in at least 1 database		43
			Total		311
			Number of HLA-like genes to exclude from not in databases and total		2
			Corrected not in databases		41
			Corrected total		309
			% not in databases (corrected)		13.2686
			% in databases (corrected)		86.7314
			Number of uncharacterized genes		21

## Sheet: W9 anytime anyconc results
Gene Name	Description		Search parameters: Type I induced, any conc, any time, mouse or human, at least 2-fold change, any sample or organ type, in vitro or in vivo
9930111J21Rik1	RIKEN cDNA 9930111J21 gene 1 [Source:MGI Symbol;Acc:MGI:3041173]
Adar	adenosine deaminase, RNA-specific [Source:MGI Symbol;Acc:MGI:1889575]
ADAR	adenosine deaminase, RNA-specific [Source:HGNC Symbol;Acc:225]
Alpk1	alpha-kinase 1 [Source:MGI Symbol;Acc:MGI:1918731]
ALPK1	alpha-kinase 1 [Source:HGNC Symbol;Acc:20917]
APOBEC3F	apolipoprotein B mRNA editing enzyme, catalytic polypeptide-like 3F [Source:HGNC Symbol;Acc:17356]
APOBEC3G	apolipoprotein B mRNA editing enzyme, catalytic polypeptide-like 3G [Source:HGNC Symbol;Acc:17357]
APOBEC3H	apolipoprotein B mRNA editing enzyme, catalytic polypeptide-like 3H [Source:HGNC Symbol;Acc:24100]
AQP9	aquaporin 9 [Source:HGNC Symbol;Acc:643]
Aqp9	aquaporin 9 [Source:MGI Symbol;Acc:MGI:1891066]
Arid5a	AT rich interactive domain 5A (MRF1-like) [Source:MGI Symbol;Acc:MGI:2443039]
ARID5A	AT rich interactive domain 5A (MRF1-like) [Source:HGNC Symbol;Acc:17361]
Arrdc4	arrestin domain containing 4 [Source:MGI Symbol;Acc:MGI:1913662]
ASPHD2	aspartate beta-hydroxylase domain containing 2 [Source:HGNC Symbol;Acc:30437]
Atf3	activating transcription factor 3 [Source:MGI Symbol;Acc:MGI:109384]
ATF3	activating transcription factor 3 [Source:HGNC Symbol;Acc:785]
ATRIP	ATR interacting protein [Source:HGNC Symbol;Acc:33499]
B2m	beta-2 microglobulin [Source:MGI Symbol;Acc:MGI:88127]
B2M	beta-2-microglobulin [Source:HGNC Symbol;Acc:914]
B3GNT7	UDP-GlcNAc:betaGal beta-1,3-N-acetylglucosaminyltransferase 7 [Source:HGNC Symbol;Acc:18811]
B3GNT9	UDP-GlcNAc:betaGal beta-1,3-N-acetylglucosaminyltransferase 9 [Source:HGNC Symbol;Acc:28714]
Bcl2l14	BCL2-like 14 (apoptosis facilitator) [Source:MGI Symbol;Acc:MGI:1914063]
BCL2L14	BCL2-like 14 (apoptosis facilitator) [Source:HGNC Symbol;Acc:16657]
Bid	BH3 interacting domain death agonist [Source:MGI Symbol;Acc:MGI:108093]
Bst2	bone marrow stromal cell antigen 2 [Source:MGI Symbol;Acc:MGI:1916800]
BST2	bone marrow stromal cell antigen 2 [Source:HGNC Symbol;Acc:1119]
Btc	betacellulin, epidermal growth factor family member [Source:MGI Symbol;Acc:MGI:99439]
BTC	betacellulin [Source:HGNC Symbol;Acc:1121]
BTC	betacellulin [Source:HGNC Symbol;Acc:1121]
C1qb	complement component 1, q subcomponent, beta polypeptide [Source:MGI Symbol;Acc:MGI:88224]
C2	complement component 2 (within H-2S) [Source:MGI Symbol;Acc:MGI:88226]
C2	complement component 2 [Source:HGNC Symbol;Acc:1248]
CARD16	caspase recruitment domain family, member 16 [Source:HGNC Symbol;Acc:33701]
Casp1	caspase 1 [Source:MGI Symbol;Acc:MGI:96544]
CASP1	caspase 1, apoptosis-related cysteine peptidase [Source:HGNC Symbol;Acc:1499]
CASP1P1	caspase 1, apoptosis-related cysteine peptidase pseudogene 1 [Source:HGNC Symbol;Acc:43775]
Cd274	CD274 antigen [Source:MGI Symbol;Acc:MGI:1926446]
CD274	CD274 molecule [Source:HGNC Symbol;Acc:17635]
Cd40	CD40 antigen [Source:MGI Symbol;Acc:MGI:88336]
CD40	CD40 molecule, TNF receptor superfamily member 5 [Source:HGNC Symbol;Acc:11919]
Cdhr4	cadherin-related family member 4 [Source:MGI Symbol;Acc:MGI:1916648]
CDHR5	cadherin-related family member 5 [Source:HGNC Symbol;Acc:7521]
Ceacam1	carcinoembryonic antigen-related cell adhesion molecule 1 [Source:MGI Symbol;Acc:MGI:1347245]
CEACAM1	carcinoembryonic antigen-related cell adhesion molecule 1 (biliary glycoprotein) [Source:HGNC Symbol;Acc:1814]
CFB	Complement factor B; Uncharacterized protein; cDNA FLJ55673, highly similar to Complement factor B [Source:UniProtKB/TrEMBL;Acc:B4E1Z4]
CFB	complement factor B [Source:HGNC Symbol;Acc:1037]
Cflar	CASP8 and FADD-like apoptosis regulator [Source:MGI Symbol;Acc:MGI:1336166]
CFLAR	CASP8 and FADD-like apoptosis regulator [Source:HGNC Symbol;Acc:1876]
Chst11	carbohydrate sulfotransferase 11 [Source:MGI Symbol;Acc:MGI:1927166]
Ciita	class II transactivator [Source:MGI Symbol;Acc:MGI:108445]
CIITA	class II, major histocompatibility complex, transactivator [Source:HGNC Symbol;Acc:7067]
Cmpk2	cytidine monophosphate (UMP-CMP) kinase 2, mitochondrial [Source:MGI Symbol;Acc:MGI:99830]
CMPK2	cytidine monophosphate (UMP-CMP) kinase 2, mitochondrial [Source:HGNC Symbol;Acc:27015]
CMTR1	cap methyltransferase 1 [Source:HGNC Symbol;Acc:21077]
Cnnm1	cyclin M1 [Source:MGI Symbol;Acc:MGI:1891366]
Cnp	2',3'-cyclic nucleotide 3' phosphodiesterase [Source:MGI Symbol;Acc:MGI:88437]
CNP	2',3'-cyclic nucleotide 3' phosphodiesterase [Source:HGNC Symbol;Acc:2158]
CNP	2',3'-cyclic nucleotide 3' phosphodiesterase [Source:HGNC Symbol;Acc:2158]
COMP	cartilage oligomeric matrix protein [Source:HGNC Symbol;Acc:2227]
Comp	cartilage oligomeric matrix protein [Source:MGI Symbol;Acc:MGI:88469]
CTC-479C5.12
CTD-2562J15.1	hematopoietic SH2 domain-containing protein [Source:RefSeq peptide;Acc:NP_116244]
Ctss	cathepsin S [Source:MGI Symbol;Acc:MGI:107341]
CTSS	cathepsin S [Source:HGNC Symbol;Acc:2545]
Cxcl10	chemokine (C-X-C motif) ligand 10 [Source:MGI Symbol;Acc:MGI:1352450]
CXCL10	chemokine (C-X-C motif) ligand 10 [Source:HGNC Symbol;Acc:10637]
Daxx	Fas death domain-associated protein [Source:MGI Symbol;Acc:MGI:1197015]
Ddx24	DEAD (Asp-Glu-Ala-Asp) box polypeptide 24 [Source:MGI Symbol;Acc:MGI:1351337]
Ddx58	DEAD (Asp-Glu-Ala-Asp) box polypeptide 58 [Source:MGI Symbol;Acc:MGI:2442858]
DDX58	DEAD (Asp-Glu-Ala-Asp) box polypeptide 58 [Source:HGNC Symbol;Acc:19102]
Dennd2d	DENN/MADD domain containing 2D [Source:MGI Symbol;Acc:MGI:2181193]
DENND2D	DENN/MADD domain containing 2D [Source:HGNC Symbol;Acc:26192]
Dhx58	DEXH (Asp-Glu-X-His) box polypeptide 58 [Source:MGI Symbol;Acc:MGI:1931560]
DHX58	DEXH (Asp-Glu-X-His) box polypeptide 58 [Source:HGNC Symbol;Acc:29517]
Dram1	DNA-damage regulated autophagy modulator 1 [Source:MGI Symbol;Acc:MGI:1918962]
DRAM1	DNA-damage regulated autophagy modulator 1 [Source:HGNC Symbol;Acc:25645]
DTNBP1	dystrobrevin binding protein 1 [Source:HGNC Symbol;Acc:17328]
Dtx3l	deltex 3-like (Drosophila) [Source:MGI Symbol;Acc:MGI:2656973]
DTX3L	deltex 3-like (Drosophila) [Source:HGNC Symbol;Acc:30323]
Dync1h1	dynein cytoplasmic 1 heavy chain 1 [Source:MGI Symbol;Acc:MGI:103147]
DZIP1L	DAZ interacting zinc finger protein 1-like [Source:HGNC Symbol;Acc:26551]
EGR1	early growth response 1 [Source:HGNC Symbol;Acc:3238]
Egr1	early growth response 1 [Source:MGI Symbol;Acc:MGI:95295]
Ehd4	EH-domain containing 4 [Source:MGI Symbol;Acc:MGI:1919619]
EHD4	EH-domain containing 4 [Source:HGNC Symbol;Acc:3245]
Eif2ak2	eukaryotic translation initiation factor 2-alpha kinase 2 [Source:MGI Symbol;Acc:MGI:1353449]
EIF2AK2	eukaryotic translation initiation factor 2-alpha kinase 2 [Source:HGNC Symbol;Acc:9437]
Enpp4	ectonucleotide pyrophosphatase/phosphodiesterase 4 [Source:MGI Symbol;Acc:MGI:2682634]
ENPP4	ectonucleotide pyrophosphatase/phosphodiesterase 4 (putative) [Source:HGNC Symbol;Acc:3359]
Epsti1	epithelial stromal interaction 1 (breast) [Source:MGI Symbol;Acc:MGI:1915168]
EPSTI1	epithelial stromal interaction 1 (breast) [Source:HGNC Symbol;Acc:16465]
Errfi1	ERBB receptor feedback inhibitor 1 [Source:MGI Symbol;Acc:MGI:1921405]
Etv6	ets variant gene 6 (TEL oncogene) [Source:MGI Symbol;Acc:MGI:109336]
ETV6	ets variant 6 [Source:HGNC Symbol;Acc:3495]
ETV7	ets variant 7 [Source:HGNC Symbol;Acc:18160]
Fam189b	family with sequence similarity 189, member B [Source:MGI Symbol;Acc:MGI:1915771]
Fam212a	family with sequence similarity 212, member A [Source:MGI Symbol;Acc:MGI:1915426]
FAM212A	family with sequence similarity 212, member A [Source:HGNC Symbol;Acc:32480]
Fap	fibroblast activation protein [Source:MGI Symbol;Acc:MGI:109608]
FAP	fibroblast activation protein, alpha [Source:HGNC Symbol;Acc:3590]
Fbxo39	F-box protein 39 [Source:MGI Symbol;Acc:MGI:3505735]
FBXO39	F-box protein 39 [Source:HGNC Symbol;Acc:28565]
Fgl2	fibrinogen-like protein 2 [Source:MGI Symbol;Acc:MGI:103266]
FGL2	fibrinogen-like 2 [Source:HGNC Symbol;Acc:3696]
Fzd5	frizzled homolog 5 (Drosophila) [Source:MGI Symbol;Acc:MGI:108571]
FZD5	frizzled family receptor 5 [Source:HGNC Symbol;Acc:4043]
Fzd7	frizzled homolog 7 (Drosophila) [Source:MGI Symbol;Acc:MGI:108570]
GIMAP1	GTPase, IMAP family member 1 [Source:HGNC Symbol;Acc:23237]
Gimap1	GTPase, IMAP family member 1 [Source:MGI Symbol;Acc:MGI:109368]
GIMAP8	GTPase, IMAP family member 8 [Source:HGNC Symbol;Acc:21792]
GJD3	gap junction protein, delta 3, 31.9kDa [Source:HGNC Symbol;Acc:19147]
Gm9845	predicted pseudogene 9845 [Source:MGI Symbol;Acc:MGI:3704215]
Gmpr	guanosine monophosphate reductase [Source:MGI Symbol;Acc:MGI:1913605]
GMPR	guanosine monophosphate reductase [Source:HGNC Symbol;Acc:4376]
Gramd1b	GRAM domain containing 1B [Source:MGI Symbol;Acc:MGI:1925037]
Gsap	gamma-secretase activating protein [Source:MGI Symbol;Acc:MGI:2442259]
GTPBP1	GTP binding protein 1 [Source:HGNC Symbol;Acc:4669]
Hbegf	heparin-binding EGF-like growth factor [Source:MGI Symbol;Acc:MGI:96070]
HBEGF	heparin-binding EGF-like growth factor [Source:HGNC Symbol;Acc:3059]
Helz2	helicase with zinc finger 2, transcriptional coactivator [Source:MGI Symbol;Acc:MGI:2385169]
HELZ2	helicase with zinc finger 2, transcriptional coactivator [Source:HGNC Symbol;Acc:30021]
HERC5	HECT and RLD domain containing E3 ubiquitin protein ligase 5 [Source:HGNC Symbol;Acc:24368]
Herc6	hect domain and RLD 6 [Source:MGI Symbol;Acc:MGI:1914388]
HERC6	HECT and RLD domain containing E3 ubiquitin protein ligase family member 6 [Source:HGNC Symbol;Acc:26072]
HLA-DOB	major histocompatibility complex, class II, DO beta [Source:HGNC Symbol;Acc:4937]
HLA-DOB	major histocompatibility complex, class II, DO beta [Source:HGNC Symbol;Acc:4937]
Hsh2d	hematopoietic SH2 domain containing [Source:MGI Symbol;Acc:MGI:2676364]
HSH2D	hematopoietic SH2 domain containing [Source:HGNC Symbol;Acc:24920]
Icam1	intercellular adhesion molecule 1 [Source:MGI Symbol;Acc:MGI:96392]
ICAM1	intercellular adhesion molecule 1 [Source:HGNC Symbol;Acc:5344]
Ifi35	interferon-induced protein 35 [Source:MGI Symbol;Acc:MGI:1917360]
IFI35	interferon-induced protein 35 [Source:HGNC Symbol;Acc:5399]
IFI6	interferon, alpha-inducible protein 6 [Source:HGNC Symbol;Acc:4054]
Ifih1	interferon induced with helicase C domain 1 [Source:MGI Symbol;Acc:MGI:1918836]
IFIH1	interferon induced with helicase C domain 1 [Source:HGNC Symbol;Acc:18873]
Ifit1	interferon-induced protein with tetratricopeptide repeats 1 [Source:MGI Symbol;Acc:MGI:99450]
IFIT1	interferon-induced protein with tetratricopeptide repeats 1 [Source:HGNC Symbol;Acc:5407]
Ifit2	interferon-induced protein with tetratricopeptide repeats 2 [Source:MGI Symbol;Acc:MGI:99449]
IFIT2	interferon-induced protein with tetratricopeptide repeats 2 [Source:HGNC Symbol;Acc:5409]
Ifit3	interferon-induced protein with tetratricopeptide repeats 3 [Source:MGI Symbol;Acc:MGI:1101055]
IFIT3	interferon-induced protein with tetratricopeptide repeats 3 [Source:HGNC Symbol;Acc:5411]
IGFBP5	insulin-like growth factor binding protein 5 [Source:HGNC Symbol;Acc:5474]
Igfbp5	insulin-like growth factor binding protein 5 [Source:MGI Symbol;Acc:MGI:96440]
Ikbke	inhibitor of kappaB kinase epsilon [Source:MGI Symbol;Acc:MGI:1929612]
IKBKE	inhibitor of kappa light polypeptide gene enhancer in B-cells, kinase epsilon [Source:HGNC Symbol;Acc:14552]
IKBKE	inhibitor of kappa light polypeptide gene enhancer in B-cells, kinase epsilon [Source:HGNC Symbol;Acc:14552]
Il12rb1	interleukin 12 receptor, beta 1 [Source:MGI Symbol;Acc:MGI:104579]
IL12RB1	interleukin 12 receptor, beta 1 [Source:HGNC Symbol;Acc:5971]
IL15	interleukin 15 [Source:HGNC Symbol;Acc:5977]
Il15	interleukin 15 [Source:MGI Symbol;Acc:MGI:103014]
Il15ra	interleukin 15 receptor, alpha chain [Source:MGI Symbol;Acc:MGI:104644]
IL15RA	interleukin 15 receptor, alpha [Source:HGNC Symbol;Acc:5978]
Il18bp	interleukin 18 binding protein [Source:MGI Symbol;Acc:MGI:1333800]
IL18BP	interleukin 18 binding protein [Source:HGNC Symbol;Acc:5987]
Il2ra	interleukin 2 receptor, alpha chain [Source:MGI Symbol;Acc:MGI:96549]
IL2RA	interleukin 2 receptor, alpha [Source:HGNC Symbol;Acc:6008]
Il4i1	interleukin 4 induced 1 [Source:MGI Symbol;Acc:MGI:109552]
IL4I1	interleukin 4 induced 1 [Source:HGNC Symbol;Acc:19094]
Irf1	interferon regulatory factor 1 [Source:MGI Symbol;Acc:MGI:96590]
IRF1	interferon regulatory factor 1 [Source:HGNC Symbol;Acc:6116]
Irf2	interferon regulatory factor 2 [Source:MGI Symbol;Acc:MGI:96591]
IRF2	interferon regulatory factor 2 [Source:HGNC Symbol;Acc:6117]
Irf7	interferon regulatory factor 7 [Source:MGI Symbol;Acc:MGI:1859212]
IRF7	interferon regulatory factor 7 [Source:HGNC Symbol;Acc:6122]
Irf8	interferon regulatory factor 8 [Source:MGI Symbol;Acc:MGI:96395]
IRF8	interferon regulatory factor 8 [Source:HGNC Symbol;Acc:5358]
Irf9	interferon regulatory factor 9 [Source:MGI Symbol;Acc:MGI:107587]
IRF9	interferon regulatory factor 9 [Source:HGNC Symbol;Acc:6131]
Isg15	ISG15 ubiquitin-like modifier [Source:MGI Symbol;Acc:MGI:1855694]
ISG15	ISG15 ubiquitin-like modifier [Source:HGNC Symbol;Acc:4053]
Isg20	interferon-stimulated protein [Source:MGI Symbol;Acc:MGI:1928895]
ISG20	interferon stimulated exonuclease gene 20kDa [Source:HGNC Symbol;Acc:6130]
ITGB6	integrin, beta 6 [Source:HGNC Symbol;Acc:6161]
KIAA1109	KIAA1109 [Source:HGNC Symbol;Acc:26953]
Klf4	Kruppel-like factor 4 (gut) [Source:MGI Symbol;Acc:MGI:1342287]
KLF4	Kruppel-like factor 4 (gut) [Source:HGNC Symbol;Acc:6348]
Lap3	leucine aminopeptidase 3 [Source:MGI Symbol;Acc:MGI:1914238]
LAP3	leucine aminopeptidase 3 [Source:HGNC Symbol;Acc:18449]
LAP3P2	leucine aminopeptidase 3 pseudogene 2 [Source:HGNC Symbol;Acc:42365]
Lgals8	lectin, galactose binding, soluble 8 [Source:MGI Symbol;Acc:MGI:1928481]
LGALS8	lectin, galactoside-binding, soluble, 8 [Source:HGNC Symbol;Acc:6569]
Lgals9	lectin, galactose binding, soluble 9 [Source:MGI Symbol;Acc:MGI:109496]
LGALS9	lectin, galactoside-binding, soluble, 9 [Source:HGNC Symbol;Acc:6570]
LGALS9C	lectin, galactoside-binding, soluble, 9C [Source:HGNC Symbol;Acc:33874]
Lipa	lysosomal acid lipase A [Source:MGI Symbol;Acc:MGI:96789]
LIPA	lipase A, lysosomal acid, cholesterol esterase [Source:HGNC Symbol;Acc:6617]
LMCD1	LIM and cysteine-rich domains 1 [Source:HGNC Symbol;Acc:6633]
Lmo2	LIM domain only 2 [Source:MGI Symbol;Acc:MGI:102811]
LMO2	LIM domain only 2 (rhombotin-like 1) [Source:HGNC Symbol;Acc:6642]
Ly6e	lymphocyte antigen 6 complex, locus E [Source:MGI Symbol;Acc:MGI:106651]
LY6E	lymphocyte antigen 6 complex, locus E [Source:HGNC Symbol;Acc:6727]
MAN1C1	mannosidase, alpha, class 1C, member 1 [Source:HGNC Symbol;Acc:19080]
Man1c1	mannosidase, alpha, class 1C, member 1 [Source:MGI Symbol;Acc:MGI:2446214]
MIR5193	microRNA 5193 [Source:HGNC Symbol;Acc:43534]
Mlkl	mixed lineage kinase domain-like [Source:MGI Symbol;Acc:MGI:1921818]
MLKL	mixed lineage kinase domain-like [Source:HGNC Symbol;Acc:26617]
MOB3C	MOB kinase activator 3C [Source:HGNC Symbol;Acc:29800]
Mob3c	MOB kinase activator 3C [Source:MGI Symbol;Acc:MGI:2140623]
Mocos	molybdenum cofactor sulfurase [Source:MGI Symbol;Acc:MGI:1915841]
MOCOS	molybdenum cofactor sulfurase [Source:HGNC Symbol;Acc:18234]
MSX1	msh homeobox 1 [Source:HGNC Symbol;Acc:7391]
MUC4	mucin 4, cell surface associated [Source:HGNC Symbol;Acc:7514]
Muc4	mucin 4 [Source:MGI Symbol;Acc:MGI:2153525]
Myd88	myeloid differentiation primary response gene 88 [Source:MGI Symbol;Acc:MGI:108005]
MYD88	myeloid differentiation primary response 88 [Source:HGNC Symbol;Acc:7562]
NAP1L1	nucleosome assembly protein 1-like 1 [Source:HGNC Symbol;Acc:7637]
NEURL3	neuralized homolog 3 (Drosophila) pseudogene [Source:HGNC Symbol;Acc:25162]
NKX3-1	NK3 homeobox 1 [Source:HGNC Symbol;Acc:7838]
Nlrc5	NLR family, CARD domain containing 5 [Source:MGI Symbol;Acc:MGI:3612191]
NLRC5	NLR family, CARD domain containing 5 [Source:HGNC Symbol;Acc:29933]
Nmi	N-myc (and STAT) interactor [Source:MGI Symbol;Acc:MGI:1928368]
NMI	N-myc (and STAT) interactor [Source:HGNC Symbol;Acc:7854]
Nod1	nucleotide-binding oligomerization domain containing 1 [Source:MGI Symbol;Acc:MGI:1341839]
NOD1	nucleotide-binding oligomerization domain containing 1 [Source:HGNC Symbol;Acc:16390]
Nr4a3	nuclear receptor subfamily 4, group A, member 3 [Source:MGI Symbol;Acc:MGI:1352457]
NR4A3	nuclear receptor subfamily 4, group A, member 3 [Source:HGNC Symbol;Acc:7982]
Nt5e	5' nucleotidase, ecto [Source:MGI Symbol;Acc:MGI:99782]
NT5E	5'-nucleotidase, ecto (CD73) [Source:HGNC Symbol;Acc:8021]
Nub1	negative regulator of ubiquitin-like proteins 1 [Source:MGI Symbol;Acc:MGI:1889001]
NUB1	negative regulator of ubiquitin-like proteins 1 [Source:HGNC Symbol;Acc:17623]
OAS1	2'-5'-oligoadenylate synthetase 1, 40/46kDa [Source:HGNC Symbol;Acc:8086]
OASL	2'-5'-oligoadenylate synthetase-like [Source:HGNC Symbol;Acc:8090]
Osbp2	oxysterol binding protein 2 [Source:MGI Symbol;Acc:MGI:1921559]
P2rx7	purinergic receptor P2X, ligand-gated ion channel, 7 [Source:MGI Symbol;Acc:MGI:1339957]
P2RX7	purinergic receptor P2X, ligand-gated ion channel, 7 [Source:HGNC Symbol;Acc:8537]
Parp10	poly (ADP-ribose) polymerase family, member 10 [Source:MGI Symbol;Acc:MGI:3712326]
PARP10	poly (ADP-ribose) polymerase family, member 10 [Source:HGNC Symbol;Acc:25895]
Parp12	poly (ADP-ribose) polymerase family, member 12 [Source:MGI Symbol;Acc:MGI:2143990]
PARP12	poly (ADP-ribose) polymerase family, member 12 [Source:HGNC Symbol;Acc:21919]
Parp9	poly (ADP-ribose) polymerase family, member 9 [Source:MGI Symbol;Acc:MGI:1933117]
PARP9	poly (ADP-ribose) polymerase family, member 9 [Source:HGNC Symbol;Acc:24118]
PATL1	protein associated with topoisomerase II homolog 1 (yeast) [Source:HGNC Symbol;Acc:26721]
Pdcd1lg2	programmed cell death 1 ligand 2 [Source:MGI Symbol;Acc:MGI:1930125]
PDCD1LG2	programmed cell death 1 ligand 2 [Source:HGNC Symbol;Acc:18731]
Pde2a	phosphodiesterase 2A, cGMP-stimulated [Source:MGI Symbol;Acc:MGI:2446107]
Phlda1	pleckstrin homology-like domain, family A, member 1 [Source:MGI Symbol;Acc:MGI:1096880]
PHLDA1	pleckstrin homology-like domain, family A, member 1 [Source:HGNC Symbol;Acc:8933]
PLA2G7	phospholipase A2, group VII (platelet-activating factor acetylhydrolase, plasma) [Source:HGNC Symbol;Acc:9040]
Plekha4	pleckstrin homology domain containing, family A (phosphoinositide binding specific) member 4 [Source:MGI Symbol;Acc:MGI:1916467]
PLEKHA4	pleckstrin homology domain containing, family A (phosphoinositide binding specific) member 4 [Source:HGNC Symbol;Acc:14339]
Plxdc2	plexin domain containing 2 [Source:MGI Symbol;Acc:MGI:1914698]
PLXDC2	plexin domain containing 2 [Source:HGNC Symbol;Acc:21013]
Plxnc1	plexin C1 [Source:MGI Symbol;Acc:MGI:1890127]
Pml	promyelocytic leukemia [Source:MGI Symbol;Acc:MGI:104662]
PML	promyelocytic leukemia [Source:HGNC Symbol;Acc:9113]
Prokr1	prokineticin receptor 1 [Source:MGI Symbol;Acc:MGI:1929676]
PRRG2	proline rich Gla (G-carboxyglutamic acid) 2 [Source:HGNC Symbol;Acc:9470]
Psmb10	proteasome (prosome, macropain) subunit, beta type 10 [Source:MGI Symbol;Acc:MGI:1096380]
PSMB10	proteasome (prosome, macropain) subunit, beta type, 10 [Source:HGNC Symbol;Acc:9538]
Psmb8	proteasome (prosome, macropain) subunit, beta type 8 (large multifunctional peptidase 7) [Source:MGI Symbol;Acc:MGI:1346527]
PSMB8	proteasome (prosome, macropain) subunit, beta type, 8 [Source:HGNC Symbol;Acc:9545]
PSMB8	proteasome (prosome, macropain) subunit, beta type, 8 [Source:HGNC Symbol;Acc:9545]
PSMB8	proteasome (prosome, macropain) subunit, beta type, 8 [Source:HGNC Symbol;Acc:9545]
PSMB8	proteasome (prosome, macropain) subunit, beta type, 8 [Source:HGNC Symbol;Acc:9545]
PSMB8	proteasome (prosome, macropain) subunit, beta type, 8 [Source:HGNC Symbol;Acc:9545]
Psme2	proteasome (prosome, macropain) activator subunit 2 (PA28 beta) [Source:MGI Symbol;Acc:MGI:1096365]
PSME2	proteasome (prosome, macropain) activator subunit 2 (PA28 beta) [Source:HGNC Symbol;Acc:9569]
PSME2P2	proteasome activator subunit 2 pseudogene 2 [Source:HGNC Symbol;Acc:30160]
Psmf1	proteasome (prosome, macropain) inhibitor subunit 1 [Source:MGI Symbol;Acc:MGI:1346072]
PSMF1	proteasome (prosome, macropain) inhibitor subunit 1 (PI31) [Source:HGNC Symbol;Acc:9571]
Rab19	RAB19, member RAS oncogene family [Source:MGI Symbol;Acc:MGI:103292]
Rab20	RAB20, member RAS oncogene family [Source:MGI Symbol;Acc:MGI:102789]
RAB20	RAB20, member RAS oncogene family [Source:HGNC Symbol;Acc:18260]
Rars	arginyl-tRNA synthetase [Source:MGI Symbol;Acc:MGI:1914297]
Rasgrp3	RAS, guanyl releasing protein 3 [Source:MGI Symbol;Acc:MGI:3028579]
RASGRP3	RAS guanyl releasing protein 3 (calcium and DAG-regulated) [Source:HGNC Symbol;Acc:14545]
RBCK1	RanBP-type and C3HC4-type zinc finger containing 1 [Source:HGNC Symbol;Acc:15864]
RFX5	regulatory factor X, 5 (influences HLA class II expression) [Source:HGNC Symbol;Acc:9986]
RIPK2	receptor-interacting serine-threonine kinase 2 [Source:HGNC Symbol;Acc:10020]
Ripk2	receptor (TNFRSF)-interacting serine-threonine kinase 2 [Source:MGI Symbol;Acc:MGI:1891456]
Rnf114	ring finger protein 114 [Source:MGI Symbol;Acc:MGI:1933159]
RNF114	ring finger protein 114 [Source:HGNC Symbol;Acc:13094]
Rnf150	ring finger protein 150 [Source:MGI Symbol;Acc:MGI:2443860]
Rnf213	ring finger protein 213 [Source:MGI Symbol;Acc:MGI:1289196]
RNF213	ring finger protein 213 [Source:HGNC Symbol;Acc:14539]
RNF24	ring finger protein 24 [Source:HGNC Symbol;Acc:13779]
Rnf31	ring finger protein 31 [Source:MGI Symbol;Acc:MGI:1934704]
RNF31	ring finger protein 31 [Source:HGNC Symbol;Acc:16031]
RP1-66C13.3
RP11-229E13.2
RP11-468E2.4	E3 ubiquitin-protein ligase RNF31 [Source:UniProtKB/TrEMBL;Acc:H0YM83]
RP11-802E16.3
RP11-815N9.2
RP13-36G14.3
Rsad2	radical S-adenosyl methionine domain containing 2 [Source:MGI Symbol;Acc:MGI:1929628]
RSAD2	radical S-adenosyl methionine domain containing 2 [Source:HGNC Symbol;Acc:30908]
Rtp4	receptor transporter protein 4 [Source:MGI Symbol;Acc:MGI:1915025]
RTP4	receptor (chemosensory) transporter protein 4 [Source:HGNC Symbol;Acc:23992]
SAMD9	sterile alpha motif domain containing 9 [Source:HGNC Symbol;Acc:1348]
Samd9l	sterile alpha motif domain containing 9-like [Source:MGI Symbol;Acc:MGI:1343184]
SAMD9L	sterile alpha motif domain containing 9-like [Source:HGNC Symbol;Acc:1349]
Samhd1	SAM domain and HD domain, 1 [Source:MGI Symbol;Acc:MGI:1927468]
SAMHD1	SAM domain and HD domain 1 [Source:HGNC Symbol;Acc:15925]
Sat1	spermidine/spermine N1-acetyl transferase 1 [Source:MGI Symbol;Acc:MGI:98233]
SAT1	spermidine/spermine N1-acetyltransferase 1 [Source:HGNC Symbol;Acc:10540]
SCML4	sex comb on midleg-like 4 (Drosophila) [Source:HGNC Symbol;Acc:21397]
SCN9A	sodium channel, voltage-gated, type IX, alpha subunit [Source:HGNC Symbol;Acc:10597]
SCNN1G	sodium channel, non-voltage-gated 1, gamma subunit [Source:HGNC Symbol;Acc:10602]
SECTM1	secreted and transmembrane 1 [Source:HGNC Symbol;Acc:10707]
Serping1	serine (or cysteine) peptidase inhibitor, clade G, member 1 [Source:MGI Symbol;Acc:MGI:894696]
SERPING1	serpin peptidase inhibitor, clade G (C1 inhibitor), member 1 [Source:HGNC Symbol;Acc:1228]
Shisa5	shisa homolog 5 (Xenopus laevis) [Source:MGI Symbol;Acc:MGI:1915044]
SHISA5	shisa family member 5 [Source:HGNC Symbol;Acc:30376]
Siglec1	sialic acid binding Ig-like lectin 1, sialoadhesin [Source:MGI Symbol;Acc:MGI:99668]
SIGLEC1	sialic acid binding Ig-like lectin 1, sialoadhesin [Source:HGNC Symbol;Acc:11127]
Slamf8	SLAM family member 8 [Source:MGI Symbol;Acc:MGI:1921998]
SLAMF8	SLAM family member 8 [Source:HGNC Symbol;Acc:21391]
Slc15a3	solute carrier family 15, member 3 [Source:MGI Symbol;Acc:MGI:1929691]
SLC15A3	solute carrier family 15 (oligopeptide transporter), member 3 [Source:HGNC Symbol;Acc:18068]
SLC24A4	solute carrier family 24 (sodium/potassium/calcium exchanger), member 4 [Source:HGNC Symbol;Acc:10978]
Slc24a4	solute carrier family 24 (sodium/potassium/calcium exchanger), member 4 [Source:MGI Symbol;Acc:MGI:2447362]
Slc25a28	solute carrier family 25, member 28 [Source:MGI Symbol;Acc:MGI:2180509]
SLC25A28	solute carrier family 25 (mitochondrial iron transporter), member 28 [Source:HGNC Symbol;Acc:23472]
Slc43a2	solute carrier family 43, member 2 [Source:MGI Symbol;Acc:MGI:2442746]
SLC43A2	solute carrier family 43 (amino acid system L transporter), member 2 [Source:HGNC Symbol;Acc:23087]
SLC4A9	solute carrier family 4, sodium bicarbonate cotransporter, member 9 [Source:HGNC Symbol;Acc:11035]
Slc6a12	solute carrier family 6 (neurotransmitter transporter, betaine/GABA), member 12 [Source:MGI Symbol;Acc:MGI:95628]
Smagp	small cell adhesion glycoprotein [Source:MGI Symbol;Acc:MGI:2448476]
Socs1	suppressor of cytokine signaling 1 [Source:MGI Symbol;Acc:MGI:1354910]
SOCS1	suppressor of cytokine signaling 1 [Source:HGNC Symbol;Acc:19383]
SOX9	SRY (sex determining region Y)-box 9 [Source:HGNC Symbol;Acc:11204]
Sox9	SRY-box containing gene 9 [Source:MGI Symbol;Acc:MGI:98371]
Sp110	Sp110 nuclear body protein [Source:MGI Symbol;Acc:MGI:1923364]
SP110	SP110 nuclear body protein [Source:HGNC Symbol;Acc:5401]
St6galnac4	ST6 (alpha-N-acetyl-neuraminyl-2,3-beta-galactosyl-1,3)-N-acetylgalactosaminide alpha-2,6-sialyltransferase 4 [Source:MGI Symbol;Acc:MGI:1341894]
ST6GALNAC4	ST6 (alpha-N-acetyl-neuraminyl-2,3-beta-galactosyl-1,3)-N-acetylgalactosaminide alpha-2,6-sialyltransferase 4 [Source:HGNC Symbol;Acc:17846]
Stard8	START domain containing 8 [Source:MGI Symbol;Acc:MGI:2448556]
STARD8	StAR-related lipid transfer (START) domain containing 8 [Source:HGNC Symbol;Acc:19161]
Stat1	signal transducer and activator of transcription 1 [Source:MGI Symbol;Acc:MGI:103063]
STAT1	signal transducer and activator of transcription 1, 91kDa [Source:HGNC Symbol;Acc:11362]
Stat2	signal transducer and activator of transcription 2 [Source:MGI Symbol;Acc:MGI:103039]
STAT2	signal transducer and activator of transcription 2, 113kDa [Source:HGNC Symbol;Acc:11363]
Stat3	signal transducer and activator of transcription 3 [Source:MGI Symbol;Acc:MGI:103038]
STAT3	signal transducer and activator of transcription 3 (acute-phase response factor) [Source:HGNC Symbol;Acc:11364]
Steap4	STEAP family member 4 [Source:MGI Symbol;Acc:MGI:1923560]
STEAP4	STEAP family member 4 [Source:HGNC Symbol;Acc:21923]
Stx11	syntaxin 11 [Source:MGI Symbol;Acc:MGI:1921982]
STX11	syntaxin 11 [Source:HGNC Symbol;Acc:11429]
Susd3	sushi domain containing 3 [Source:MGI Symbol;Acc:MGI:1913579]
Tap1	transporter 1, ATP-binding cassette, sub-family B (MDR/TAP) [Source:MGI Symbol;Acc:MGI:98483]
TAP1	transporter 1, ATP-binding cassette, sub-family B (MDR/TAP) [Source:HGNC Symbol;Acc:43]
Tap2	transporter 2, ATP-binding cassette, sub-family B (MDR/TAP) [Source:MGI Symbol;Acc:MGI:98484]
TAP2	transporter 2, ATP-binding cassette, sub-family B (MDR/TAP) [Source:HGNC Symbol;Acc:44]
TAP2	Uncharacterized protein [Source:UniProtKB/TrEMBL;Acc:E7ENX8]
Tapbp	TAP binding protein [Source:MGI Symbol;Acc:MGI:1201689]
TAPBP	TAP binding protein (tapasin) [Source:HGNC Symbol;Acc:11566]
TAPBP	TAP binding protein (tapasin) [Source:HGNC Symbol;Acc:11566]
TAPBP	TAP binding protein (tapasin) [Source:HGNC Symbol;Acc:11566]
TAPBP	TAP binding protein (tapasin) [Source:HGNC Symbol;Acc:11566]
TCEANC2	transcription elongation factor A (SII) N-terminal and central domain containing 2 [Source:HGNC Symbol;Acc:26494]
Tceanc2	transcription elongation factor A (SII) N-terminal and central domain containing 2 [Source:MGI Symbol;Acc:MGI:1913776]
Tcirg1	T cell, immune regulator 1, ATPase, H+ transporting, lysosomal V0 protein A3 [Source:MGI Symbol;Acc:MGI:1350931]
TCIRG1	T-cell, immune regulator 1, ATPase, H+ transporting, lysosomal V0 subunit A3 [Source:HGNC Symbol;Acc:11647]
Tdrd7	tudor domain containing 7 [Source:MGI Symbol;Acc:MGI:2140279]
TDRD7	tudor domain containing 7 [Source:HGNC Symbol;Acc:30831]
Tenm3	teneurin transmembrane protein 3 [Source:MGI Symbol;Acc:MGI:1345183]
Terf2ip	telomeric repeat binding factor 2, interacting protein [Source:MGI Symbol;Acc:MGI:1929871]
Tgm2	transglutaminase 2, C polypeptide [Source:MGI Symbol;Acc:MGI:98731]
TGM2	transglutaminase 2 [Source:HGNC Symbol;Acc:11778]
Tmem140	transmembrane protein 140 [Source:MGI Symbol;Acc:MGI:1915737]
TMEM140	transmembrane protein 140 [Source:HGNC Symbol;Acc:21870]
TMEM50A	transmembrane protein 50A [Source:HGNC Symbol;Acc:30590]
Tnfrsf11a	tumor necrosis factor receptor superfamily, member 11a [Source:MGI Symbol;Acc:MGI:1314891]
TNFRSF11A	tumor necrosis factor receptor superfamily, member 11a, NFKB activator [Source:HGNC Symbol;Acc:11908]
Tnfrsf1b	tumor necrosis factor receptor superfamily, member 1b [Source:MGI Symbol;Acc:MGI:1314883]
TNFRSF1B	tumor necrosis factor receptor superfamily, member 1B [Source:HGNC Symbol;Acc:11917]
Tnfsf10	tumor necrosis factor (ligand) superfamily, member 10 [Source:MGI Symbol;Acc:MGI:107414]
TNFSF10	tumor necrosis factor (ligand) superfamily, member 10 [Source:HGNC Symbol;Acc:11925]
Tnfsf13b	tumor necrosis factor (ligand) superfamily, member 13b [Source:MGI Symbol;Acc:MGI:1344376]
TNFSF13B	tumor necrosis factor (ligand) superfamily, member 13b [Source:HGNC Symbol;Acc:11929]
TOR1B	torsin family 1, member B (torsin B) [Source:HGNC Symbol;Acc:11995]
Tor3a	torsin family 3, member A [Source:MGI Symbol;Acc:MGI:1353652]
Trafd1	TRAF type zinc finger domain containing 1 [Source:MGI Symbol;Acc:MGI:1923551]
TRAFD1	TRAF-type zinc finger domain containing 1 [Source:HGNC Symbol;Acc:24808]
TRANK1	tetratricopeptide repeat and ankyrin repeat containing 1 [Source:HGNC Symbol;Acc:29011]
TREX1	three prime repair exonuclease 1 [Source:HGNC Symbol;Acc:12269]
Trib3	tribbles homolog 3 (Drosophila) [Source:MGI Symbol;Acc:MGI:1345675]
TRIB3	tribbles pseudokinase 3 [Source:HGNC Symbol;Acc:16228]
Trim14	tripartite motif-containing 14 [Source:MGI Symbol;Acc:MGI:1921985]
TRIM14	tripartite motif containing 14 [Source:HGNC Symbol;Acc:16283]
Trim21	tripartite motif-containing 21 [Source:MGI Symbol;Acc:MGI:106657]
TRIM21	tripartite motif containing 21 [Source:HGNC Symbol;Acc:11312]
Trim25	tripartite motif-containing 25 [Source:MGI Symbol;Acc:MGI:102749]
TRIM25	tripartite motif containing 25 [Source:HGNC Symbol;Acc:12932]
Trim26	tripartite motif-containing 26 [Source:MGI Symbol;Acc:MGI:1337056]
TRIM26	tripartite motif containing 26 [Source:HGNC Symbol;Acc:12962]
TRIM26	tripartite motif containing 26 [Source:HGNC Symbol;Acc:12962]
TRIM34	tripartite motif containing 34 [Source:HGNC Symbol;Acc:10063]
TRIM38	tripartite motif containing 38 [Source:HGNC Symbol;Acc:10059]
TRIM6-TRIM34	TRIM6-TRIM34 readthrough [Source:HGNC Symbol;Acc:33440]
TSKU	tsukushi, small leucine rich proteoglycan [Source:HGNC Symbol;Acc:28850]
TTC31	tetratricopeptide repeat domain 31 [Source:HGNC Symbol;Acc:25759]
TXNIP	thioredoxin interacting protein [Source:HGNC Symbol;Acc:16952]
TXNIP	cDNA FLJ61424, highly similar to Homo sapiens thioredoxin interacting protein (TXNIP), mRNA [Source:UniProtKB/TrEMBL;Acc:B4DVM7]
Uba7	ubiquitin-like modifier activating enzyme 7 [Source:MGI Symbol;Acc:MGI:1349462]
UBA7	ubiquitin-like modifier activating enzyme 7 [Source:HGNC Symbol;Acc:12471]
UBD	ubiquitin D [Source:HGNC Symbol;Acc:18795]
Ubd	ubiquitin D [Source:MGI Symbol;Acc:MGI:1344410]
Ube2l6	ubiquitin-conjugating enzyme E2L 6 [Source:MGI Symbol;Acc:MGI:1914500]
UBE2L6	ubiquitin-conjugating enzyme E2L 6 [Source:HGNC Symbol;Acc:12490]
UMODL1	uromodulin-like 1 [Source:HGNC Symbol;Acc:12560]
Usp18	ubiquitin specific peptidase 18 [Source:MGI Symbol;Acc:MGI:1344364]
USP18	ubiquitin specific peptidase 18 [Source:HGNC Symbol;Acc:12616]
USP41	ubiquitin specific peptidase 41 [Source:HGNC Symbol;Acc:20070]
Usp42	ubiquitin specific peptidase 42 [Source:MGI Symbol;Acc:MGI:1924050]
USP42	ubiquitin specific peptidase 42 [Source:HGNC Symbol;Acc:20068]
Xaf1	XIAP associated factor 1 [Source:MGI Symbol;Acc:MGI:3772572]
XAF1	XIAP associated factor 1 [Source:HGNC Symbol;Acc:30932]
Y_RNA	Y RNA [Source:RFAM;Acc:RF00019]
Zbp1	Z-DNA binding protein 1 [Source:MGI Symbol;Acc:MGI:1927449]
ZBP1	Z-DNA binding protein 1 [Source:HGNC Symbol;Acc:16176]
Zcchc2	zinc finger, CCHC domain containing 2 [Source:MGI Symbol;Acc:MGI:2444114]
ZCCHC2	zinc finger, CCHC domain containing 2 [Source:HGNC Symbol;Acc:22916]
Zdhhc14	zinc finger, DHHC domain containing 14 [Source:MGI Symbol;Acc:MGI:2653229]
Zfp36l1	zinc finger protein 36, C3H type-like 1 [Source:MGI Symbol;Acc:MGI:107946]
ZNF710	zinc finger protein 710 [Source:HGNC Symbol;Acc:25352]
Znfx1	zinc finger, NFX1-type containing 1 [Source:MGI Symbol;Acc:MGI:2138982]
ZNFX1	zinc finger, NFX1-type containing 1 [Source:HGNC Symbol;Acc:29271]

## Sheet: IFN-W9 - all
Upregulated genes after W9 treatment, any time, any concentration						Search parameters: Type I induced, any conc, any time, mouse or human, at least 2-fold change, any sample or organ type, in vitro or in vivo
Gene induced	Alternate gene name	In interferome	In Shaw, et al	In ImmGen	In any database	Description
ADAR		1	1	1	1	adenosine deaminase, RNA-specific [Source:MGI Symbol;Acc:MGI:1889575]
ALPK1		1	1	1	1	alpha-kinase 1 [Source:MGI Symbol;Acc:MGI:1918731]
APOBEC3F		1	1	0	1	apolipoprotein B mRNA editing enzyme, catalytic polypeptide-like 3F [Source:HGNC Symbol;Acc:17356]
APOBEC3H		1	1	0	1	apolipoprotein B mRNA editing enzyme, catalytic polypeptide-like 3H [Source:HGNC Symbol;Acc:24100]
LOC107519231	APOL3	1	1	0	1	apolipoprotein L3-like
LOC107519280	APOL6	1	1	0	1	apolipoprotein L6-like
AQP9		1	1	0	1	aquaporin 9 [Source:HGNC Symbol;Acc:643]
ARID5A		1	1	1	1	AT rich interactive domain 5A (MRF1-like) [Source:MGI Symbol;Acc:MGI:2443039]
ARRDC4		1	1	0	1	arrestin domain containing 4 [Source:MGI Symbol;Acc:MGI:1913662]
ASPHD2		1	1	0	1	aspartate beta-hydroxylase domain containing 2 [Source:HGNC Symbol;Acc:30437]
ATF3		1	1	1	1	activating transcription factor 3 [Source:MGI Symbol;Acc:MGI:109384]
B2M		1	1	0	1	beta-2 microglobulin [Source:MGI Symbol;Acc:MGI:88127]
B3GNT7		1	1	0	1	UDP-GlcNAc:betaGal beta-1,3-N-acetylglucosaminyltransferase 7 [Source:HGNC Symbol;Acc:18811]
B3GNT9		1	0	0	1	UDP-GlcNAc:betaGal beta-1,3-N-acetylglucosaminyltransferase 9 [Source:HGNC Symbol;Acc:28714]
LOC107517036	BATF2	1	1	1	1	basic leucine zipper transcriptional factor ATF-like 2
BCL2L14		1	1	0	1	BCL2-like 14 (apoptosis facilitator) [Source:MGI Symbol;Acc:MGI:1914063]
BID		1	1	0	1	BH3 interacting domain death agonist [Source:MGI Symbol;Acc:MGI:108093]
BST2		1	1	1	1	bone marrow stromal cell antigen 2 [Source:MGI Symbol;Acc:MGI:1916800]
BTC		1	1	0	1	betacellulin, epidermal growth factor family member [Source:MGI Symbol;Acc:MGI:99439]
LOC107515132	c19orf66	1	1	0	1	chromosome unknown open reading frame, human C19orf66
C1QB		1	0	0	1	complement component 1, q subcomponent, beta polypeptide [Source:MGI Symbol;Acc:MGI:88224]
C2		1	1	0	1	complement component 2 (within H-2S) [Source:MGI Symbol;Acc:MGI:88226]
LOC107513230	CAMKK2	1	1	0	1	calcium/calmodulin-dependent protein kinase kinase 2-like
LOC107515245	CAMKK2	1	1	0	1	calcium/calmodulin-dependent protein kinase kinase 2
CASP1		1	1	1	1	caspase 1 [Source:MGI Symbol;Acc:MGI:96544]
LOC107519945	CCL8	1	1	0	1	C-C motif chemokine 8-like
CD274		1	1	1	1	CD274 antigen [Source:MGI Symbol;Acc:MGI:1926446]
CD40		1	1	1	1	CD40 antigen [Source:MGI Symbol;Acc:MGI:88336]
LOC107521501	CD48	1	0	0	1	CD48 antigen-like
CEACAM1		1	1	0	1	carcinoembryonic antigen-related cell adhesion molecule 1 [Source:MGI Symbol;Acc:MGI:1347245]
CFLAR		1	1	1	1	CASP8 and FADD-like apoptosis regulator [Source:MGI Symbol;Acc:MGI:1336166]
CHST11		1	1	0	1	carbohydrate sulfotransferase 11 [Source:MGI Symbol;Acc:MGI:1927166]
CIITA		1	1	0	1	class II transactivator [Source:MGI Symbol;Acc:MGI:108445]
LOC107508867	CMAH	1	1	0	1	cytidine monophosphate-N-acetylneuraminic acid hydroxylase
CMPK2		1	1	1	1	cytidine monophosphate (UMP-CMP) kinase 2, mitochondrial [Source:MGI Symbol;Acc:MGI:99830]
CMTR1		1	1	0	1	cap methyltransferase 1 [Source:HGNC Symbol;Acc:21077]
CNNM1		1	0	0	1	cyclin M1 [Source:MGI Symbol;Acc:MGI:1891366]
CNP		1	1	1	1	2',3'-cyclic nucleotide 3' phosphodiesterase [Source:MGI Symbol;Acc:MGI:88437]
COMP		1	1	0	1	cartilage oligomeric matrix protein [Source:HGNC Symbol;Acc:2227]
LOC107498424	CPNE8	1	1	0	1	copine-8
CTSS		1	1	1	1	cathepsin S [Source:MGI Symbol;Acc:MGI:107341]
CXCL10		1	1	1	1	chemokine (C-X-C motif) ligand 10 [Source:MGI Symbol;Acc:MGI:1352450]
LOC107503927	CYBB	1	0	1	1	cytochrome b-245 heavy chain
DAXX		1	1	1	1	Fas death domain-associated protein [Source:MGI Symbol;Acc:MGI:1197015]
DDX24		1	1	1	1	DEAD (Asp-Glu-Ala-Asp) box polypeptide 24 [Source:MGI Symbol;Acc:MGI:1351337]
DDX58		1	1	1	1	DEAD (Asp-Glu-Ala-Asp) box polypeptide 58 [Source:MGI Symbol;Acc:MGI:2442858]
LOC107512535	DDX60	1	1	1	1	probable ATP-dependent RNA helicase DDX60
LOC107512537	DDX60	1	1	1	1	probable ATP-dependent RNA helicase DDX60
DENND2D		1	1	0	1	DENN/MADD domain containing 2D [Source:MGI Symbol;Acc:MGI:2181193]
DHX58		1	1	1	1	DEXH (Asp-Glu-X-His) box polypeptide 58 [Source:MGI Symbol;Acc:MGI:1931560]
DRAM1		1	1	0	1	DNA-damage regulated autophagy modulator 1 [Source:MGI Symbol;Acc:MGI:1918962]
DTNBP1		1	1	0	1	dystrobrevin binding protein 1 [Source:HGNC Symbol;Acc:17328]
DTX3L		1	1	1	1	deltex 3-like (Drosophila) [Source:MGI Symbol;Acc:MGI:2656973]
DYNC1H1		1	1	0	1	dynein cytoplasmic 1 heavy chain 1 [Source:MGI Symbol;Acc:MGI:103147]
DZIP1L		1	1	0	1	DAZ interacting zinc finger protein 1-like [Source:HGNC Symbol;Acc:26551]
EGR1		1	1	0	1	early growth response 1 [Source:HGNC Symbol;Acc:3238]
EHD4		1	1	1	1	EH-domain containing 4 [Source:MGI Symbol;Acc:MGI:1919619]
EIF2AK2		1	1	1	1	eukaryotic translation initiation factor 2-alpha kinase 2 [Source:MGI Symbol;Acc:MGI:1353449]
ENPP4		1	1	1	1	ectonucleotide pyrophosphatase/phosphodiesterase 4 [Source:MGI Symbol;Acc:MGI:2682634]
EPSTI1		1	1	1	1	epithelial stromal interaction 1 (breast) [Source:MGI Symbol;Acc:MGI:1915168]
LOC107502588	ERF	1	1	0	1	ETS domain-containing transcription factor ERF
ERRFI1		1	1	0	1	ERBB receptor feedback inhibitor 1 [Source:MGI Symbol;Acc:MGI:1921405]
ETV6		1	1	1	1	ets variant gene 6 (TEL oncogene) [Source:MGI Symbol;Acc:MGI:109336]
ETV7		1	1	0	1	ets variant 7 [Source:HGNC Symbol;Acc:18160]
FAM189B		1	1	0	1	family with sequence similarity 189, member B [Source:MGI Symbol;Acc:MGI:1915771]
FAM212A		1	1	0	1	family with sequence similarity 212, member A [Source:MGI Symbol;Acc:MGI:1915426]
FAP		1	1	1	1	fibroblast activation protein [Source:MGI Symbol;Acc:MGI:109608]
FBXO39		1	1	1	1	F-box protein 39 [Source:MGI Symbol;Acc:MGI:3505735]
FGL2		1	1	1	1	fibrinogen-like protein 2 [Source:MGI Symbol;Acc:MGI:103266]
FZD5		1	1	0	1	frizzled homolog 5 (Drosophila) [Source:MGI Symbol;Acc:MGI:108571]
FZD7		1	1	0	1	frizzled homolog 7 (Drosophila) [Source:MGI Symbol;Acc:MGI:108570]
LOC107512699	GBP1	1	1	1	1	guanylate-binding protein 1-like
LOC107506241	GBP4	1	1	1	1	guanylate-binding protein 4-like
LOC107506243	GBP5	1	1	1	1	guanylate-binding protein 5-like
LOC107508808	GBP5	1	1	1	1	guanylate-binding protein 5-like
LOC107506242	GBP6	1	1	1	1	guanylate-binding protein 6-like
GIMAP1		1	1	0	1	GTPase, IMAP family member 1 [Source:HGNC Symbol;Acc:23237]
LOC107502467	GIMAP2	1	1	0	1	GTPase IMAP family member 2-like
LOC107502485	GIMAP2	1	1	0	1	GTPase IMAP family member 2-like
LOC107502469	GIMAP4	1	1	0	1	GTPase IMAP family member 4-like
LOC107502484	GIMAP4	1	1	0	1	GTPase IMAP family member 4-like
LOC107509250	GIMAP4	1	1	0	1	GTPase IMAP family member 4-like
LOC107502470	GIMAP7	1	1	0	1	GTPase IMAP family member 7-like
LOC107502483	GIMAP7	1	1	0	1	GTPase IMAP family member 7-like
GIMAP8		1	0	0	1	GTPase, IMAP family member 8 [Source:HGNC Symbol;Acc:21792]
GJD3		1	1	0	1	gap junction protein, delta 3, 31.9kDa [Source:HGNC Symbol;Acc:19147]
GMPR		1	1	0	1	guanosine monophosphate reductase [Source:MGI Symbol;Acc:MGI:1913605]
GRAMD1B		1	1	0	1	GRAM domain containing 1B [Source:MGI Symbol;Acc:MGI:1925037]
GSAP		1	1	0	1	gamma-secretase activating protein [Source:MGI Symbol;Acc:MGI:2442259]
GTPBP1		1	1	0	1	GTP binding protein 1 [Source:HGNC Symbol;Acc:4669]
LOC107506576	GVIN1	1	0	1	1	interferon-induced very large GTPase 1-like
LOC107506853	GVIN1	1	0	1	1	interferon-induced very large GTPase 1-like
LOC107511275	GVIN1	1	0	1	1	interferon-induced very large GTPase 1-like
HBEGF		1	1	0	1	heparin-binding EGF-like growth factor [Source:MGI Symbol;Acc:MGI:96070]
HELZ2		1	1	0	1	helicase with zinc finger 2, transcriptional coactivator [Source:MGI Symbol;Acc:MGI:2385169]
HERC5		1	1	0	1	HECT and RLD domain containing E3 ubiquitin protein ligase 5 [Source:HGNC Symbol;Acc:24368]
HERC6		1	1	1	1	hect domain and RLD 6 [Source:MGI Symbol;Acc:MGI:1914388]
HSH2D		1	1	1	1	hematopoietic SH2 domain containing [Source:MGI Symbol;Acc:MGI:2676364]
ICAM1		1	1	0	1	intercellular adhesion molecule 1 [Source:MGI Symbol;Acc:MGI:96392]
LOC107511262	IFI27L1	1	1	0	1	interferon alpha-inducible protein 27-like protein 1
IFI35		1	1	1	1	interferon-induced protein 35 [Source:MGI Symbol;Acc:MGI:1917360]
IFI6		1	1	0	1	interferon, alpha-inducible protein 6 [Source:HGNC Symbol;Acc:4054]
IFIH1		1	1	1	1	interferon induced with helicase C domain 1 [Source:MGI Symbol;Acc:MGI:1918836]
IFIT1		1	1	1	1	interferon-induced protein with tetratricopeptide repeats 1 [Source:MGI Symbol;Acc:MGI:99450]
LOC107508898	IFIT1	1	1	1	1	interferon-induced protein with tetratricopeptide repeats 1-like
LOC107499272	IFIT1B	1	1	0	1	interferon-induced protein with tetratricopeptide repeats 1B-like
IFIT2		1	1	1	1	interferon-induced protein with tetratricopeptide repeats 2 [Source:MGI Symbol;Acc:MGI:99449]
IFIT3		1	1	1	1	interferon-induced protein with tetratricopeptide repeats 3 [Source:MGI Symbol;Acc:MGI:1101055]
LOC107506941	IFITM3	1	1	1	1	interferon-induced transmembrane protein 3-like
IGFBP5		1	1	0	1	insulin-like growth factor binding protein 5 [Source:HGNC Symbol;Acc:5474]
IKBKE		1	1	0	1	inhibitor of kappaB kinase epsilon [Source:MGI Symbol;Acc:MGI:1929612]
IL12RB1		1	1	1	1	interleukin 12 receptor, beta 1 [Source:MGI Symbol;Acc:MGI:104579]
IL15		1	1	1	1	interleukin 15 [Source:HGNC Symbol;Acc:5977]
IL15RA		1	1	1	1	interleukin 15 receptor, alpha chain [Source:MGI Symbol;Acc:MGI:104644]
IL18BP		1	1	1	1	interleukin 18 binding protein [Source:MGI Symbol;Acc:MGI:1333800]
IL2RA		1	0	0	1	interleukin 2 receptor, alpha chain [Source:MGI Symbol;Acc:MGI:96549]
IL4I1		1	1	0	1	interleukin 4 induced 1 [Source:MGI Symbol;Acc:MGI:109552]
IRF1		1	1	1	1	interferon regulatory factor 1 [Source:MGI Symbol;Acc:MGI:96590]
IRF2		1	1	1	1	interferon regulatory factor 2 [Source:MGI Symbol;Acc:MGI:96591]
LOC107512883	IRF4	1	1	0	1	interferon regulatory factor 4-like
IRF7		1	1	1	1	interferon regulatory factor 7 [Source:MGI Symbol;Acc:MGI:1859212]
IRF8		1	1	1	1	interferon regulatory factor 8 [Source:MGI Symbol;Acc:MGI:96395]
IRF9		1	1	1	1	interferon regulatory factor 9 [Source:MGI Symbol;Acc:MGI:107587]
ISG15		1	1	1	1	ISG15 ubiquitin-like modifier [Source:MGI Symbol;Acc:MGI:1855694]
ISG20		1	1	1	1	interferon-stimulated protein [Source:MGI Symbol;Acc:MGI:1928895]
LOC107511909	ISG20	1	1	1	1	interferon-stimulated gene 20 kDa protein-like
ITGB6		1	0	0	1	integrin, beta 6 [Source:HGNC Symbol;Acc:6161]
KIAA1109		1	1	0	1	KIAA1109 [Source:HGNC Symbol;Acc:26953]
LOC107505385	KIAA1109	1	1	0	1	uncharacterized protein KIAA1109
KLF4		1	1	0	1	Kruppel-like factor 4 (gut) [Source:MGI Symbol;Acc:MGI:1342287]
LAP3		1	1	1	1	leucine aminopeptidase 3 [Source:MGI Symbol;Acc:MGI:1914238]
LGALS8		1	1	1	1	lectin, galactose binding, soluble 8 [Source:MGI Symbol;Acc:MGI:1928481]
LGALS9		1	1	1	1	lectin, galactose binding, soluble 9 [Source:MGI Symbol;Acc:MGI:109496]
LIPA		1	1	0	1	lysosomal acid lipase A [Source:MGI Symbol;Acc:MGI:96789]
LMCD1		1	1	0	1	LIM and cysteine-rich domains 1 [Source:HGNC Symbol;Acc:6633]
LMO2		1	1	1	1	LIM domain only 2 [Source:MGI Symbol;Acc:MGI:102811]
LY6E		1	1	0	1	lymphocyte antigen 6 complex, locus E [Source:MGI Symbol;Acc:MGI:106651]
MAN1C1		1	0	0	1	mannosidase, alpha, class 1C, member 1 [Source:HGNC Symbol;Acc:19080]
MLKL		1	1	1	1	mixed lineage kinase domain-like [Source:MGI Symbol;Acc:MGI:1921818]
MOB3C		1	1	0	1	MOB kinase activator 3C [Source:HGNC Symbol;Acc:29800]
MOCOS		1	1	0	1	molybdenum cofactor sulfurase [Source:MGI Symbol;Acc:MGI:1915841]
MSX1		1	1	0	1	msh homeobox 1 [Source:HGNC Symbol;Acc:7391]
MUC4		1	0	0	1	mucin 4, cell surface associated [Source:HGNC Symbol;Acc:7514]
LOC107504926	Mx1	1	1	1	1	interferon-induced GTP-binding protein Mx1-like
LOC107507190	Mx1	1	1	1	1	interferon-induced GTP-binding protein Mx1-like
LOC107507192	Mx1	1	1	1	1	interferon-induced GTP-binding protein Mx1-like
LOC107498547	Mx2	1	1	1	1	interferon-induced GTP-binding protein Mx2-like
LOC107507191	Mx2	1	1	1	1	interferon-induced GTP-binding protein Mx2-like
LOC107507193	Mx2	1	1	1	1	interferon-induced GTP-binding protein Mx2-like
MYD88		1	1	1	1	myeloid differentiation primary response gene 88 [Source:MGI Symbol;Acc:MGI:108005]
NEURL3		1	0	0	1	neuralized homolog 3 (Drosophila) pseudogene [Source:HGNC Symbol;Acc:25162]
NKX3-1		1	1	0	1	NK3 homeobox 1 [Source:HGNC Symbol;Acc:7838]
NLRC5		1	1	1	1	NLR family, CARD domain containing 5 [Source:MGI Symbol;Acc:MGI:3612191]
NMI		1	1	1	1	N-myc (and STAT) interactor [Source:MGI Symbol;Acc:MGI:1928368]
NOD1		1	1	1	1	nucleotide-binding oligomerization domain containing 1 [Source:MGI Symbol;Acc:MGI:1341839]
NR4A3		1	1	1	1	nuclear receptor subfamily 4, group A, member 3 [Source:MGI Symbol;Acc:MGI:1352457]
NT5E		1	1	1	1	5' nucleotidase, ecto [Source:MGI Symbol;Acc:MGI:99782]
NUB1		1	1	0	1	negative regulator of ubiquitin-like proteins 1 [Source:MGI Symbol;Acc:MGI:1889001]
OAS1		1	1	0	1	2'-5'-oligoadenylate synthetase 1, 40/46kDa [Source:HGNC Symbol;Acc:8086]
LOC107501264	OAS2	1	1	1	1	2'-5'-oligoadenylate synthase-like protein 2
LOC107513228	OAS3	1	1	1	1	2'-5'-oligoadenylate synthase 3-like
OASL		1	1	0	1	2'-5'-oligoadenylate synthetase-like [Source:HGNC Symbol;Acc:8090]
OSBP2		1	0	0	1	oxysterol binding protein 2 [Source:MGI Symbol;Acc:MGI:1921559]
P2RX7		1	1	0	1	purinergic receptor P2X, ligand-gated ion channel, 7 [Source:MGI Symbol;Acc:MGI:1339957]
PARP10		1	1	1	1	poly (ADP-ribose) polymerase family, member 10 [Source:MGI Symbol;Acc:MGI:3712326]
PARP12		1	1	1	1	poly (ADP-ribose) polymerase family, member 12 [Source:MGI Symbol;Acc:MGI:2143990]
LOC107505193	PARP14	1	1	1	1	poly [ADP-ribose] polymerase 14-like
LOC107505194	PARP14	1	1	1	1	poly [ADP-ribose] polymerase 14-like
LOC107506344	PARP14	1	1	1	1	poly [ADP-ribose] polymerase 14-like
LOC107506345	PARP14	1	1	1	1	poly [ADP-ribose] polymerase 14-like
LOC107508052	PARP14	1	1	1	1	poly [ADP-ribose] polymerase 14-like
LOC107508053	PARP14	1	1	1	1	poly [ADP-ribose] polymerase 14-like
LOC107510360	PARP14	1	1	1	1	poly [ADP-ribose] polymerase 14-like
LOC107518040	PARP14	1	1	1	1	poly [ADP-ribose] polymerase 14-like
LOC107506346	PARP15	1	1	0	1	poly [ADP-ribose] polymerase 15-like
LOC107508054	PARP15	1	1	0	1	poly [ADP-ribose] polymerase 15-like
PARP9		1	1	1	1	poly (ADP-ribose) polymerase family, member 9 [Source:MGI Symbol;Acc:MGI:1933117]
PATL1		1	1	0	1	protein associated with topoisomerase II homolog 1 (yeast) [Source:HGNC Symbol;Acc:26721]
PDCD1LG2		1	1	0	1	programmed cell death 1 ligand 2 [Source:MGI Symbol;Acc:MGI:1930125]
PDE2A		1	1	0	1	phosphodiesterase 2A, cGMP-stimulated [Source:MGI Symbol;Acc:MGI:2446107]
PHLDA1		1	1	0	1	pleckstrin homology-like domain, family A, member 1 [Source:MGI Symbol;Acc:MGI:1096880]
PLA2G7		1	1	0	1	phospholipase A2, group VII (platelet-activating factor acetylhydrolase, plasma) [Source:HGNC Symbol;Acc:9040]
PLEKHA4		1	1	0	1	pleckstrin homology domain containing, family A (phosphoinositide binding specific) member 4 [Source:MGI Symbol;Acc:MGI:1916467]
LOC107521442	PLSCR1	1	1	1	1	phospholipid scramblase 1
PLXDC2		1	0	0	1	plexin domain containing 2 [Source:MGI Symbol;Acc:MGI:1914698]
PLXNC1		1	1	0	1	plexin C1 [Source:MGI Symbol;Acc:MGI:1890127]
PML		1	1	1	1	promyelocytic leukemia [Source:MGI Symbol;Acc:MGI:104662]
PROKR1		1	0	0	1	prokineticin receptor 1 [Source:MGI Symbol;Acc:MGI:1929676]
PRRG2		1	1	0	1	proline rich Gla (G-carboxyglutamic acid) 2 [Source:HGNC Symbol;Acc:9470]
PSMB10		1	1	1	1	proteasome (prosome, macropain) subunit, beta type 10 [Source:MGI Symbol;Acc:MGI:1096380]
PSMB8		1	1	1	1	proteasome (prosome, macropain) subunit, beta type 8 (large multifunctional peptidase 7) [Source:MGI Symbol;Acc:MGI:1346527]
PSME2		1	1	1	1	proteasome (prosome, macropain) activator subunit 2 (PA28 beta) [Source:MGI Symbol;Acc:MGI:1096365]
PSMF1		1	1	0	1	proteasome (prosome, macropain) inhibitor subunit 1 [Source:MGI Symbol;Acc:MGI:1346072]
RAB19		1	0	1	1	RAB19, member RAS oncogene family [Source:MGI Symbol;Acc:MGI:103292]
RAB20		1	1	0	1	RAB20, member RAS oncogene family [Source:MGI Symbol;Acc:MGI:102789]
RARS		1	1	0	1	arginyl-tRNA synthetase [Source:MGI Symbol;Acc:MGI:1914297]
RASGRP3		1	1	1	1	RAS, guanyl releasing protein 3 [Source:MGI Symbol;Acc:MGI:3028579]
RBCK1		1	1	0	1	RanBP-type and C3HC4-type zinc finger containing 1 [Source:HGNC Symbol;Acc:15864]
RFX5		1	1	0	1	regulatory factor X, 5 (influences HLA class II expression) [Source:HGNC Symbol;Acc:9986]
RIPK2		1	1	1	1	receptor-interacting serine-threonine kinase 2 [Source:HGNC Symbol;Acc:10020]
RNF114		1	1	1	1	ring finger protein 114 [Source:MGI Symbol;Acc:MGI:1933159]
RNF150		1	0	0	1	ring finger protein 150 [Source:MGI Symbol;Acc:MGI:2443860]
RNF213		1	1	1	1	ring finger protein 213 [Source:MGI Symbol;Acc:MGI:1289196]
RNF24		1	1	1	1	ring finger protein 24 [Source:HGNC Symbol;Acc:13779]
RNF31		1	1	1	1	ring finger protein 31 [Source:MGI Symbol;Acc:MGI:1934704]
RSAD2		1	1	1	1	radical S-adenosyl methionine domain containing 2 [Source:MGI Symbol;Acc:MGI:1929628]
RTP4		1	1	1	1	receptor transporter protein 4 [Source:MGI Symbol;Acc:MGI:1915025]
SAMD9		1	1	0	1	sterile alpha motif domain containing 9 [Source:HGNC Symbol;Acc:1348]
SAMD9L		1	1	1	1	sterile alpha motif domain containing 9-like [Source:MGI Symbol;Acc:MGI:1343184]
SAMHD1		1	1	1	1	SAM domain and HD domain, 1 [Source:MGI Symbol;Acc:MGI:1927468]
SAT1		1	1	0	1	spermidine/spermine N1-acetyl transferase 1 [Source:MGI Symbol;Acc:MGI:98233]
SCML4		1	0	1	1	sex comb on midleg-like 4 (Drosophila) [Source:HGNC Symbol;Acc:21397]
SCN9A		1	1	0	1	sodium channel, voltage-gated, type IX, alpha subunit [Source:HGNC Symbol;Acc:10597]
SCNN1G		1	1	0	1	sodium channel, non-voltage-gated 1, gamma subunit [Source:HGNC Symbol;Acc:10602]
SECTM1		1	1	0	1	secreted and transmembrane 1 [Source:HGNC Symbol;Acc:10707]
SERPING1		1	1	0	1	serine (or cysteine) peptidase inhibitor, clade G, member 1 [Source:MGI Symbol;Acc:MGI:894696]
SHISA5		1	1	0	1	shisa homolog 5 (Xenopus laevis) [Source:MGI Symbol;Acc:MGI:1915044]
SIGLEC1		1	1	1	1	sialic acid binding Ig-like lectin 1, sialoadhesin [Source:MGI Symbol;Acc:MGI:99668]
SLAMF8		1	1	0	1	SLAM family member 8 [Source:MGI Symbol;Acc:MGI:1921998]
SLC15A3		1	1	1	1	solute carrier family 15, member 3 [Source:MGI Symbol;Acc:MGI:1929691]
SLC24A4		1	0	0	1	solute carrier family 24 (sodium/potassium/calcium exchanger), member 4 [Source:HGNC Symbol;Acc:10978]
SLC25A28		1	1	0	1	solute carrier family 25, member 28 [Source:MGI Symbol;Acc:MGI:2180509]
SLC43A2		1	1	0	1	solute carrier family 43, member 2 [Source:MGI Symbol;Acc:MGI:2442746]
SLC4A9		1	1	0	1	solute carrier family 4, sodium bicarbonate cotransporter, member 9 [Source:HGNC Symbol;Acc:11035]
SLC6A12		1	1	0	1	solute carrier family 6 (neurotransmitter transporter, betaine/GABA), member 12 [Source:MGI Symbol;Acc:MGI:95628]
SMAGP		1	1	0	1	small cell adhesion glycoprotein [Source:MGI Symbol;Acc:MGI:2448476]
SOCS1		1	1	1	1	suppressor of cytokine signaling 1 [Source:MGI Symbol;Acc:MGI:1354910]
SOX9		1	1	0	1	SRY (sex determining region Y)-box 9 [Source:HGNC Symbol;Acc:11204]
SP110		1	1	1	1	Sp110 nuclear body protein [Source:MGI Symbol;Acc:MGI:1923364]
LOC107504966	SP140	1	1	1	1	nuclear body protein SP140-like protein
LOC107497017	SRRM3	1	1	0	1	serine/arginine repetitive matrix protein 3-like
ST6GALNAC4		1	0	1	1	ST6 (alpha-N-acetyl-neuraminyl-2,3-beta-galactosyl-1,3)-N-acetylgalactosaminide alpha-2,6-sialyltransferase 4 [Source:MGI Symbol;Acc:MGI:1341894]
STARD8		1	1	0	1	START domain containing 8 [Source:MGI Symbol;Acc:MGI:2448556]
STAT1		1	1	1	1	signal transducer and activator of transcription 1 [Source:MGI Symbol;Acc:MGI:103063]
STAT2		1	1	1	1	signal transducer and activator of transcription 2 [Source:MGI Symbol;Acc:MGI:103039]
STAT3		1	1	0	1	signal transducer and activator of transcription 3 [Source:MGI Symbol;Acc:MGI:103038]
STEAP4		1	1	0	1	STEAP family member 4 [Source:MGI Symbol;Acc:MGI:1923560]
STX11		1	1	1	1	syntaxin 11 [Source:MGI Symbol;Acc:MGI:1921982]
SUSD3		1	0	0	1	sushi domain containing 3 [Source:MGI Symbol;Acc:MGI:1913579]
TAP1		1	1	1	1	transporter 1, ATP-binding cassette, sub-family B (MDR/TAP) [Source:MGI Symbol;Acc:MGI:98483]
TAP2		1	1	0	1	transporter 2, ATP-binding cassette, sub-family B (MDR/TAP) [Source:MGI Symbol;Acc:MGI:98484]
TAPBP		1	1	1	1	TAP binding protein [Source:MGI Symbol;Acc:MGI:1201689]
TCEANC2		1	1	0	1	transcription elongation factor A (SII) N-terminal and central domain containing 2 [Source:HGNC Symbol;Acc:26494]
TCIRG1		1	1	0	1	T cell, immune regulator 1, ATPase, H+ transporting, lysosomal V0 protein A3 [Source:MGI Symbol;Acc:MGI:1350931]
TDRD7		1	1	1	1	tudor domain containing 7 [Source:MGI Symbol;Acc:MGI:2140279]
TENM3		1	1	0	1	teneurin transmembrane protein 3 [Source:MGI Symbol;Acc:MGI:1345183]
TERF2IP		1	1	0	1	telomeric repeat binding factor 2, interacting protein [Source:MGI Symbol;Acc:MGI:1929871]
TGM2		1	1	0	1	transglutaminase 2, C polypeptide [Source:MGI Symbol;Acc:MGI:98731]
TMEM140		1	1	1	1	transmembrane protein 140 [Source:MGI Symbol;Acc:MGI:1915737]
TMEM50A		1	1	0	1	transmembrane protein 50A [Source:HGNC Symbol;Acc:30590]
TNFRSF11A		1	1	0	1	tumor necrosis factor receptor superfamily, member 11a [Source:MGI Symbol;Acc:MGI:1314891]
LOC107499783	TNFRSF14	1	1	0	1	tumor necrosis factor receptor superfamily member 14-like
LOC107510671	TNFRSF14	1	1	0	1	tumor necrosis factor receptor superfamily member 14-like
LOC107510998	TNFRSF14	1	1	0	1	tumor necrosis factor receptor superfamily member 14-like
TNFRSF1B		1	1	1	1	tumor necrosis factor receptor superfamily, member 1b [Source:MGI Symbol;Acc:MGI:1314883]
TNFSF10		1	1	1	1	tumor necrosis factor (ligand) superfamily, member 10 [Source:MGI Symbol;Acc:MGI:107414]
TNFSF13B		1	1	0	1	tumor necrosis factor (ligand) superfamily, member 13b [Source:MGI Symbol;Acc:MGI:1344376]
TOR1B		1	1	0	1	torsin family 1, member B (torsin B) [Source:HGNC Symbol;Acc:11995]
TOR3A		1	1	1	1	torsin family 3, member A [Source:MGI Symbol;Acc:MGI:1353652]
TRAFD1		1	1	1	1	TRAF type zinc finger domain containing 1 [Source:MGI Symbol;Acc:MGI:1923551]
TRANK1		1	1	0	1	tetratricopeptide repeat and ankyrin repeat containing 1 [Source:HGNC Symbol;Acc:29011]
TREX1		1	1	1	1	three prime repair exonuclease 1 [Source:HGNC Symbol;Acc:12269]
TRIB3		1	0	0	1	tribbles homolog 3 (Drosophila) [Source:MGI Symbol;Acc:MGI:1345675]
TRIM14		1	1	1	1	tripartite motif-containing 14 [Source:MGI Symbol;Acc:MGI:1921985]
TRIM21		1	1	1	1	tripartite motif-containing 21 [Source:MGI Symbol;Acc:MGI:106657]
LOC107505609	TRIM22	1	1	0	1	E3 ubiquitin-protein ligase TRIM22-like
LOC107505610	TRIM22	1	1	0	1	E3 ubiquitin-protein ligase TRIM22-like
LOC107513409	TRIM22	1	1	0	1	E3 ubiquitin-protein ligase TRIM22-like
LOC107513413	TRIM22	1	1	0	1	E3 ubiquitin-protein ligase TRIM22-like
TRIM25		1	1	1	1	tripartite motif-containing 25 [Source:MGI Symbol;Acc:MGI:102749]
TRIM26		1	1	1	1	tripartite motif-containing 26 [Source:MGI Symbol;Acc:MGI:1337056]
LOC107501120	TRIM34	1	1	1	1	tripartite motif-containing protein 34-like
TRIM34		1	1	1	1	tripartite motif containing 34 [Source:HGNC Symbol;Acc:10063]
TRIM38		1	1	0	1	tripartite motif containing 38 [Source:HGNC Symbol;Acc:10059]
LOC107513410	TRIM5	1	1	0	1	tripartite motif-containing protein 5-like
TSKU		1	1	0	1	tsukushi, small leucine rich proteoglycan [Source:HGNC Symbol;Acc:28850]
TTC31		1	1	0	1	tetratricopeptide repeat domain 31 [Source:HGNC Symbol;Acc:25759]
TXNIP		1	1	0	1	thioredoxin interacting protein [Source:HGNC Symbol;Acc:16952]
UBA7		1	1	1	1	ubiquitin-like modifier activating enzyme 7 [Source:MGI Symbol;Acc:MGI:1349462]
UBD		1	1	0	1	ubiquitin D [Source:HGNC Symbol;Acc:18795]
UBE2L6		1	1	1	1	ubiquitin-conjugating enzyme E2L 6 [Source:MGI Symbol;Acc:MGI:1914500]
UMODL1		1	0	0	1	uromodulin-like 1 [Source:HGNC Symbol;Acc:12560]
USP18		1	1	1	1	ubiquitin specific peptidase 18 [Source:MGI Symbol;Acc:MGI:1344364]
USP42		1	1	0	1	ubiquitin specific peptidase 42 [Source:MGI Symbol;Acc:MGI:1924050]
XAF1		1	1	1	1	XIAP associated factor 1 [Source:MGI Symbol;Acc:MGI:3772572]
ZBP1		1	1	1	1	Z-DNA binding protein 1 [Source:MGI Symbol;Acc:MGI:1927449]
ZCCHC2		1	1	1	1	zinc finger, CCHC domain containing 2 [Source:MGI Symbol;Acc:MGI:2444114]
ZDHHC14		1	1	0	1	zinc finger, DHHC domain containing 14 [Source:MGI Symbol;Acc:MGI:2653229]
ZFP36L1		1	1	0	1	zinc finger protein 36, C3H type-like 1 [Source:MGI Symbol;Acc:MGI:107946]
ZNF710		1	1	0	1	zinc finger protein 710 [Source:HGNC Symbol;Acc:25352]
ZNFX1		1	1	1	1	zinc finger, NFX1-type containing 1 [Source:MGI Symbol;Acc:MGI:2138982]
ADGRF5		0	0	0	0	#N/A
AFAP1L2		0	1	0	1	#N/A
AGBL3		0	0	0	0	#N/A
AP5B1		0	1	0	1	#N/A
BICDL1		0	1	0	1	#N/A
CBLN3		0	1	0	1	#N/A
CGAS		0	1	0	1	#N/A
CLMP		0	1	0	1	#N/A
DNAH11		0	1	0	1	#N/A
EIF4E1B		0	1	0	1	#N/A
ENDOU		0	0	0	0	#N/A
FOXS1		0	1	0	1	#N/A
GRIPAP1		0	1	0	1	#N/A
GUCY1A1		0	1	0	1	#N/A
HOXD13		0	1	0	1	#N/A
ICAM4		0	0	0	0	#N/A
INSRR		0	0	0	0	#N/A
JAZF1		0	0	0	0	#N/A
KANK4		0	1	0	1	#N/A
LOC107497351	FAM111B	0	1	0	1	protein FAM111B-like
LOC107498384		0	0	0	0	uncharacterized LOC107498384
LOC107498784		0	0	0	0	uncharacterized LOC107498784
LOC107499542		0	0	0	0	uncharacterized LOC107499542
LOC107500138		0	0	0	0	uncharacterized LOC107500138
LOC107501032		0	0	0	0	uncharacterized LOC107501032
LOC107501068		0	0	0	0	uncharacterized LOC107501068
LOC107502064	CLEC2D11	0	1	0	1	C-type lectin domain family 2 member D11-like
LOC107503032		0	0	0	0	uncharacterized LOC107503032
LOC107504306		0	0	0	0	uncharacterized LOC107504306
LOC107504382	OR52B2	0	0	0	0	olfactory receptor 52B2
LOC107505290		0	0	0	0	saoe class I histocompatibility antigen, A alpha chain-like
LOC107505501		0	0	0	0	uncharacterized LOC107505501
LOC107505838		0	0	0	0	uncharacterized LOC107505838
LOC107506218		0	0	0	0	HLA class I histocompatibility antigen, B-14 alpha chain-like
LOC107506470		0	0	0	0	patr class I histocompatibility antigen, B-2 alpha chain-like
LOC107506766		0	0	0	0	HLA class II histocompatibility antigen, DR alpha chain
LOC107507350		0	0	0	0	uncharacterized LOC107507350
LOC107509296		0	0	0	0	uncharacterized LOC107509296
LOC107509876		0	0	0	0	HLA class I histocompatibility antigen, B-48 alpha chain-like
LOC107511263	IFI27L2	0	1	0	1	interferon alpha-inducible protein 27-like protein 2
LOC107512195		0	0	0	0	uncharacterized LOC107512195
LOC107512871		0	0	0	0	uncharacterized LOC107512871
LOC107513411	EIF3E	0	0	0	0	eukaryotic translation initiation factor 3 subunit E pseudogene
LOC107513614		0	0	0	0	uncharacterized LOC107513614
LOC107514071	FBLL1	0	0	0	0	rRNA/tRNA 2'-O-methyltransferase fibrillarin-like protein 1
LOC107514112		0	0	0	0	uncharacterized LOC107514112
LOC107515248		0	0	0	0	uncharacterized LOC107515248
LOC107517540		0	0	0	0	H-2 class I histocompatibility antigen, Q10 alpha chain-like
LOC107517942		0	0	0	0	uncharacterized LOC107517942
LOC107518337		0	0	0	0	uncharacterized LOC107518337
LOC107518422	OR9I1	0	0	0	0	olfactory receptor 9I1-like
LOC107519848		0	0	0	0	uncharacterized LOC107519848
LOC107520939	IFNL3	0	0	0	0	interferon lambda-3-like
LOC107521730		0	0	0	0	HLA class I histocompatibility antigen, B-15 alpha chain-like
LOC107521776	IFNL3	0	0	0	0	interferon lambda-3-like
LRP10		0	1	0	1	#N/A
LRRC31		0	0	0	0	#N/A
MEOX1		0	0	0	0	#N/A
NOS3		0	0	0	0	#N/A
PDE6C		0	0	0	0	#N/A
POLL		0	0	0	0	#N/A
POLR3GL		0	1	0	1	#N/A
REM2		0	0	0	0	#N/A
SIX1		0	1	0	1	#N/A
SLC22A31		0	0	0	0	#N/A
STN1		0	1	0	1	#N/A
TRIM40		0	1	0	1	#N/A
TTLL6		0	0	0	0	#N/A
ZNF142		0	0	0	0	#N/A
Not in interferome		69
In interferome		291
Total		360
Number of HLA-like genes to exclude from not in interferome and total		7
Corrected not in interferome		62
Corrected Total		353
% not in interferome (corrected)		17.5637
% in interferome (corrected)		82.4363
Number of uncharacterized genes		20
	Not in Shaw et al		73
	In Shaw et al		287
	Total		360
	Number of HLA-like genes to exclude from not in Shaw et al and total		7
	Corrected not in Shaw et al		66
	Corrected Total		353
	% not in Shaw et al (corrected)		18.6969
	% in Shaw et al (corrected)		81.3031
	Number of uncharacterized genes		20
		Not in ImmGen		223
		In ImmGen		137
		Total		360
		Number of HLA-like genes to exclude from not in ImmGen and total		7
		Corrected not in ImmGen		216
		Corrected Total		353
		% not in ImmGen (corrected)		61.1898
		% in ImmGen (corrected)		38.8102
		Number of uncharacterized genes		20
			Total found in at least 1 database		312
			Total not found in at least 1 database		48
			Total		360
			Number of HLA-like genes to exclude from not in databases and total		7
			Corrected not in databases		41
			Corrected total		353
			% not in databases (corrected)		11.6147
			% in databases (corrected)		88.3853
			Number of uncharacterized genes		20

## Sheet: UIFN anytime results
Gene Name	Description		Search parameters: Type I induced, any conc, any time, mouse or human, at least 2-fold change, any sample or organ type, in vitro or in vivo
APOBEC3H	apolipoprotein B mRNA editing enzyme, catalytic polypeptide-like 3H [Source:HGNC Symbol;Acc:24100]
Atf3	activating transcription factor 3 [Source:MGI Symbol;Acc:MGI:109384]
ATF3	activating transcription factor 3 [Source:HGNC Symbol;Acc:785]
CARD16	caspase recruitment domain family, member 16 [Source:HGNC Symbol;Acc:33701]
Casp1	caspase 1 [Source:MGI Symbol;Acc:MGI:96544]
CASP1	caspase 1, apoptosis-related cysteine peptidase [Source:HGNC Symbol;Acc:1499]
CASP1P1	caspase 1, apoptosis-related cysteine peptidase pseudogene 1 [Source:HGNC Symbol;Acc:43775]
Cd274	CD274 antigen [Source:MGI Symbol;Acc:MGI:1926446]
CD274	CD274 molecule [Source:HGNC Symbol;Acc:17635]
Cdhr4	cadherin-related family member 4 [Source:MGI Symbol;Acc:MGI:1916648]
CDHR5	cadherin-related family member 5 [Source:HGNC Symbol;Acc:7521]
Ciita	class II transactivator [Source:MGI Symbol;Acc:MGI:108445]
CIITA	class II, major histocompatibility complex, transactivator [Source:HGNC Symbol;Acc:7067]
Cmpk2	cytidine monophosphate (UMP-CMP) kinase 2, mitochondrial [Source:MGI Symbol;Acc:MGI:99830]
CMPK2	cytidine monophosphate (UMP-CMP) kinase 2, mitochondrial [Source:HGNC Symbol;Acc:27015]
Cnnm1	cyclin M1 [Source:MGI Symbol;Acc:MGI:1891366]
COMP	cartilage oligomeric matrix protein [Source:HGNC Symbol;Acc:2227]
Comp	cartilage oligomeric matrix protein [Source:MGI Symbol;Acc:MGI:88469]
Cxcl10	chemokine (C-X-C motif) ligand 10 [Source:MGI Symbol;Acc:MGI:1352450]
CXCL10	chemokine (C-X-C motif) ligand 10 [Source:HGNC Symbol;Acc:10637]
Ddx58	DEAD (Asp-Glu-Ala-Asp) box polypeptide 58 [Source:MGI Symbol;Acc:MGI:2442858]
DDX58	DEAD (Asp-Glu-Ala-Asp) box polypeptide 58 [Source:HGNC Symbol;Acc:19102]
Dennd2d	DENN/MADD domain containing 2D [Source:MGI Symbol;Acc:MGI:2181193]
DENND2D	DENN/MADD domain containing 2D [Source:HGNC Symbol;Acc:26192]
Dhx58	DEXH (Asp-Glu-X-His) box polypeptide 58 [Source:MGI Symbol;Acc:MGI:1931560]
DHX58	DEXH (Asp-Glu-X-His) box polypeptide 58 [Source:HGNC Symbol;Acc:29517]
Dtx3l	deltex 3-like (Drosophila) [Source:MGI Symbol;Acc:MGI:2656973]
DTX3L	deltex 3-like (Drosophila) [Source:HGNC Symbol;Acc:30323]
Ehd4	EH-domain containing 4 [Source:MGI Symbol;Acc:MGI:1919619]
EHD4	EH-domain containing 4 [Source:HGNC Symbol;Acc:3245]
Eif2ak2	eukaryotic translation initiation factor 2-alpha kinase 2 [Source:MGI Symbol;Acc:MGI:1353449]
EIF2AK2	eukaryotic translation initiation factor 2-alpha kinase 2 [Source:HGNC Symbol;Acc:9437]
Epsti1	epithelial stromal interaction 1 (breast) [Source:MGI Symbol;Acc:MGI:1915168]
EPSTI1	epithelial stromal interaction 1 (breast) [Source:HGNC Symbol;Acc:16465]
ETV7	ets variant 7 [Source:HGNC Symbol;Acc:18160]
Fbxo39	F-box protein 39 [Source:MGI Symbol;Acc:MGI:3505735]
FBXO39	F-box protein 39 [Source:HGNC Symbol;Acc:28565]
Hbegf	heparin-binding EGF-like growth factor [Source:MGI Symbol;Acc:MGI:96070]
HBEGF	heparin-binding EGF-like growth factor [Source:HGNC Symbol;Acc:3059]
Helz2	helicase with zinc finger 2, transcriptional coactivator [Source:MGI Symbol;Acc:MGI:2385169]
HELZ2	helicase with zinc finger 2, transcriptional coactivator [Source:HGNC Symbol;Acc:30021]
HERC5	HECT and RLD domain containing E3 ubiquitin protein ligase 5 [Source:HGNC Symbol;Acc:24368]
Herc6	hect domain and RLD 6 [Source:MGI Symbol;Acc:MGI:1914388]
HERC6	HECT and RLD domain containing E3 ubiquitin protein ligase family member 6 [Source:HGNC Symbol;Acc:26072]
Icam1	intercellular adhesion molecule 1 [Source:MGI Symbol;Acc:MGI:96392]
ICAM1	intercellular adhesion molecule 1 [Source:HGNC Symbol;Acc:5344]
IFI6	interferon, alpha-inducible protein 6 [Source:HGNC Symbol;Acc:4054]
Ifih1	interferon induced with helicase C domain 1 [Source:MGI Symbol;Acc:MGI:1918836]
IFIH1	interferon induced with helicase C domain 1 [Source:HGNC Symbol;Acc:18873]
Ifit1	interferon-induced protein with tetratricopeptide repeats 1 [Source:MGI Symbol;Acc:MGI:99450]
IFIT1	interferon-induced protein with tetratricopeptide repeats 1 [Source:HGNC Symbol;Acc:5407]
Ifit2	interferon-induced protein with tetratricopeptide repeats 2 [Source:MGI Symbol;Acc:MGI:99449]
IFIT2	interferon-induced protein with tetratricopeptide repeats 2 [Source:HGNC Symbol;Acc:5409]
Ifit3	interferon-induced protein with tetratricopeptide repeats 3 [Source:MGI Symbol;Acc:MGI:1101055]
IFIT3	interferon-induced protein with tetratricopeptide repeats 3 [Source:HGNC Symbol;Acc:5411]
Irf7	interferon regulatory factor 7 [Source:MGI Symbol;Acc:MGI:1859212]
IRF7	interferon regulatory factor 7 [Source:HGNC Symbol;Acc:6122]
Irf9	interferon regulatory factor 9 [Source:MGI Symbol;Acc:MGI:107587]
IRF9	interferon regulatory factor 9 [Source:HGNC Symbol;Acc:6131]
Isg15	ISG15 ubiquitin-like modifier [Source:MGI Symbol;Acc:MGI:1855694]
ISG15	ISG15 ubiquitin-like modifier [Source:HGNC Symbol;Acc:4053]
Lgals9	lectin, galactose binding, soluble 9 [Source:MGI Symbol;Acc:MGI:109496]
LGALS9	lectin, galactoside-binding, soluble, 9 [Source:HGNC Symbol;Acc:6570]
LGALS9C	lectin, galactoside-binding, soluble, 9C [Source:HGNC Symbol;Acc:33874]
Lipa	lysosomal acid lipase A [Source:MGI Symbol;Acc:MGI:96789]
LIPA	lipase A, lysosomal acid, cholesterol esterase [Source:HGNC Symbol;Acc:6617]
Lmo2	LIM domain only 2 [Source:MGI Symbol;Acc:MGI:102811]
LMO2	LIM domain only 2 (rhombotin-like 1) [Source:HGNC Symbol;Acc:6642]
MIR5193	microRNA 5193 [Source:HGNC Symbol;Acc:43534]
Mlkl	mixed lineage kinase domain-like [Source:MGI Symbol;Acc:MGI:1921818]
MLKL	mixed lineage kinase domain-like [Source:HGNC Symbol;Acc:26617]
Mocos	molybdenum cofactor sulfurase [Source:MGI Symbol;Acc:MGI:1915841]
MOCOS	molybdenum cofactor sulfurase [Source:HGNC Symbol;Acc:18234]
NAP1L1	nucleosome assembly protein 1-like 1 [Source:HGNC Symbol;Acc:7637]
Nlrc5	NLR family, CARD domain containing 5 [Source:MGI Symbol;Acc:MGI:3612191]
NLRC5	NLR family, CARD domain containing 5 [Source:HGNC Symbol;Acc:29933]
OAS1	2'-5'-oligoadenylate synthetase 1, 40/46kDa [Source:HGNC Symbol;Acc:8086]
OASL	2'-5'-oligoadenylate synthetase-like [Source:HGNC Symbol;Acc:8090]
Parp10	poly (ADP-ribose) polymerase family, member 10 [Source:MGI Symbol;Acc:MGI:3712326]
PARP10	poly (ADP-ribose) polymerase family, member 10 [Source:HGNC Symbol;Acc:25895]
Parp12	poly (ADP-ribose) polymerase family, member 12 [Source:MGI Symbol;Acc:MGI:2143990]
PARP12	poly (ADP-ribose) polymerase family, member 12 [Source:HGNC Symbol;Acc:21919]
Parp9	poly (ADP-ribose) polymerase family, member 9 [Source:MGI Symbol;Acc:MGI:1933117]
PARP9	poly (ADP-ribose) polymerase family, member 9 [Source:HGNC Symbol;Acc:24118]
Pdcd1lg2	programmed cell death 1 ligand 2 [Source:MGI Symbol;Acc:MGI:1930125]
PDCD1LG2	programmed cell death 1 ligand 2 [Source:HGNC Symbol;Acc:18731]
Phlda1	pleckstrin homology-like domain, family A, member 1 [Source:MGI Symbol;Acc:MGI:1096880]
PHLDA1	pleckstrin homology-like domain, family A, member 1 [Source:HGNC Symbol;Acc:8933]
Plekha4	pleckstrin homology domain containing, family A (phosphoinositide binding specific) member 4 [Source:MGI Symbol;Acc:MGI:1916467]
PLEKHA4	pleckstrin homology domain containing, family A (phosphoinositide binding specific) member 4 [Source:HGNC Symbol;Acc:14339]
Pml	promyelocytic leukemia [Source:MGI Symbol;Acc:MGI:104662]
PML	promyelocytic leukemia [Source:HGNC Symbol;Acc:9113]
Rab19	RAB19, member RAS oncogene family [Source:MGI Symbol;Acc:MGI:103292]
REC8	REC8 meiotic recombination protein [Source:HGNC Symbol;Acc:16879]
Rec8	REC8 homolog (yeast) [Source:MGI Symbol;Acc:MGI:1929645]
RIPK2	receptor-interacting serine-threonine kinase 2 [Source:HGNC Symbol;Acc:10020]
Ripk2	receptor (TNFRSF)-interacting serine-threonine kinase 2 [Source:MGI Symbol;Acc:MGI:1891456]
Rnf114	ring finger protein 114 [Source:MGI Symbol;Acc:MGI:1933159]
RNF114	ring finger protein 114 [Source:HGNC Symbol;Acc:13094]
Rnf213	ring finger protein 213 [Source:MGI Symbol;Acc:MGI:1289196]
RNF213	ring finger protein 213 [Source:HGNC Symbol;Acc:14539]
RP1-66C13.3
RP11-468E2.4	E3 ubiquitin-protein ligase RNF31 [Source:UniProtKB/TrEMBL;Acc:H0YM83]
Rsad2	radical S-adenosyl methionine domain containing 2 [Source:MGI Symbol;Acc:MGI:1929628]
RSAD2	radical S-adenosyl methionine domain containing 2 [Source:HGNC Symbol;Acc:30908]
Rtp4	receptor transporter protein 4 [Source:MGI Symbol;Acc:MGI:1915025]
RTP4	receptor (chemosensory) transporter protein 4 [Source:HGNC Symbol;Acc:23992]
SAMD9	sterile alpha motif domain containing 9 [Source:HGNC Symbol;Acc:1348]
Samd9l	sterile alpha motif domain containing 9-like [Source:MGI Symbol;Acc:MGI:1343184]
SAMD9L	sterile alpha motif domain containing 9-like [Source:HGNC Symbol;Acc:1349]
SCML4	sex comb on midleg-like 4 (Drosophila) [Source:HGNC Symbol;Acc:21397]
SCNN1G	sodium channel, non-voltage-gated 1, gamma subunit [Source:HGNC Symbol;Acc:10602]
Slc15a3	solute carrier family 15, member 3 [Source:MGI Symbol;Acc:MGI:1929691]
SLC15A3	solute carrier family 15 (oligopeptide transporter), member 3 [Source:HGNC Symbol;Acc:18068]
Slc25a28	solute carrier family 25, member 28 [Source:MGI Symbol;Acc:MGI:2180509]
SLC25A28	solute carrier family 25 (mitochondrial iron transporter), member 28 [Source:HGNC Symbol;Acc:23472]
SLC4A9	solute carrier family 4, sodium bicarbonate cotransporter, member 9 [Source:HGNC Symbol;Acc:11035]
Socs1	suppressor of cytokine signaling 1 [Source:MGI Symbol;Acc:MGI:1354910]
SOCS1	suppressor of cytokine signaling 1 [Source:HGNC Symbol;Acc:19383]
Sp110	Sp110 nuclear body protein [Source:MGI Symbol;Acc:MGI:1923364]
SP110	SP110 nuclear body protein [Source:HGNC Symbol;Acc:5401]
Stat1	signal transducer and activator of transcription 1 [Source:MGI Symbol;Acc:MGI:103063]
STAT1	signal transducer and activator of transcription 1, 91kDa [Source:HGNC Symbol;Acc:11362]
Stat2	signal transducer and activator of transcription 2 [Source:MGI Symbol;Acc:MGI:103039]
STAT2	signal transducer and activator of transcription 2, 113kDa [Source:HGNC Symbol;Acc:11363]
Tdrd7	tudor domain containing 7 [Source:MGI Symbol;Acc:MGI:2140279]
TDRD7	tudor domain containing 7 [Source:HGNC Symbol;Acc:30831]
Terf2ip	telomeric repeat binding factor 2, interacting protein [Source:MGI Symbol;Acc:MGI:1929871]
Tmem140	transmembrane protein 140 [Source:MGI Symbol;Acc:MGI:1915737]
TMEM140	transmembrane protein 140 [Source:HGNC Symbol;Acc:21870]
TMEM50A	transmembrane protein 50A [Source:HGNC Symbol;Acc:30590]
Tnfsf10	tumor necrosis factor (ligand) superfamily, member 10 [Source:MGI Symbol;Acc:MGI:107414]
TNFSF10	tumor necrosis factor (ligand) superfamily, member 10 [Source:HGNC Symbol;Acc:11925]
Tor3a	torsin family 3, member A [Source:MGI Symbol;Acc:MGI:1353652]
Trafd1	TRAF type zinc finger domain containing 1 [Source:MGI Symbol;Acc:MGI:1923551]
TRAFD1	TRAF-type zinc finger domain containing 1 [Source:HGNC Symbol;Acc:24808]
TRANK1	tetratricopeptide repeat and ankyrin repeat containing 1 [Source:HGNC Symbol;Acc:29011]
Trim14	tripartite motif-containing 14 [Source:MGI Symbol;Acc:MGI:1921985]
TRIM14	tripartite motif containing 14 [Source:HGNC Symbol;Acc:16283]
Trim21	tripartite motif-containing 21 [Source:MGI Symbol;Acc:MGI:106657]
TRIM21	tripartite motif containing 21 [Source:HGNC Symbol;Acc:11312]
Trim25	tripartite motif-containing 25 [Source:MGI Symbol;Acc:MGI:102749]
TRIM25	tripartite motif containing 25 [Source:HGNC Symbol;Acc:12932]
Trim26	tripartite motif-containing 26 [Source:MGI Symbol;Acc:MGI:1337056]
TRIM26	tripartite motif containing 26 [Source:HGNC Symbol;Acc:12962]
TRIM26	tripartite motif containing 26 [Source:HGNC Symbol;Acc:12962]
TRIM34	tripartite motif containing 34 [Source:HGNC Symbol;Acc:10063]
TRIM6-TRIM34	TRIM6-TRIM34 readthrough [Source:HGNC Symbol;Acc:33440]
Uba7	ubiquitin-like modifier activating enzyme 7 [Source:MGI Symbol;Acc:MGI:1349462]
UBA7	ubiquitin-like modifier activating enzyme 7 [Source:HGNC Symbol;Acc:12471]
UBD	ubiquitin D [Source:HGNC Symbol;Acc:18795]
Ubd	ubiquitin D [Source:MGI Symbol;Acc:MGI:1344410]
Ube2l6	ubiquitin-conjugating enzyme E2L 6 [Source:MGI Symbol;Acc:MGI:1914500]
UBE2L6	ubiquitin-conjugating enzyme E2L 6 [Source:HGNC Symbol;Acc:12490]
Usp18	ubiquitin specific peptidase 18 [Source:MGI Symbol;Acc:MGI:1344364]
USP18	ubiquitin specific peptidase 18 [Source:HGNC Symbol;Acc:12616]
USP41	ubiquitin specific peptidase 41 [Source:HGNC Symbol;Acc:20070]
Xaf1	XIAP associated factor 1 [Source:MGI Symbol;Acc:MGI:3772572]
XAF1	XIAP associated factor 1 [Source:HGNC Symbol;Acc:30932]
Y_RNA	Y RNA [Source:RFAM;Acc:RF00019]
Zbp1	Z-DNA binding protein 1 [Source:MGI Symbol;Acc:MGI:1927449]
ZBP1	Z-DNA binding protein 1 [Source:HGNC Symbol;Acc:16176]
Znfx1	zinc finger, NFX1-type containing 1 [Source:MGI Symbol;Acc:MGI:2138982]
ZNFX1	zinc finger, NFX1-type containing 1 [Source:HGNC Symbol;Acc:29271]

## Sheet: UIFN - all
Upregulated genes after UIFN treatment, any time						Search parameters: Type I induced, any conc, any time, mouse or human, at least 2-fold change, any sample or organ type, in vitro or in vivo
Gene induced	Alternate gene name	In interferome	In Shaw, et al	In ImmGen	In any database	Description
APOBEC3H		1	1	0	1	apolipoprotein B mRNA editing enzyme, catalytic polypeptide-like 3H [Source:HGNC Symbol;Acc:24100]
LOC107519231	APOL3	1	1	0	1	apolipoprotein L3-like
LOC107519280	APOL6	1	1	0	1	apolipoprotein L6-like
ATF3		1	1	1	1	activating transcription factor 3 [Source:MGI Symbol;Acc:MGI:109384]
LOC107517036	BATF2	1	1	1	1	basic leucine zipper transcriptional factor ATF-like 2
CASP1		1	1	1	1	caspase 1 [Source:MGI Symbol;Acc:MGI:96544]
CD274		1	1	1	1	CD274 antigen [Source:MGI Symbol;Acc:MGI:1926446]
CIITA		1	1	0	1	class II transactivator [Source:MGI Symbol;Acc:MGI:108445]
CMPK2		1	1	1	1	cytidine monophosphate (UMP-CMP) kinase 2, mitochondrial [Source:MGI Symbol;Acc:MGI:99830]
CNNM1		1	0	0	1	cyclin M1 [Source:MGI Symbol;Acc:MGI:1891366]
COMP		1	1	0	1	cartilage oligomeric matrix protein [Source:HGNC Symbol;Acc:2227]
CXCL10		1	1	1	1	chemokine (C-X-C motif) ligand 10 [Source:MGI Symbol;Acc:MGI:1352450]
DDX58		1	1	1	1	DEAD (Asp-Glu-Ala-Asp) box polypeptide 58 [Source:MGI Symbol;Acc:MGI:2442858]
LOC107512535	DDX60	1	1	1	1	probable ATP-dependent RNA helicase DDX60
LOC107512537	DDX60	1	1	1	1	probable ATP-dependent RNA helicase DDX60
DENND2D		1	1	0	1	DENN/MADD domain containing 2D [Source:MGI Symbol;Acc:MGI:2181193]
DHX58		1	1	1	1	DEXH (Asp-Glu-X-His) box polypeptide 58 [Source:MGI Symbol;Acc:MGI:1931560]
DTX3L		1	1	1	1	deltex 3-like (Drosophila) [Source:MGI Symbol;Acc:MGI:2656973]
EHD4		1	1	1	1	EH-domain containing 4 [Source:MGI Symbol;Acc:MGI:1919619]
EIF2AK2		1	1	1	1	eukaryotic translation initiation factor 2-alpha kinase 2 [Source:MGI Symbol;Acc:MGI:1353449]
EPSTI1		1	1	1	1	epithelial stromal interaction 1 (breast) [Source:MGI Symbol;Acc:MGI:1915168]
ETV7		1	1	0	1	ets variant 7 [Source:HGNC Symbol;Acc:18160]
FBXO39		1	1	1	1	F-box protein 39 [Source:MGI Symbol;Acc:MGI:3505735]
LOC107512699	GBP1	1	1	1	1	guanylate-binding protein 1-like
LOC107506241	GBP4	1	1	1	1	guanylate-binding protein 4-like
LOC107502469	GIMAP4	1	1	0	1	GTPase IMAP family member 4-like
HBEGF		1	1	0	1	heparin-binding EGF-like growth factor [Source:MGI Symbol;Acc:MGI:96070]
HELZ2		1	1	0	1	helicase with zinc finger 2, transcriptional coactivator [Source:MGI Symbol;Acc:MGI:2385169]
HERC5		1	1	0	1	HECT and RLD domain containing E3 ubiquitin protein ligase 5 [Source:HGNC Symbol;Acc:24368]
HERC6		1	1	1	1	hect domain and RLD 6 [Source:MGI Symbol;Acc:MGI:1914388]
ICAM1		1	1	0	1	intercellular adhesion molecule 1 [Source:MGI Symbol;Acc:MGI:96392]
IFI6		1	1	0	1	interferon, alpha-inducible protein 6 [Source:HGNC Symbol;Acc:4054]
IFIH1		1	1	1	1	interferon induced with helicase C domain 1 [Source:MGI Symbol;Acc:MGI:1918836]
IFIT1		1	1	1	1	interferon-induced protein with tetratricopeptide repeats 1 [Source:MGI Symbol;Acc:MGI:99450]
LOC107508898	IFIT1	1	1	1	1	interferon-induced protein with tetratricopeptide repeats 1-like
LOC107499272	IFIT1B	1	1	0	1	interferon-induced protein with tetratricopeptide repeats 1B-like
IFIT2		1	1	1	1	interferon-induced protein with tetratricopeptide repeats 2 [Source:MGI Symbol;Acc:MGI:99449]
IFIT3		1	1	1	1	interferon-induced protein with tetratricopeptide repeats 3 [Source:MGI Symbol;Acc:MGI:1101055]
LOC107512883	IRF4	1	1	0	1	interferon regulatory factor 4-like
IRF7		1	1	1	1	interferon regulatory factor 7 [Source:MGI Symbol;Acc:MGI:1859212]
IRF9		1	1	1	1	interferon regulatory factor 9 [Source:MGI Symbol;Acc:MGI:107587]
ISG15		1	1	1	1	ISG15 ubiquitin-like modifier [Source:MGI Symbol;Acc:MGI:1855694]
LGALS9		1	1	1	1	lectin, galactose binding, soluble 9 [Source:MGI Symbol;Acc:MGI:109496]
LIPA		1	1	0	1	lysosomal acid lipase A [Source:MGI Symbol;Acc:MGI:96789]
LMO2		1	1	1	1	LIM domain only 2 [Source:MGI Symbol;Acc:MGI:102811]
MLKL		1	1	1	1	mixed lineage kinase domain-like [Source:MGI Symbol;Acc:MGI:1921818]
MOCOS		1	1	0	1	molybdenum cofactor sulfurase [Source:MGI Symbol;Acc:MGI:1915841]
LOC107504926	Mx1	1	1	1	1	interferon-induced GTP-binding protein Mx1-like
LOC107507192	Mx1	1	1	1	1	interferon-induced GTP-binding protein Mx1-like
LOC107498547	Mx2	1	1	1	1	interferon-induced GTP-binding protein Mx2-like
LOC107507191	Mx2	1	1	1	1	interferon-induced GTP-binding protein Mx2-like
LOC107507193	Mx2	1	1	1	1	interferon-induced GTP-binding protein Mx2-like
NLRC5		1	1	1	1	NLR family, CARD domain containing 5 [Source:MGI Symbol;Acc:MGI:3612191]
OAS1		1	1	0	1	2'-5'-oligoadenylate synthetase 1, 40/46kDa [Source:HGNC Symbol;Acc:8086]
LOC107513228	OAS3	1	1	1	1	2'-5'-oligoadenylate synthase 3-like
OASL		1	1	0	1	2'-5'-oligoadenylate synthetase-like [Source:HGNC Symbol;Acc:8090]
PARP10		1	1	1	1	poly (ADP-ribose) polymerase family, member 10 [Source:MGI Symbol;Acc:MGI:3712326]
PARP12		1	1	1	1	poly (ADP-ribose) polymerase family, member 12 [Source:MGI Symbol;Acc:MGI:2143990]
LOC107505194	PARP14	1	1	1	1	poly [ADP-ribose] polymerase 14-like
LOC107506344	PARP14	1	1	1	1	poly [ADP-ribose] polymerase 14-like
LOC107506345	PARP14	1	1	1	1	poly [ADP-ribose] polymerase 14-like
LOC107508052	PARP14	1	1	1	1	poly [ADP-ribose] polymerase 14-like
LOC107510360	PARP14	1	1	1	1	poly [ADP-ribose] polymerase 14-like
LOC107518040	PARP14	1	1	1	1	poly [ADP-ribose] polymerase 14-like
LOC107506346	PARP15	1	1	0	1	poly [ADP-ribose] polymerase 15-like
LOC107508054	PARP15	1	1	0	1	poly [ADP-ribose] polymerase 15-like
PARP9		1	1	1	1	poly (ADP-ribose) polymerase family, member 9 [Source:MGI Symbol;Acc:MGI:1933117]
PDCD1LG2		1	1	0	1	programmed cell death 1 ligand 2 [Source:MGI Symbol;Acc:MGI:1930125]
PHLDA1		1	1	0	1	pleckstrin homology-like domain, family A, member 1 [Source:MGI Symbol;Acc:MGI:1096880]
PLEKHA4		1	1	0	1	pleckstrin homology domain containing, family A (phosphoinositide binding specific) member 4 [Source:MGI Symbol;Acc:MGI:1916467]
PML		1	1	1	1	promyelocytic leukemia [Source:MGI Symbol;Acc:MGI:104662]
RAB19		1	0	1	1	RAB19, member RAS oncogene family [Source:MGI Symbol;Acc:MGI:103292]
REC8		1	1	#N/A	#N/A	REC8 meiotic recombination protein [Source:HGNC Symbol;Acc:16879]
RIPK2		1	1	1	1	receptor-interacting serine-threonine kinase 2 [Source:HGNC Symbol;Acc:10020]
RNF114		1	1	1	1	ring finger protein 114 [Source:MGI Symbol;Acc:MGI:1933159]
RNF213		1	1	1	1	ring finger protein 213 [Source:MGI Symbol;Acc:MGI:1289196]
RSAD2		1	1	1	1	radical S-adenosyl methionine domain containing 2 [Source:MGI Symbol;Acc:MGI:1929628]
RTP4		1	1	1	1	receptor transporter protein 4 [Source:MGI Symbol;Acc:MGI:1915025]
SAMD9		1	1	0	1	sterile alpha motif domain containing 9 [Source:HGNC Symbol;Acc:1348]
SAMD9L		1	1	1	1	sterile alpha motif domain containing 9-like [Source:MGI Symbol;Acc:MGI:1343184]
SCML4		1	0	1	1	sex comb on midleg-like 4 (Drosophila) [Source:HGNC Symbol;Acc:21397]
SCNN1G		1	1	0	1	sodium channel, non-voltage-gated 1, gamma subunit [Source:HGNC Symbol;Acc:10602]
SLC15A3		1	1	1	1	solute carrier family 15, member 3 [Source:MGI Symbol;Acc:MGI:1929691]
SLC25A28		1	1	0	1	solute carrier family 25, member 28 [Source:MGI Symbol;Acc:MGI:2180509]
SLC4A9		1	1	0	1	solute carrier family 4, sodium bicarbonate cotransporter, member 9 [Source:HGNC Symbol;Acc:11035]
SOCS1		1	1	1	1	suppressor of cytokine signaling 1 [Source:MGI Symbol;Acc:MGI:1354910]
SP110		1	1	1	1	Sp110 nuclear body protein [Source:MGI Symbol;Acc:MGI:1923364]
LOC107504966	SP140	1	1	1	1	nuclear body protein SP140-like protein
STAT1		1	1	1	1	signal transducer and activator of transcription 1 [Source:MGI Symbol;Acc:MGI:103063]
STAT2		1	1	1	1	signal transducer and activator of transcription 2 [Source:MGI Symbol;Acc:MGI:103039]
TDRD7		1	1	1	1	tudor domain containing 7 [Source:MGI Symbol;Acc:MGI:2140279]
TERF2IP		1	1	0	1	telomeric repeat binding factor 2, interacting protein [Source:MGI Symbol;Acc:MGI:1929871]
TMEM140		1	1	1	1	transmembrane protein 140 [Source:MGI Symbol;Acc:MGI:1915737]
TMEM50A		1	1	0	1	transmembrane protein 50A [Source:HGNC Symbol;Acc:30590]
TNFSF10		1	1	1	1	tumor necrosis factor (ligand) superfamily, member 10 [Source:MGI Symbol;Acc:MGI:107414]
TOR3A		1	1	1	1	torsin family 3, member A [Source:MGI Symbol;Acc:MGI:1353652]
TRAFD1		1	1	1	1	TRAF type zinc finger domain containing 1 [Source:MGI Symbol;Acc:MGI:1923551]
TRANK1		1	1	0	1	tetratricopeptide repeat and ankyrin repeat containing 1 [Source:HGNC Symbol;Acc:29011]
TRIM14		1	1	1	1	tripartite motif-containing 14 [Source:MGI Symbol;Acc:MGI:1921985]
TRIM21		1	1	1	1	tripartite motif-containing 21 [Source:MGI Symbol;Acc:MGI:106657]
LOC107505609	TRIM22	1	1	0	1	E3 ubiquitin-protein ligase TRIM22-like
LOC107505610	TRIM22	1	1	0	1	E3 ubiquitin-protein ligase TRIM22-like
LOC107513409	TRIM22	1	1	0	1	E3 ubiquitin-protein ligase TRIM22-like
TRIM25		1	1	1	1	tripartite motif-containing 25 [Source:MGI Symbol;Acc:MGI:102749]
TRIM26		1	1	1	1	tripartite motif-containing 26 [Source:MGI Symbol;Acc:MGI:1337056]
LOC107501120	TRIM34	1	1	1	1	tripartite motif-containing protein 34-like
TRIM34		1	1	1	1	tripartite motif containing 34 [Source:HGNC Symbol;Acc:10063]
UBA7		1	1	1	1	ubiquitin-like modifier activating enzyme 7 [Source:MGI Symbol;Acc:MGI:1349462]
UBD		1	1	0	1	ubiquitin D [Source:HGNC Symbol;Acc:18795]
UBE2L6		1	1	1	1	ubiquitin-conjugating enzyme E2L 6 [Source:MGI Symbol;Acc:MGI:1914500]
USP18		1	1	1	1	ubiquitin specific peptidase 18 [Source:MGI Symbol;Acc:MGI:1344364]
XAF1		1	1	1	1	XIAP associated factor 1 [Source:MGI Symbol;Acc:MGI:3772572]
ZBP1		1	1	1	1	Z-DNA binding protein 1 [Source:MGI Symbol;Acc:MGI:1927449]
ZNFX1		1	1	1	1	zinc finger, NFX1-type containing 1 [Source:MGI Symbol;Acc:MGI:2138982]
CGAS		0	1	0	1	#N/A
GRIPAP1		0	1	0	1	#N/A
LOC107498784		0	0	0	0	uncharacterized LOC107498784
LOC107513411	EIF3E	0	0	0	0	eukaryotic translation initiation factor 3 subunit E pseudogene
LOC107514071	FBLL1	0	0	0	0	rRNA/tRNA 2'-O-methyltransferase fibrillarin-like protein 1
LOC107517540		0	0	0	0	H-2 class I histocompatibility antigen, Q10 alpha chain-like
LOC107517942		0	0	0	0	uncharacterized LOC107517942
REM2		0	0	0	0	#N/A
Not in interferome		8
In interferome		114
Total		122
Number of HLA-like genes to exclude from not in interferome and total		1
Corrected not in interferome		7
Corrected Total		121
% not in interferome (corrected)		5.78512
% in interferome (corrected)		94.2149
Number of uncharacterized genes		2
	Not in Shaw et al		9
	In Shaw et al		113
	Total		122
	Number of HLA-like genes to exclude from not in Shaw et al and total		1
	Corrected not in Shaw et al		8
	Corrected Total		121
	% not in Shaw et al (corrected)		6.61157
	% in Shaw et al (corrected)		93.3884
	Number of uncharacterized genes		2
		Not in ImmGen		44
		In ImmGen		77
		Total		121
		Number of HLA-like genes to exclude from not in ImmGen and total		1
		Corrected not in ImmGen		43
		Corrected Total		120
		% not in ImmGen (corrected)		35.8333
		% in ImmGen (corrected)		64.1667
		Number of uncharacterized genes		2
			Total found in at least 1 database		115
			Total not found in at least 1 database		6
			Total		121
			Number of HLA-like genes to exclude from not in databases and total		1
			Corrected not in databases		5
			Corrected total		120
			% not in databases (corrected)		4.16667
			% in databases (corrected)		95.8333
			Number of uncharacterized genes		2

## Sheet: Both IFN-Ws - all
Upregulated genes after any IFN-W treatment, any time, any concentration								Search parameters: Type I induced, any conc, any time, mouse or human, at least 2-fold change, any sample or organ type, in vitro or in vivo
Gene induced	Alternate gene name	In interferome	In Shaw, et al	In ImmGen	In any database	More alternate gene names	In ImmGen-gene	Description
ADGRF5	GPR116	0	0	0	0	KIAA0758	#N/A	also known as KIAA0758
AFAP1L2	XB130	0	1	0	1	KIAA1914	#N/A	in shaw, et al - only upreg in P.vampyrus; KIAA1914
AGBL3	CCP3	0	0	0	0		#N/A	present in shaw, et al - not significantly upreg in any species
AP5B1	PP1030	0	1	0	1	AP5	#N/A	Beta5
BICDL1	CCDC64	0	1	0	1	BICDR1	#N/A	in shaw, et al - only upreg in P.vampyrus; CCDC64a
CBLN3	PRO1486	0	1	0	1		#N/A	#N/A
CGAS	MB21D1	0	1	0	1	C6orf150	#N/A	h-cgas
CLMP	GC11M122943	0	1	0	1	ASAM	#N/A	upregulated less than 2 fold in hsapiens - shaw, et al; ASAM, CSBM, CSBS
DNAH11	DNAHC11	0	1	0	1	DNAHBL	#N/A	in shaw, et al - only upreg in P.vampyrus; CILD7, DNHBL, DPL11
EIF4E1B		0	1	0	1		#N/A	in shaw, et al - only upreg in P.vampyrus
ENDOU	PP11	0	0	0	0	PRSS26	#N/A	downregulated less than two-fold in gallus gallus - shaw, et al; P11
FOXS1	FREAC10	0	1	0	1	FKHL18	#N/A	#N/A
GRIPAP1	GRASP1	0	1	0	1	KIAA1167	#N/A	present in shaw, et al - only upreg >2 fold in P.vampyrus; others are significantly upreg but <2 fold
GUCY1A1	GUCY1A3	0	1	0	1	GUC1A3	#N/A	MYMY6, GUCA3
HOXD13	HOX4I	0	1	0	1	BDSD	#N/A	SPD1,BDE, SPD
ICAM4	LW	0	0	0	0	CD242	#N/A	also known as CD242
INSRR	IRR	0	0	0	0		#N/A	present in shaw, et al - not significantly upreg in any species
ITM2A	BRICD2A	0	0	0	0	E25A	#N/A	present in shaw, et al - not significantly upreg in any species
JAZF1	ZNF802	0	0	0	0	TIP27	#N/A	present in shaw, et al - not significantly upreg in any species
KANK4	ANKRD38	0	1	0	1	DJ107SM7.1	#N/A	in shaw, et al - only upreg in Pvampyrus and Mlucifugus
LOC107497351	FAM111B	0	1	0	1	CANP	#N/A	protein FAM111B-like; POIKTMP
LOC107498384		0	0	0	0		#N/A	uncharacterized LOC107498384
LOC107498784		0	0	0	0		#N/A	uncharacterized LOC107498784
LOC107499542		0	0	0	0		#N/A	uncharacterized LOC107499542
LOC107500138		0	0	0	0		#N/A	uncharacterized LOC107500138
LOC107501032		0	0	0	0		#N/A	uncharacterized LOC107501032
LOC107501033		0	0	0	0		#N/A	uncharacterized LOC107501033
LOC107501068		0	0	0	0		#N/A	uncharacterized LOC107501068
LOC107502064	CLEC2D11	0	1	0	1	CLEC2g	#N/A	C-type lectin domain family 2 member D11-like; in shaw et al, found under CLEC2G; CLRB, CLR11
LOC107503032		0	0	0	0		#N/A	uncharacterized LOC107503032
LOC107504306		0	0	0	0		#N/A	uncharacterized LOC107504306
LOC107504382	OR52B2	0	0	0	0	OR1170	#N/A	olfactory receptor 52B2
LOC107505290		0	0	0	0		#N/A	saoe class I histocompatibility antigen, A alpha chain-like
LOC107505501		0	0	0	0		#N/A	uncharacterized LOC107505501
LOC107505838		0	0	0	0		#N/A	uncharacterized LOC107505838
LOC107506218		0	0	0	0		#N/A	HLA class I histocompatibility antigen, B-14 alpha chain-like
LOC107506470		0	0	0	0		#N/A	patr class I histocompatibility antigen, B-2 alpha chain-like
LOC107506766		0	0	0	0		#N/A	HLA class II histocompatibility antigen, DR alpha chain
LOC107507350		0	0	0	0		#N/A	uncharacterized LOC107507350
LOC107509296		0	0	0	0		#N/A	uncharacterized LOC107509296
LOC107509876		0	0	0	0		#N/A	HLA class I histocompatibility antigen, B-48 alpha chain-like
LOC107511263	IFI27L2	0	1	0	1	FAM14A	#N/A	interferon alpha-inducible protein 27-like protein 2; ISG12B, ILH29
LOC107511640		0	0	0	0		#N/A	uncharacterized LOC107511640
LOC107512195		0	0	0	0		#N/A	uncharacterized LOC107512195
LOC107512871		0	0	0	0		#N/A	uncharacterized LOC107512871
LOC107513411	EIF3E	0	0	0	0	EIF3S6	#N/A	eukaryotic translation initiation factor 3 subunit E pseudogene; present in shaw, et al - not significantly upreg in any species; INT6, EIF3P48, EIF3P46
LOC107513614		0	0	0	0		#N/A	uncharacterized LOC107513614
LOC107514071	FBLL1	0	0	0	0		#N/A	rRNA/tRNA 2'-O-methyltransferase fibrillarin-like protein 1
LOC107514112		0	0	0	0		#N/A	uncharacterized LOC107514112
LOC107515248		0	0	0	0		#N/A	uncharacterized LOC107515248
LOC107517540		0	0	0	0		#N/A	H-2 class I histocompatibility antigen, Q10 alpha chain-like
LOC107517942		0	0	0	0		#N/A	uncharacterized LOC107517942
LOC107518337		0	0	0	0		#N/A	uncharacterized LOC107518337
LOC107518422	OR9I1	0	0	0	0		#N/A	olfactory receptor 9I1-like
LOC107519848		0	0	0	0		#N/A	uncharacterized LOC107519848
LOC107520939	IFNL3	0	0	0	0	IL28B	#N/A	interferon lambda-3-like; IL28C
LOC107521730		0	0	0	0		#N/A	HLA class I histocompatibility antigen, B-15 alpha chain-like
LOC107521776	IFNL3	0	0	0	0	IL28B	#N/A	interferon lambda-3-like; IL28C
LRP10	MSTP087	0	1	0	1	MST087	#N/A	LRP9
LRRC31	HELS293	0	0	0	0		#N/A	present in Shaw, et al; not significantly upregulated in any species
MEOX1	MOX1	0	0	0	0	RFS2	#N/A	present in Shaw, et al; not significantly upregulated in any species
NOS3	CNOS	0	0	0	0	ENOS	#N/A	present in Shaw, et al; not significantly upregulated in any species, delta20, delta21, ecnos
PDE6C	PDEA2	0	0	0	0	COD4	#N/A	present in Shaw, et al; not significantly upregulated in any species, ACHM5
POLL	BETAN	0	0	0	0		#N/A	present in Shaw, et al; not significantly upregulated in any species
POLR3GL	RPC32HOM	0	1	0	1	FLJ32422	#N/A	#N/A
REM2		0	0	0	0		#N/A	#N/A
SIX1	TIP39	0	1	0	1	DFNA23	#N/A	BOS3
SLC22A31		0	0	0	0		#N/A	#N/A
STN1	OBFC1	0	1	0	1	AAF44	#N/A	RPA32, BA54IN10.2
TRIM40	RNF35	0	1	0	1		#N/A	in Shaw, et al - only upreg in Pvampyrus
TTLL6		0	0	0	0		#N/A	#N/A
ZC4H2	KIAA1166	0	0	0	0	HCA127	#N/A	present in Shaw, et al; not significantly upregulated in any species; MRXS4, WRWF, WWS
ZNF142	HA4654	0	0	0	0	KIAA0236	#N/A	present in Shaw, et al; not significantly upregulated in any species; NEDISHM, PHZ49
ADAR		1	1	1	1		Adar	adenosine deaminase, RNA-specific [Source:MGI Symbol;Acc:MGI:1889575]
ALPK1		1	1	1	1		Alpk1	alpha-kinase 1 [Source:MGI Symbol;Acc:MGI:1918731]
ARID5A		1	1	1	1		Arid5a	AT rich interactive domain 5A (MRF1-like) [Source:MGI Symbol;Acc:MGI:2443039]
ATF3		1	1	1	1		Atf3	activating transcription factor 3 [Source:MGI Symbol;Acc:MGI:109384]
LOC107517036	BATF2	1	1	1	1		Batf2	basic leucine zipper transcriptional factor ATF-like 2
BST2		1	1	1	1		Bst2	bone marrow stromal cell antigen 2 [Source:MGI Symbol;Acc:MGI:1916800]
CASP1		1	1	1	1		Casp1	caspase 1 [Source:MGI Symbol;Acc:MGI:96544]
CD274		1	1	1	1		Cd274	CD274 antigen [Source:MGI Symbol;Acc:MGI:1926446]
CD40		1	1	1	1		Cd40	CD40 antigen [Source:MGI Symbol;Acc:MGI:88336]
CFLAR		1	1	1	1		Cflar	CASP8 and FADD-like apoptosis regulator [Source:MGI Symbol;Acc:MGI:1336166]
CMPK2		1	1	1	1		Cmpk2	cytidine monophosphate (UMP-CMP) kinase 2, mitochondrial [Source:MGI Symbol;Acc:MGI:99830]
CNP		1	1	1	1		Cnp	2',3'-cyclic nucleotide 3' phosphodiesterase [Source:MGI Symbol;Acc:MGI:88437]
CTSS		1	1	1	1		Ctss	cathepsin S [Source:MGI Symbol;Acc:MGI:107341]
CXCL10		1	1	1	1		Cxcl10	chemokine (C-X-C motif) ligand 10 [Source:MGI Symbol;Acc:MGI:1352450]
LOC107503927	CYBB	1	0	1	1		Cybb	cytochrome b-245 heavy chain
DAXX		1	1	1	1		Daxx	Fas death domain-associated protein [Source:MGI Symbol;Acc:MGI:1197015]
DDX24		1	1	1	1		Ddx24	DEAD (Asp-Glu-Ala-Asp) box polypeptide 24 [Source:MGI Symbol;Acc:MGI:1351337]
DDX58		1	1	1	1		Ddx58	DEAD (Asp-Glu-Ala-Asp) box polypeptide 58 [Source:MGI Symbol;Acc:MGI:2442858]
LOC107512535	DDX60	1	1	1	1		Ddx60	probable ATP-dependent RNA helicase DDX60
LOC107512537	DDX60	1	1	1	1		Ddx60	probable ATP-dependent RNA helicase DDX60
DHX58		1	1	1	1		Dhx58	DEXH (Asp-Glu-X-His) box polypeptide 58 [Source:MGI Symbol;Acc:MGI:1931560]
DTX3L		1	1	1	1		Dtx3l	deltex 3-like (Drosophila) [Source:MGI Symbol;Acc:MGI:2656973]
EHD4		1	1	1	1		Ehd4	EH-domain containing 4 [Source:MGI Symbol;Acc:MGI:1919619]
EIF2AK2		1	1	1	1		Eif2ak2	eukaryotic translation initiation factor 2-alpha kinase 2 [Source:MGI Symbol;Acc:MGI:1353449]
ENPP4		1	1	1	1		Enpp4	ectonucleotide pyrophosphatase/phosphodiesterase 4 [Source:MGI Symbol;Acc:MGI:2682634]
EPSTI1		1	1	1	1		Epsti1	epithelial stromal interaction 1 (breast) [Source:MGI Symbol;Acc:MGI:1915168]
ETV6		1	1	1	1		Etv6	ets variant gene 6 (TEL oncogene) [Source:MGI Symbol;Acc:MGI:109336]
FAP		1	1	1	1		Fap	fibroblast activation protein [Source:MGI Symbol;Acc:MGI:109608]
FBXO39		1	1	1	1		Fbxo39	F-box protein 39 [Source:MGI Symbol;Acc:MGI:3505735]
FGL2		1	1	1	1		Fgl2	fibrinogen-like protein 2 [Source:MGI Symbol;Acc:MGI:103266]
LOC107512699	GBP1	1	1	1	1		Gbp1	guanylate-binding protein 1-like
LOC107506241	GBP4	1	1	1	1		Gbp4	guanylate-binding protein 4-like
LOC107506243	GBP5	1	1	1	1		Gbp5	guanylate-binding protein 5-like
LOC107508808	GBP5	1	1	1	1		Gbp5	guanylate-binding protein 5-like
LOC107506242	GBP6	1	1	1	1		Gbp6	guanylate-binding protein 6-like
LOC107506576	GVIN1	1	0	1	1		Gvin1	interferon-induced very large GTPase 1-like
LOC107506853	GVIN1	1	0	1	1		Gvin1	interferon-induced very large GTPase 1-like
LOC107511275	GVIN1	1	0	1	1		Gvin1	interferon-induced very large GTPase 1-like
HERC6		1	1	1	1		Herc6	hect domain and RLD 6 [Source:MGI Symbol;Acc:MGI:1914388]
HSH2D		1	1	1	1		Hsh2d	hematopoietic SH2 domain containing [Source:MGI Symbol;Acc:MGI:2676364]
IFI35		1	1	1	1		Ifi35	interferon-induced protein 35 [Source:MGI Symbol;Acc:MGI:1917360]
IFIH1		1	1	1	1		Ifih1	interferon induced with helicase C domain 1 [Source:MGI Symbol;Acc:MGI:1918836]
IFIT1		1	1	1	1		Ifit1	interferon-induced protein with tetratricopeptide repeats 1 [Source:MGI Symbol;Acc:MGI:99450]
LOC107508898	IFIT1	1	1	1	1		Ifit1	interferon-induced protein with tetratricopeptide repeats 1-like
IFIT2		1	1	1	1		Ifit2	interferon-induced protein with tetratricopeptide repeats 2 [Source:MGI Symbol;Acc:MGI:99449]
IFIT3		1	1	1	1		Ifit3	interferon-induced protein with tetratricopeptide repeats 3 [Source:MGI Symbol;Acc:MGI:1101055]
LOC107506941	IFITM3	1	1	1	1		Ifitm3	interferon-induced transmembrane protein 3-like
IL12RB1		1	1	1	1		Il12rb1	interleukin 12 receptor, beta 1 [Source:MGI Symbol;Acc:MGI:104579]; in shaw et al, only upreg in Pvampyrus
IL15		1	1	1	1		Il15	interleukin 15 [Source:HGNC Symbol;Acc:5977]
IL15RA		1	1	1	1		Il15ra	interleukin 15 receptor, alpha chain [Source:MGI Symbol;Acc:MGI:104644]
IL18BP		1	1	1	1		Il18bp	interleukin 18 binding protein [Source:MGI Symbol;Acc:MGI:1333800]
IRF1		1	1	1	1		Irf1	interferon regulatory factor 1 [Source:MGI Symbol;Acc:MGI:96590]
IRF2		1	1	1	1		Irf2	interferon regulatory factor 2 [Source:MGI Symbol;Acc:MGI:96591]
IRF7		1	1	1	1		Irf7	interferon regulatory factor 7 [Source:MGI Symbol;Acc:MGI:1859212]
IRF8		1	1	1	1		Irf8	interferon regulatory factor 8 [Source:MGI Symbol;Acc:MGI:96395]
IRF9		1	1	1	1		Irf9	interferon regulatory factor 9 [Source:MGI Symbol;Acc:MGI:107587]
ISG15		1	1	1	1		Isg15	ISG15 ubiquitin-like modifier [Source:MGI Symbol;Acc:MGI:1855694]
ISG20		1	1	1	1		Isg20	interferon-stimulated protein [Source:MGI Symbol;Acc:MGI:1928895]
LOC107511909	ISG20	1	1	1	1		Isg20	interferon-stimulated gene 20 kDa protein-like
LAP3		1	1	1	1		Lap3	leucine aminopeptidase 3 [Source:MGI Symbol;Acc:MGI:1914238]
LGALS8		1	1	1	1		Lgals8	lectin, galactose binding, soluble 8 [Source:MGI Symbol;Acc:MGI:1928481]
LGALS9		1	1	1	1		Lgals9	lectin, galactose binding, soluble 9 [Source:MGI Symbol;Acc:MGI:109496]
LMO2		1	1	1	1		Lmo2	LIM domain only 2 [Source:MGI Symbol;Acc:MGI:102811]
MLKL		1	1	1	1		Mlkl	mixed lineage kinase domain-like [Source:MGI Symbol;Acc:MGI:1921818]
LOC107504926	Mx1	1	1	1	1		Mx1	interferon-induced GTP-binding protein Mx1-like
LOC107507190	Mx1	1	1	1	1		Mx1	interferon-induced GTP-binding protein Mx1-like
LOC107507192	Mx1	1	1	1	1		Mx1	interferon-induced GTP-binding protein Mx1-like
LOC107498547	Mx2	1	1	1	1		Mx2	interferon-induced GTP-binding protein Mx2-like
LOC107507191	Mx2	1	1	1	1		Mx2	interferon-induced GTP-binding protein Mx2-like
LOC107507193	Mx2	1	1	1	1		Mx2	interferon-induced GTP-binding protein Mx2-like
MYD88		1	1	1	1		Myd88	myeloid differentiation primary response gene 88 [Source:MGI Symbol;Acc:MGI:108005]
NLRC5		1	1	1	1		Nlrc5	NLR family, CARD domain containing 5 [Source:MGI Symbol;Acc:MGI:3612191]
NMI		1	1	1	1		Nmi	N-myc (and STAT) interactor [Source:MGI Symbol;Acc:MGI:1928368]
NOD1		1	1	1	1		Nod1	nucleotide-binding oligomerization domain containing 1 [Source:MGI Symbol;Acc:MGI:1341839]
NR4A3		1	1	1	1		Nr4a3	nuclear receptor subfamily 4, group A, member 3 [Source:MGI Symbol;Acc:MGI:1352457]
NT5E		1	1	1	1		Nt5e	5' nucleotidase, ecto [Source:MGI Symbol;Acc:MGI:99782]
LOC107501264	OAS2	1	1	1	1		Oas2	2'-5'-oligoadenylate synthase-like protein 2
LOC107513228	OAS3	1	1	1	1		Oas3	2'-5'-oligoadenylate synthase 3-like
PARP10		1	1	1	1		Parp10	poly (ADP-ribose) polymerase family, member 10 [Source:MGI Symbol;Acc:MGI:3712326]
PARP12		1	1	1	1		Parp12	poly (ADP-ribose) polymerase family, member 12 [Source:MGI Symbol;Acc:MGI:2143990]
LOC107505193	PARP14	1	1	1	1		Parp14	poly [ADP-ribose] polymerase 14-like
LOC107505194	PARP14	1	1	1	1		Parp14	poly [ADP-ribose] polymerase 14-like
LOC107506344	PARP14	1	1	1	1		Parp14	poly [ADP-ribose] polymerase 14-like
LOC107506345	PARP14	1	1	1	1		Parp14	poly [ADP-ribose] polymerase 14-like
LOC107508052	PARP14	1	1	1	1		Parp14	poly [ADP-ribose] polymerase 14-like
LOC107508053	PARP14	1	1	1	1		Parp14	poly [ADP-ribose] polymerase 14-like
LOC107510360	PARP14	1	1	1	1		Parp14	poly [ADP-ribose] polymerase 14-like
LOC107518040	PARP14	1	1	1	1		Parp14	poly [ADP-ribose] polymerase 14-like
PARP9		1	1	1	1		Parp9	poly (ADP-ribose) polymerase family, member 9 [Source:MGI Symbol;Acc:MGI:1933117]
LOC107521442	PLSCR1	1	1	1	1		Plscr1	phospholipid scramblase 1
PML		1	1	1	1		Pml	promyelocytic leukemia [Source:MGI Symbol;Acc:MGI:104662]
PSMB10		1	1	1	1		Psmb10	proteasome (prosome, macropain) subunit, beta type 10 [Source:MGI Symbol;Acc:MGI:1096380]
PSMB8		1	1	1	1		Psmb8	proteasome (prosome, macropain) subunit, beta type 8 (large multifunctional peptidase 7) [Source:MGI Symbol;Acc:MGI:1346527]
PSME2		1	1	1	1		Psme2	proteasome (prosome, macropain) activator subunit 2 (PA28 beta) [Source:MGI Symbol;Acc:MGI:1096365]
RAB19		1	0	1	1		Rab19	RAB19, member RAS oncogene family [Source:MGI Symbol;Acc:MGI:103292]; present in Shaw et al but not signif upreg in any species
RASGRP3		1	1	1	1		Rasgrp3	RAS, guanyl releasing protein 3 [Source:MGI Symbol;Acc:MGI:3028579]
RIPK2		1	1	1	1		Ripk2	receptor-interacting serine-threonine kinase 2 [Source:HGNC Symbol;Acc:10020]
RNF114		1	1	1	1		Rnf114	ring finger protein 114 [Source:MGI Symbol;Acc:MGI:1933159]
RNF213		1	1	1	1		Rnf213	ring finger protein 213 [Source:MGI Symbol;Acc:MGI:1289196]
RNF24		1	1	1	1		Rnf24	ring finger protein 24 [Source:HGNC Symbol;Acc:13779]
RNF31		1	1	1	1		Rnf31	ring finger protein 31 [Source:MGI Symbol;Acc:MGI:1934704]
RSAD2		1	1	1	1		Rsad2	radical S-adenosyl methionine domain containing 2 [Source:MGI Symbol;Acc:MGI:1929628]
RTP4		1	1	1	1		Rtp4	receptor transporter protein 4 [Source:MGI Symbol;Acc:MGI:1915025]
SAMD9L		1	1	1	1		Samd9l	sterile alpha motif domain containing 9-like [Source:MGI Symbol;Acc:MGI:1343184]
SAMHD1		1	1	1	1		Samhd1	SAM domain and HD domain, 1 [Source:MGI Symbol;Acc:MGI:1927468]
SCML4		1	0	1	1		Scml4	sex comb on midleg-like 4 (Drosophila) [Source:HGNC Symbol;Acc:21397]
SIGLEC1		1	1	1	1		Siglec1	sialic acid binding Ig-like lectin 1, sialoadhesin [Source:MGI Symbol;Acc:MGI:99668]; in Shaw et al, ony upreg in Pvampyrus
SLC15A3		1	1	1	1		Slc15a3	solute carrier family 15, member 3 [Source:MGI Symbol;Acc:MGI:1929691]
SOCS1		1	1	1	1		Socs1	suppressor of cytokine signaling 1 [Source:MGI Symbol;Acc:MGI:1354910]
SP110		1	1	1	1		Sp110	Sp110 nuclear body protein [Source:MGI Symbol;Acc:MGI:1923364]
LOC107504966	SP140	1	1	1	1		Sp140	nuclear body protein SP140-like protein
ST6GALNAC4		1	0	1	1		St6galnac4	ST6 (alpha-N-acetyl-neuraminyl-2,3-beta-galactosyl-1,3)-N-acetylgalactosaminide alpha-2,6-sialyltransferase 4 [Source:MGI Symbol;Acc:MGI:1341894]; in shaw et al, not significantly upreg in any species
STAT1		1	1	1	1		Stat1	signal transducer and activator of transcription 1 [Source:MGI Symbol;Acc:MGI:103063]
STAT2		1	1	1	1		Stat2	signal transducer and activator of transcription 2 [Source:MGI Symbol;Acc:MGI:103039]
STX11		1	1	1	1		Stx11	syntaxin 11 [Source:MGI Symbol;Acc:MGI:1921982]
TAP1		1	1	1	1		Tap1	transporter 1, ATP-binding cassette, sub-family B (MDR/TAP) [Source:MGI Symbol;Acc:MGI:98483]
TAPBP		1	1	1	1		Tapbp	TAP binding protein [Source:MGI Symbol;Acc:MGI:1201689]
TDRD7		1	1	1	1		Tdrd7	tudor domain containing 7 [Source:MGI Symbol;Acc:MGI:2140279]
TMEM140		1	1	1	1		Tmem140	transmembrane protein 140 [Source:MGI Symbol;Acc:MGI:1915737]
TNFRSF1B		1	1	1	1		Tnfrsf1b	tumor necrosis factor receptor superfamily, member 1b [Source:MGI Symbol;Acc:MGI:1314883]
TNFSF10		1	1	1	1		Tnfsf10	tumor necrosis factor (ligand) superfamily, member 10 [Source:MGI Symbol;Acc:MGI:107414]
TOR3A		1	1	1	1		Tor3a	torsin family 3, member A [Source:MGI Symbol;Acc:MGI:1353652]
TRAFD1		1	1	1	1		Trafd1	TRAF type zinc finger domain containing 1 [Source:MGI Symbol;Acc:MGI:1923551]
TREX1		1	1	1	1		Trex1	three prime repair exonuclease 1 [Source:HGNC Symbol;Acc:12269]
TRIM14		1	1	1	1		Trim14	tripartite motif-containing 14 [Source:MGI Symbol;Acc:MGI:1921985]
TRIM21		1	1	1	1		Trim21	tripartite motif-containing 21 [Source:MGI Symbol;Acc:MGI:106657]
TRIM25		1	1	1	1		Trim25	tripartite motif-containing 25 [Source:MGI Symbol;Acc:MGI:102749]
TRIM26		1	1	1	1		Trim26	tripartite motif-containing 26 [Source:MGI Symbol;Acc:MGI:1337056]
TRIM34		1	1	1	1		Trim34	tripartite motif containing 34 [Source:HGNC Symbol;Acc:10063]
LOC107501120	TRIM34	1	1	1	1		Trim34	tripartite motif-containing protein 34-like
UBA7		1	1	1	1		Uba7	ubiquitin-like modifier activating enzyme 7 [Source:MGI Symbol;Acc:MGI:1349462]
UBE2L6		1	1	1	1		Ube2l6	ubiquitin-conjugating enzyme E2L 6 [Source:MGI Symbol;Acc:MGI:1914500]
USP18		1	1	1	1		Usp18	ubiquitin specific peptidase 18 [Source:MGI Symbol;Acc:MGI:1344364]
XAF1		1	1	1	1		Xaf1	XIAP associated factor 1 [Source:MGI Symbol;Acc:MGI:3772572]
ZBP1		1	1	1	1		Zbp1	Z-DNA binding protein 1 [Source:MGI Symbol;Acc:MGI:1927449]
ZCCHC2		1	1	1	1		Zcchc2	zinc finger, CCHC domain containing 2 [Source:MGI Symbol;Acc:MGI:2444114]
ZNFX1		1	1	1	1		Znfx1	zinc finger, NFX1-type containing 1 [Source:MGI Symbol;Acc:MGI:2138982]
APOBEC3F		1	1	0	1		#N/A	apolipoprotein B mRNA editing enzyme, catalytic polypeptide-like 3F [Source:HGNC Symbol;Acc:17356]
APOBEC3H		1	1	0	1		#N/A	apolipoprotein B mRNA editing enzyme, catalytic polypeptide-like 3H [Source:HGNC Symbol;Acc:24100]
LOC107519231	APOL3	1	1	0	1		#N/A	apolipoprotein L3-like
LOC107519280	APOL6	1	1	0	1		#N/A	apolipoprotein L6-like
AQP9		1	1	0	1		#N/A	aquaporin 9 [Source:HGNC Symbol;Acc:643]
ARRDC4		1	1	0	1		#N/A	arrestin domain containing 4 [Source:MGI Symbol;Acc:MGI:1913662]
ASPHD2		1	1	0	1		#N/A	aspartate beta-hydroxylase domain containing 2 [Source:HGNC Symbol;Acc:30437]
B2M		1	1	0	1		#N/A	beta-2 microglobulin [Source:MGI Symbol;Acc:MGI:88127]
B3GNT7		1	1	0	1		#N/A	UDP-GlcNAc:betaGal beta-1,3-N-acetylglucosaminyltransferase 7 [Source:HGNC Symbol;Acc:18811]
B3GNT9	bgnt9	1	0	0	1		#N/A	UDP-GlcNAc:betaGal beta-1,3-N-acetylglucosaminyltransferase 9 [Source:HGNC Symbol;Acc:28714]; present in Shaw et al, not sig upreg in any species
BCL2L14		1	1	0	1		#N/A	BCL2-like 14 (apoptosis facilitator) [Source:MGI Symbol;Acc:MGI:1914063]
BID		1	1	0	1		#N/A	BH3 interacting domain death agonist [Source:MGI Symbol;Acc:MGI:108093]
BTC		1	1	0	1		#N/A	betacellulin, epidermal growth factor family member [Source:MGI Symbol;Acc:MGI:99439]
LOC107515132	c19orf66	1	1	0	1		#N/A	chromosome unknown open reading frame, human C19orf66
C1QB		1	0	0	1		#N/A	complement component 1, q subcomponent, beta polypeptide [Source:MGI Symbol;Acc:MGI:88224]
C2		1	1	0	1		#N/A	complement component 2 (within H-2S) [Source:MGI Symbol;Acc:MGI:88226]
LOC107513230	CAMKK2	1	1	0	1		#N/A	calcium/calmodulin-dependent protein kinase kinase 2-like
LOC107515245	CAMKK2	1	1	0	1		#N/A	calcium/calmodulin-dependent protein kinase kinase 2
LOC107519945	CCL8	1	1	0	1		#N/A	C-C motif chemokine 8-like
LOC107521501	CD48	1	0	0	1		#N/A	CD48 antigen-like; present in Shaw et al, not sig upreg in any species
CEACAM1		1	1	0	1		#N/A	carcinoembryonic antigen-related cell adhesion molecule 1 [Source:MGI Symbol;Acc:MGI:1347245]
CHST11		1	1	0	1		#N/A	carbohydrate sulfotransferase 11 [Source:MGI Symbol;Acc:MGI:1927166]
CIITA		1	1	0	1		#N/A	class II transactivator [Source:MGI Symbol;Acc:MGI:108445]
LOC107508867	CMAH	1	1	0	1		#N/A	cytidine monophosphate-N-acetylneuraminic acid hydroxylase; present in shaw et al - only upreg in sus scrofa
CMTR1		1	1	0	1		#N/A	cap methyltransferase 1 [Source:HGNC Symbol;Acc:21077]
CNNM1		1	0	0	1		#N/A	cyclin M1 [Source:MGI Symbol;Acc:MGI:1891366]; present in Shaw et al, not sig upreg in any species
COMP		1	1	0	1		#N/A	cartilage oligomeric matrix protein [Source:HGNC Symbol;Acc:2227]; present in shaw et al, only sig upreg in Pvampyrus
LOC107498424	CPNE8	1	1	0	1		#N/A	copine-8
DENND2D		1	1	0	1		#N/A	DENN/MADD domain containing 2D [Source:MGI Symbol;Acc:MGI:2181193]
DRAM1		1	1	0	1		#N/A	DNA-damage regulated autophagy modulator 1 [Source:MGI Symbol;Acc:MGI:1918962]
DTNBP1		1	1	0	1		#N/A	dystrobrevin binding protein 1 [Source:HGNC Symbol;Acc:17328]
DYNC1H1		1	1	0	1		#N/A	dynein cytoplasmic 1 heavy chain 1 [Source:MGI Symbol;Acc:MGI:103147]
DZIP1L		1	1	0	1		#N/A	DAZ interacting zinc finger protein 1-like [Source:HGNC Symbol;Acc:26551]; present in shaw et al, only sig upreg in Hsapiens
EGR1		1	1	0	1		#N/A	early growth response 1 [Source:HGNC Symbol;Acc:3238]; present in shaw et al, only sig upreg in Pvampyrus
LOC107502588	ERF	1	1	0	1		#N/A	ETS domain-containing transcription factor ERF; present in shaw et al, only sig upreg in rattus norvegicus
ERRFI1		1	1	0	1		#N/A	ERBB receptor feedback inhibitor 1 [Source:MGI Symbol;Acc:MGI:1921405]; present in shaw et al, only sig upreg in Pvampyrus
ETV7		1	1	0	1		#N/A	ets variant 7 [Source:HGNC Symbol;Acc:18160]
FAM189B		1	1	0	1		#N/A	family with sequence similarity 189, member B [Source:MGI Symbol;Acc:MGI:1915771]
FAM212A		1	1	0	1		#N/A	family with sequence similarity 212, member A [Source:MGI Symbol;Acc:MGI:1915426]
LOC107513434	FARSB	1	0	0	1		#N/A	phenylalanine--tRNA ligase beta subunit pseudogene; present in Shaw et al, not sig upreg in any species
FZD5		1	1	0	1		#N/A	frizzled homolog 5 (Drosophila) [Source:MGI Symbol;Acc:MGI:108571]
FZD7		1	1	0	1		#N/A	frizzled homolog 7 (Drosophila) [Source:MGI Symbol;Acc:MGI:108570]; present in shaw et al, only sig upreg in bos taurus
GIMAP1		1	1	0	1		#N/A	GTPase, IMAP family member 1 [Source:HGNC Symbol;Acc:23237]
LOC107502467	GIMAP2	1	1	0	1		#N/A	GTPase IMAP family member 2-like; present in shaw et al, only sig upreg in P vampyrus
LOC107502485	GIMAP2	1	1	0	1		#N/A	GTPase IMAP family member 2-like; present in shaw et al, only sig upreg in P vampyrus
LOC107502469	GIMAP4	1	1	0	1		#N/A	GTPase IMAP family member 4-like; present in shaw et al, only sig upreg in P vampyrus
LOC107502484	GIMAP4	1	1	0	1		#N/A	GTPase IMAP family member 4-like; present in shaw et al, only sig upreg in P vampyrus
LOC107509250	GIMAP4	1	1	0	1		#N/A	GTPase IMAP family member 4-like; present in shaw et al, only sig upreg in P vampyrus
LOC107502470	GIMAP7	1	1	0	1		#N/A	GTPase IMAP family member 7-like; present in shaw et al, only sig upreg in gallus gallus
LOC107502483	GIMAP7	1	1	0	1		#N/A	GTPase IMAP family member 7-like; present in shaw et al, only sig upreg in gallus gallus
GIMAP8		1	0	0	1		#N/A	GTPase, IMAP family member 8 [Source:HGNC Symbol;Acc:21792]; present in shaw et al, not significantly upreg in any species
GJD3		1	1	0	1		#N/A	gap junction protein, delta 3, 31.9kDa [Source:HGNC Symbol;Acc:19147]; present in shaw et al, only sig upreg in hsapiens
GMPR		1	1	0	1		#N/A	guanosine monophosphate reductase [Source:MGI Symbol;Acc:MGI:1913605]
GRAMD1B		1	1	0	1		#N/A	GRAM domain containing 1B [Source:MGI Symbol;Acc:MGI:1925037]; present in shaw et al, only sig upreg in hsapiens
GSAP		1	1	0	1		#N/A	gamma-secretase activating protein [Source:MGI Symbol;Acc:MGI:2442259]
GTPBP1		1	1	0	1		#N/A	GTP binding protein 1 [Source:HGNC Symbol;Acc:4669]
HBEGF		1	1	0	1		#N/A	heparin-binding EGF-like growth factor [Source:MGI Symbol;Acc:MGI:96070]
HELZ2		1	1	0	1		#N/A	helicase with zinc finger 2, transcriptional coactivator [Source:MGI Symbol;Acc:MGI:2385169]
HERC5		1	1	0	1		#N/A	HECT and RLD domain containing E3 ubiquitin protein ligase 5 [Source:HGNC Symbol;Acc:24368]
ICAM1		1	1	0	1		#N/A	intercellular adhesion molecule 1 [Source:MGI Symbol;Acc:MGI:96392]
LOC107511262	IFI27L1	1	1	0	1		#N/A	interferon alpha-inducible protein 27-like protein 1
IFI6		1	1	0	1		#N/A	interferon, alpha-inducible protein 6 [Source:HGNC Symbol;Acc:4054]
LOC107499272	IFIT1B	1	1	0	1		#N/A	interferon-induced protein with tetratricopeptide repeats 1B-like
IGFBP5		1	1	0	1		#N/A	insulin-like growth factor binding protein 5 [Source:HGNC Symbol;Acc:5474]
IKBKE		1	1	0	1		#N/A	inhibitor of kappaB kinase epsilon [Source:MGI Symbol;Acc:MGI:1929612]
IL2RA		1	0	0	1		#N/A	interleukin 2 receptor, alpha chain [Source:MGI Symbol;Acc:MGI:96549]; present in shaw et al, not sig upreg in any species
IL4I1		1	1	0	1		#N/A	interleukin 4 induced 1 [Source:MGI Symbol;Acc:MGI:109552]
LOC107512883	IRF4	1	1	0	1		#N/A	interferon regulatory factor 4-like; present in shaw et al, only sig upreg in Hsapiens
ITGB6		1	0	0	1		#N/A	integrin, beta 6 [Source:HGNC Symbol;Acc:6161]; present in shaw et al, not sig upreg in any species
KIAA1109		1	1	0	1		#N/A	KIAA1109 [Source:HGNC Symbol;Acc:26953]
LOC107505385	KIAA1109	1	1	0	1		#N/A	uncharacterized protein KIAA1109
KLF4		1	1	0	1		#N/A	Kruppel-like factor 4 (gut) [Source:MGI Symbol;Acc:MGI:1342287]
LIPA		1	1	0	1		#N/A	lysosomal acid lipase A [Source:MGI Symbol;Acc:MGI:96789]
LMCD1		1	1	0	1		#N/A	LIM and cysteine-rich domains 1 [Source:HGNC Symbol;Acc:6633]; present in shaw et al, only sig upreg in Pvampyrus
LY6E		1	1	0	1		#N/A	lymphocyte antigen 6 complex, locus E [Source:MGI Symbol;Acc:MGI:106651]
MAN1C1		1	0	0	1		#N/A	mannosidase, alpha, class 1C, member 1 [Source:HGNC Symbol;Acc:19080]; present in shaw et al, not sig upreg in any species
MOB3C		1	1	0	1		#N/A	MOB kinase activator 3C [Source:HGNC Symbol;Acc:29800]
MOCOS		1	1	0	1		#N/A	molybdenum cofactor sulfurase [Source:MGI Symbol;Acc:MGI:1915841]
MSX1		1	1	0	1		#N/A	msh homeobox 1 [Source:HGNC Symbol;Acc:7391]
MUC4		1	0	0	1		#N/A	mucin 4, cell surface associated [Source:HGNC Symbol;Acc:7514]; present in shaw et al, not sig upreg in any species
NEURL3		1	0	0	1		#N/A	neuralized homolog 3 (Drosophila) pseudogene [Source:HGNC Symbol;Acc:25162]; present in shaw et al, not sig upreg in any species
NKX3-1		1	1	0	1		#N/A	NK3 homeobox 1 [Source:HGNC Symbol;Acc:7838]
NUB1		1	1	0	1		#N/A	negative regulator of ubiquitin-like proteins 1 [Source:MGI Symbol;Acc:MGI:1889001]
OAS1		1	1	0	1		#N/A	2'-5'-oligoadenylate synthetase 1, 40/46kDa [Source:HGNC Symbol;Acc:8086]
OASL		1	1	0	1		#N/A	2'-5'-oligoadenylate synthetase-like [Source:HGNC Symbol;Acc:8090]
OSBP2		1	0	0	1		#N/A	oxysterol binding protein 2 [Source:MGI Symbol;Acc:MGI:1921559]; present in shaw et al, not sig upreg in any species
P2RX7		1	1	0	1		#N/A	purinergic receptor P2X, ligand-gated ion channel, 7 [Source:MGI Symbol;Acc:MGI:1339957]
LOC107506346	PARP15	1	1	0	1		#N/A	poly [ADP-ribose] polymerase 15-like
LOC107508054	PARP15	1	1	0	1		#N/A	poly [ADP-ribose] polymerase 15-like
PATL1		1	1	0	1		#N/A	protein associated with topoisomerase II homolog 1 (yeast) [Source:HGNC Symbol;Acc:26721]
PDCD1LG2		1	1	0	1		#N/A	programmed cell death 1 ligand 2 [Source:MGI Symbol;Acc:MGI:1930125]
PDE2A		1	1	0	1		#N/A	phosphodiesterase 2A, cGMP-stimulated [Source:MGI Symbol;Acc:MGI:2446107]; present in shaw et al, only sig upreg in Pvampyrus
PHLDA1		1	1	0	1		#N/A	pleckstrin homology-like domain, family A, member 1 [Source:MGI Symbol;Acc:MGI:1096880]
PLA2G7		1	1	0	1		#N/A	phospholipase A2, group VII (platelet-activating factor acetylhydrolase, plasma) [Source:HGNC Symbol;Acc:9040]
PLEKHA4		1	1	0	1		#N/A	pleckstrin homology domain containing, family A (phosphoinositide binding specific) member 4 [Source:MGI Symbol;Acc:MGI:1916467]
PLXDC2		1	0	0	1		#N/A	plexin domain containing 2 [Source:MGI Symbol;Acc:MGI:1914698]; present in shaw et al, not sig upreg in any species
PLXNC1		1	1	0	1		#N/A	plexin C1 [Source:MGI Symbol;Acc:MGI:1890127]
PROKR1	GPR73a	1	0	0	1	ZAQ	#N/A	prokineticin receptor 1 [Source:MGI Symbol;Acc:MGI:1929676]; PKR1, GPR73
PRRG2		1	1	0	1		#N/A	proline rich Gla (G-carboxyglutamic acid) 2 [Source:HGNC Symbol;Acc:9470]; present in Shaw et al, only sig upreg in pvampyrus
PSMF1		1	1	0	1		#N/A	proteasome (prosome, macropain) inhibitor subunit 1 [Source:MGI Symbol;Acc:MGI:1346072]
RAB20		1	1	0	1		#N/A	RAB20, member RAS oncogene family [Source:MGI Symbol;Acc:MGI:102789]
RARS		1	1	0	1		#N/A	arginyl-tRNA synthetase [Source:MGI Symbol;Acc:MGI:1914297]
RBCK1		1	1	0	1		#N/A	RanBP-type and C3HC4-type zinc finger containing 1 [Source:HGNC Symbol;Acc:15864]
RFX5		1	1	0	1		#N/A	regulatory factor X, 5 (influences HLA class II expression) [Source:HGNC Symbol;Acc:9986]
RNF150		1	0	0	1		#N/A	ring finger protein 150 [Source:MGI Symbol;Acc:MGI:2443860]; present in Shaw et al, not sig upreg in any species
SAMD9		1	1	0	1		#N/A	sterile alpha motif domain containing 9 [Source:HGNC Symbol;Acc:1348]
SAT1		1	1	0	1		#N/A	spermidine/spermine N1-acetyl transferase 1 [Source:MGI Symbol;Acc:MGI:98233]
SCN9A		1	1	0	1		#N/A	sodium channel, voltage-gated, type IX, alpha subunit [Source:HGNC Symbol;Acc:10597]
SCNN1G		1	1	0	1		#N/A	sodium channel, non-voltage-gated 1, gamma subunit [Source:HGNC Symbol;Acc:10602]; present in shaw et al, only sig upreg in Pvampyrus
SECTM1		1	1	0	1		#N/A	secreted and transmembrane 1 [Source:HGNC Symbol;Acc:10707]
SERPING1		1	1	0	1		#N/A	serine (or cysteine) peptidase inhibitor, clade G, member 1 [Source:MGI Symbol;Acc:MGI:894696]
SHISA5		1	1	0	1		#N/A	shisa homolog 5 (Xenopus laevis) [Source:MGI Symbol;Acc:MGI:1915044]
SLAMF8		1	1	0	1		#N/A	SLAM family member 8 [Source:MGI Symbol;Acc:MGI:1921998]; present in shaw et al, only sig upreg in Hsapiens
SLC24A4		1	0	0	1		#N/A	solute carrier family 24 (sodium/potassium/calcium exchanger), member 4 [Source:HGNC Symbol;Acc:10978]; present in shaw et al, not sig upreg in any species
SLC25A28		1	1	0	1		#N/A	solute carrier family 25, member 28 [Source:MGI Symbol;Acc:MGI:2180509]
SLC43A2		1	1	0	1		#N/A	solute carrier family 43, member 2 [Source:MGI Symbol;Acc:MGI:2442746]
SLC4A9		1	1	0	1		#N/A	solute carrier family 4, sodium bicarbonate cotransporter, member 9 [Source:HGNC Symbol;Acc:11035]
SLC6A12		1	1	0	1		#N/A	solute carrier family 6 (neurotransmitter transporter, betaine/GABA), member 12 [Source:MGI Symbol;Acc:MGI:95628]; present in shaw et al, only sig upreg in Pvampyrus
SMAGP		1	1	0	1		#N/A	small cell adhesion glycoprotein [Source:MGI Symbol;Acc:MGI:2448476]
SOX9		1	1	0	1		#N/A	SRY (sex determining region Y)-box 9 [Source:HGNC Symbol;Acc:11204]
LOC107497017	SRRM3	1	1	0	1		#N/A	serine/arginine repetitive matrix protein 3-like
STARD8		1	1	0	1		#N/A	START domain containing 8 [Source:MGI Symbol;Acc:MGI:2448556]
STAT3		1	1	0	1		#N/A	signal transducer and activator of transcription 3 [Source:MGI Symbol;Acc:MGI:103038]
STEAP4		1	1	0	1		#N/A	STEAP family member 4 [Source:MGI Symbol;Acc:MGI:1923560]
SUSD3		1	0	0	1		#N/A	sushi domain containing 3 [Source:MGI Symbol;Acc:MGI:1913579]; present in Shaw et al, not sig upreg in any species
TAP2		1	1	0	1		#N/A	transporter 2, ATP-binding cassette, sub-family B (MDR/TAP) [Source:MGI Symbol;Acc:MGI:98484]
TCEANC2		1	1	0	1		#N/A	transcription elongation factor A (SII) N-terminal and central domain containing 2 [Source:HGNC Symbol;Acc:26494]
TCIRG1		1	1	0	1		#N/A	T cell, immune regulator 1, ATPase, H+ transporting, lysosomal V0 protein A3 [Source:MGI Symbol;Acc:MGI:1350931]
TENM3		1	1	0	1		#N/A	teneurin transmembrane protein 3 [Source:MGI Symbol;Acc:MGI:1345183]; present in shaw et al, only sig upreg in Mlucifugus
TERF2IP		1	1	0	1		#N/A	telomeric repeat binding factor 2, interacting protein [Source:MGI Symbol;Acc:MGI:1929871]
TGM2		1	1	0	1		#N/A	transglutaminase 2, C polypeptide [Source:MGI Symbol;Acc:MGI:98731]
TMEM50A		1	1	0	1		#N/A	transmembrane protein 50A [Source:HGNC Symbol;Acc:30590]
TNFRSF11A		1	1	0	1		#N/A	tumor necrosis factor receptor superfamily, member 11a [Source:MGI Symbol;Acc:MGI:1314891]; present in shaw et al, only sig upreg in Pvampyrus
LOC107499783	TNFRSF14	1	1	0	1		#N/A	tumor necrosis factor receptor superfamily member 14-like
LOC107510671	TNFRSF14	1	1	0	1		#N/A	tumor necrosis factor receptor superfamily member 14-like
LOC107510998	TNFRSF14	1	1	0	1		#N/A	tumor necrosis factor receptor superfamily member 14-like
TNFSF13B		1	1	0	1		#N/A	tumor necrosis factor (ligand) superfamily, member 13b [Source:MGI Symbol;Acc:MGI:1344376]
TOR1B		1	1	0	1		#N/A	torsin family 1, member B (torsin B) [Source:HGNC Symbol;Acc:11995]
TRANK1		1	1	0	1		#N/A	tetratricopeptide repeat and ankyrin repeat containing 1 [Source:HGNC Symbol;Acc:29011]
TRIB3		1	0	0	1		#N/A	tribbles homolog 3 (Drosophila) [Source:MGI Symbol;Acc:MGI:1345675]; present in shaw et al, not sig upreg in any species
LOC107505609	TRIM22	1	1	0	1		#N/A	E3 ubiquitin-protein ligase TRIM22-like
LOC107505610	TRIM22	1	1	0	1		#N/A	E3 ubiquitin-protein ligase TRIM22-like
LOC107513409	TRIM22	1	1	0	1		#N/A	E3 ubiquitin-protein ligase TRIM22-like
LOC107513413	TRIM22	1	1	0	1		#N/A	E3 ubiquitin-protein ligase TRIM22-like
TRIM38		1	1	0	1		#N/A	tripartite motif containing 38 [Source:HGNC Symbol;Acc:10059]
LOC107513410	TRIM5	1	1	0	1		#N/A	tripartite motif-containing protein 5-like
TSKU		1	1	0	1		#N/A	tsukushi, small leucine rich proteoglycan [Source:HGNC Symbol;Acc:28850]
TTC31		1	1	0	1		#N/A	tetratricopeptide repeat domain 31 [Source:HGNC Symbol;Acc:25759]
TXNIP		1	1	0	1		#N/A	thioredoxin interacting protein [Source:HGNC Symbol;Acc:16952]
UBD		1	1	0	1		#N/A	ubiquitin D [Source:HGNC Symbol;Acc:18795]
UMODL1		1	0	0	1		#N/A	uromodulin-like 1 [Source:HGNC Symbol;Acc:12560]; present in shaw et al, not sig upreg in any species
USP42		1	1	0	1		#N/A	ubiquitin specific peptidase 42 [Source:MGI Symbol;Acc:MGI:1924050]
ZDHHC14		1	1	0	1		#N/A	zinc finger, DHHC domain containing 14 [Source:MGI Symbol;Acc:MGI:2653229]
ZFP36L1		1	1	0	1		#N/A	zinc finger protein 36, C3H type-like 1 [Source:MGI Symbol;Acc:MGI:107946]
ZNF710		1	1	0	1		#N/A	zinc finger protein 710 [Source:HGNC Symbol;Acc:25352]
Not in interferome		73
In interferome		292
Total		365
Number of HLA-like genes to exclude from not in interferome and total		7
Corrected not in interferome		66
Corrected Total		358
% not in interferome (corrected)		18.4358
% in interferome (corrected)		81.5642
Number of uncharacterized genes		22
	Not in Shaw et al		78
	In Shaw et al		287
	Total		365
	Number of HLA-like genes to exclude from not in Shaw et al and total		7
	Corrected not in Shaw et al		71
	Corrected Total		358
	% not in Shaw et al (corrected)		19.8324
	% in Shaw et al (corrected)		80.1676
	Number of uncharacterized genes		22
		Not in ImmGen		228
		In ImmGen		137
		Total		365
		Number of HLA-like genes to exclude from not in ImmGen and total		7
		Corrected not in ImmGen		221
		Corrected Total		358
		% not in ImmGen (corrected)		61.7318
		% in ImmGen (corrected)		38.2682
		Number of uncharacterized genes		22
			Total found in at least 1 database		313
			Total not found in at least 1 database		52
			Total		365
			Number of HLA-like genes to exclude from not in databases and total		7
			Corrected not in databases		45
			Corrected total		358
			% not in databases (corrected)		12.5698
			% in databases (corrected)		87.4302
			Number of uncharacterized genes		22

## Sheet: Unknown gene, logistics
LOC107519231	#N/A	apolipoprotein L3-like	APOL3
LOC107515132	#N/A	chromosome unknown open reading frame, human C19orf66	c19orf66	IRAV, RyDEN
LOC107502064	#N/A	C-type lectin domain family 2 member D11-like	CLEC2D11
LOC107508867	#N/A	cytidine monophosphate-N-acetylneuraminic acid hydroxylase	CMAH
LOC107513411	#N/A	eukaryotic translation initiation factor 3 subunit E pseudogene	EIF3E
LOC107512699	#N/A	guanylate-binding protein 1-like	GBP1
LOC107506241	#N/A	guanylate-binding protein 4-like	GBP4
LOC107506243	#N/A	guanylate-binding protein 5-like	GBP5
LOC107508808	#N/A	guanylate-binding protein 5-like	GBP5
LOC107506242	#N/A	guanylate-binding protein 6-like	GBP6
LOC107517540	#N/A	H-2 class I histocompatibility antigen, Q10 alpha chain-like
LOC107506218	#N/A	HLA class I histocompatibility antigen, B-14 alpha chain-like
LOC107521730	#N/A	HLA class I histocompatibility antigen, B-15 alpha chain-like
LOC107509876	#N/A	HLA class I histocompatibility antigen, B-48 alpha chain-like
LOC107506766	#N/A	HLA class II histocompatibility antigen, DR alpha chain
LOC107511262	#N/A	interferon alpha-inducible protein 27-like protein 1	IFI27L1
LOC107511263	#N/A	interferon alpha-inducible protein 27-like protein 2	IFI27L2
LOC107520939	#N/A	interferon lambda-3-like	IFNL3
LOC107521776	#N/A	interferon lambda-3-like	IFNL3
LOC107499272	#N/A	interferon-induced protein with tetratricopeptide repeats 1B-like	IFIT1B
LOC107508898	#N/A	interferon-induced protein with tetratricopeptide repeats 1-like	IFIT1
LOC107506941	#N/A	interferon-induced transmembrane protein 3-like	IFITM3
LOC107506576	#N/A	interferon-induced very large GTPase 1-like	GVIN1
LOC107506853	#N/A	interferon-induced very large GTPase 1-like	GVIN1
LOC107511275	#N/A	interferon-induced very large GTPase 1-like	GVIN1
LOC107511909	#N/A	interferon-stimulated gene 20 kDa protein-like	ISG20
LOC107504382	#N/A	olfactory receptor 52B2	OR52B2
LOC107518422	#N/A	olfactory receptor 9I1-like
LOC107506470	#N/A	patr class I histocompatibility antigen, B-2 alpha chain-like
LOC107513434	#N/A	phenylalanine--tRNA ligase beta subunit pseudogene	FARSB
LOC107521442	#N/A	phospholipid scramblase 1	PLSCR1
LOC107505193	#N/A	poly [ADP-ribose] polymerase 14-like	PARP14
LOC107505194	#N/A	poly [ADP-ribose] polymerase 14-like	PARP14
LOC107506344	#N/A	poly [ADP-ribose] polymerase 14-like	PARP14
LOC107506345	#N/A	poly [ADP-ribose] polymerase 14-like	PARP14
LOC107508052	#N/A	poly [ADP-ribose] polymerase 14-like	PARP14
LOC107508053	#N/A	poly [ADP-ribose] polymerase 14-like	PARP14
LOC107510360	#N/A	poly [ADP-ribose] polymerase 14-like	PARP14
LOC107518040	#N/A	poly [ADP-ribose] polymerase 14-like	PARP14
LOC107506346	#N/A	poly [ADP-ribose] polymerase 15-like	PARP15
LOC107508054	#N/A	poly [ADP-ribose] polymerase 15-like	PARP15
LOC107512535	#N/A	probable ATP-dependent RNA helicase DDX60	DDX60
LOC107512537	#N/A	probable ATP-dependent RNA helicase DDX60	DDX60
LOC107497351	#N/A	protein FAM111B-like	FAM111B
LOC107514071	#N/A	rRNA/tRNA 2'-O-methyltransferase fibrillarin-like protein 1	FBLL1
LOC107505290	#N/A	saoe class I histocompatibility antigen, A alpha chain-like
LOC107497017	#N/A	serine/arginine repetitive matrix protein 3-like	SRRM3
LOC107501120	#N/A	tripartite motif-containing protein 34-like	TRIM34
LOC107513410	#N/A	tripartite motif-containing protein 5-like	TRIM5
LOC107499783	#N/A	tumor necrosis factor receptor superfamily member 14-like	TNFRSF14
LOC107510671	#N/A	tumor necrosis factor receptor superfamily member 14-like	TNFRSF14
LOC107510998	#N/A	tumor necrosis factor receptor superfamily member 14-like	TNFRSF14
LOC107498384	#N/A	uncharacterized LOC107498384
LOC107498784	#N/A	uncharacterized LOC107498784
LOC107499542	#N/A	uncharacterized LOC107499542
LOC107500138	#N/A	uncharacterized LOC107500138
LOC107501032	#N/A	uncharacterized LOC107501032
LOC107501033	#N/A	uncharacterized LOC107501033
LOC107501068	#N/A	uncharacterized LOC107501068
LOC107503032	#N/A	uncharacterized LOC107503032
LOC107504306	#N/A	uncharacterized LOC107504306
LOC107505501	#N/A	uncharacterized LOC107505501
LOC107505838	#N/A	uncharacterized LOC107505838
LOC107507350	#N/A	uncharacterized LOC107507350
LOC107509296	#N/A	uncharacterized LOC107509296
LOC107511640	#N/A	uncharacterized LOC107511640
LOC107512195	#N/A	uncharacterized LOC107512195
LOC107512871	#N/A	uncharacterized LOC107512871
LOC107513614	#N/A	uncharacterized LOC107513614
LOC107514112	#N/A	uncharacterized LOC107514112
LOC107515248	#N/A	uncharacterized LOC107515248
LOC107517942	#N/A	uncharacterized LOC107517942
LOC107518337	#N/A	uncharacterized LOC107518337
LOC107519848	#N/A	uncharacterized LOC107519848
LOC107505385	#N/A	uncharacterized protein KIAA1109	KIAA1109
LOC107498424		copine-8
LOC107498547		interferon-induced GTP-binding protein Mx2-like	Mx2
LOC107501264		2'-5'-oligoadenylate synthase-like protein 2	OAS2
LOC107502467		GTPase IMAP family member 2-like	GIMAP2
LOC107502469	named pseudo	GTPase IMAP family member 4-like	GIMAP4
LOC107502470		GTPase IMAP family member 7-like	GIMAP7
LOC107502483		GTPase IMAP family member 7-like	GIMAP7
LOC107502484	partial?	GTPase IMAP family member 4-like	GIMAP4
LOC107502485		GTPase IMAP family member 2-like	GIMAP2
LOC107502588		ETS domain-containing transcription factor ERF
LOC107503927		cytochrome b-245 heavy chain
LOC107504926		interferon-induced GTP-binding protein Mx1-like	Mx1
LOC107504966		nuclear body protein SP140-like protein
LOC107505609		E3 ubiquitin-protein ligase TRIM22-like	TRIM22
LOC107505610		E3 ubiquitin-protein ligase TRIM22-like	TRIM22
LOC107507190		interferon-induced GTP-binding protein Mx1-like	Mx1
LOC107507191		interferon-induced GTP-binding protein Mx2-like	Mx2
LOC107507192		interferon-induced GTP-binding protein Mx1-like	Mx1
LOC107507193		interferon-induced GTP-binding protein Mx2-like	Mx2
LOC107509250	partial?	GTPase IMAP family member 4-like	GIMAP4
LOC107512883		interferon regulatory factor 4-like	IRF4
LOC107513228		2'-5'-oligoadenylate synthase 3-like	OAS3
LOC107513230		calcium/calmodulin-dependent protein kinase kinase 2-like	CAMKK2
LOC107513409		E3 ubiquitin-protein ligase TRIM22-like	TRIM22
LOC107513413		E3 ubiquitin-protein ligase TRIM22-like	TRIM22
LOC107515245	partial?	calcium/calmodulin-dependent protein kinase kinase 2	CAMKK2
LOC107517036		basic leucine zipper transcriptional factor ATF-like 2	BATF2
LOC107519280		apolipoprotein L6-like	APOL6
LOC107519945		C-C motif chemokine 8-like	CCL8
LOC107521501		CD48 antigen-like	CD48

## Sheet: Mostafavi data
	Table S1A. Transcripts induced by systemic IFNa in different mouse immunocyte lineages, Related to Figure 1.
		FoldChange 2 hours after in vivo IFNa injection											p.value (-log10)) of the 2 hr IFN induction												Corresponding mean expression values (Arbitrary Units, eam of 2-6 replicates) in cells from control (Ctl) or IFNa-injected mice (IFN)
GeneSymbol	ProbeSetID	IFNaFC.B1	IFNaFC.B	IFNaFC.DC	IFNaFC.GN	IFNaFC.MF	IFNaFC.NK	IFNaFC.NT	IFNaFC.T4	IFNaFC.T8	IFNaFC.Tgd	IFNaFC.Treg	IFN.pval.B1	IFN.pval.B	IFN.pval.DC	IFN.pval.GN	IFN.pval.MF	IFN.pval.NK	IFN.pval.NT	IFN.pval.T4	IFN.pval.T8	IFN.pval.Tgd	IFN.pval.Treg	Column1	EVCtlB1	EVIFNB1	EVCtlB	EVIFNB	EVCtlDC	EVIFNDC	EVCtlGN	EVIFNGN	EVCtlMF	EVIFNMF	EVCtlNK	EVIFNNK	EVCtlNT	EVIFNNT	EVCtlT4	EVIFNT4	EVCtlT8	EVIFNT8	EVCtlTgd	EVIFNTgd	EVCtlTreg	EVIFNTreg
0610007P08Rik	10405785	1.59	1.15	0.79	0.86	1.07	0.87	1.42	1.05	1.2	0.96	2.11	NA	0.23	0.83	0.18	0.42	0.46	1.22	0.03	0.85	0.11	1.02	1	147	233	196	226	152	119	60	51	179	190	167	145	136	193	177	186	193	232	118	113	170	359
1500012F01Rik	10478847	1.02	1.46	1.2	2.15	1.48	0.91	0.94	0.97	1.15	1.43	1.15	NA	0.54	0.54	1.82	1.09	0.35	0.29	0.04	0.36	0.41	0.17	1	819	838	592	866	474	569	287	616	476	703	347	315	506	477	601	581	692	798	414	592	542	621
1600014C10Rik	10552252	2.57	3.49	3.34	3.99	2.89	1.82	2.52	2.35	2.56	2.63	3.19	NA	1.03	0.94	0.61	3.24	3.48	0.98	1.04	0.73	2.04	1.91	1	192	493	215	749	176	589	438	1747	174	503	214	388	277	698	256	603	317	812	248	653	312	995
1700009P17Rik	10351517	1.21	1.17	2.19	1.61	1.06	0.88	1.28	1.01	1.13	0.84	1	NA	0.36	2.68	0.37	0.33	0.55	0.33	0.01	0.28	0.21	0.01	1	97	118	76	88	109	239	63	102	73	77	181	159	88	112	56	56	59	67	83	70	67	67
1810035L17Rik	10397530	1.56	1.57	2.17	2.23	1.38	2.44	1.17	1.24	1.59	1.8	1.23	NA	0.82	1.26	0.96	1.23	1.19	0.26	0.27	0.94	0.9	0.39	1	186	291	187	294	203	439	79	175	324	447	194	473	245	286	261	322	210	333	178	319	222	272
2010002M12Rik	10467149	2.77	4.25	4.76	12.78	5.01	3.86	3.31	3.24	2.17	2.93	2.13	NA	1.17	2.09	1.36	2.23	1.21	1.2	0.65	1.44	1.81	1.05	1	41	113	36	155	30	142	273	3495	32	162	42	162	67	221	67	216	68	147	43	126	80	170
2010002N04Rik	10459071	1.22	2.02	1.16	0.94	1.31	0.77	1.09	1.11	1.37	1.23	1.31	NA	0.82	2.08	0.11	1.31	0.75	0.14	0.17	0.96	1.23	0.83	1	54	66	109	219	337	389	516	486	221	289	146	112	74	80	59	66	68	93	96	118	61	80
2010106G01Rik	10487321	1.46	1.54	2.11	3.35	1.51	0.97	1.95	1.08	1.23	1.46	1.01	NA	1.74	1.3	2.24	6.92	0.16	0.94	0.08	0.44	0.55	0.09	1	890	1295	925	1420	1091	2304	1100	3682	1515	2287	1077	1040	729	1424	664	716	802	987	585	856	844	853
2400003C14Rik	10581625	1.08	1.01	1.49	2.24	1.37	0.92	0.87	0.98	1.01	0.65	0.85	NA	0.04	1.68	1.31	4.26	0.58	0.81	0.03	0.04	0.67	0.47	1	1166	1263	1405	1423	991	1473	1466	3279	1208	1657	1522	1405	1337	1159	1083	1064	1167	1182	1271	822	1360	1151
2410017P07Rik	10368845	1.3	0.95	1.18	1.1	0.93	0.77	2.36	1.5	1.21	1.24	1.91	NA	0.18	1.59	0.51	0.39	1.87	1.26	0.66	0.28	0.51	0.75	1	107	138	140	133	142	168	67	74	107	99	183	141	121	285	152	227	217	262	158	196	195	372
2810407C02Rik	10492220	1.5	1.25	2.31	1.08	1.23	1.11	1.38	0.99	0.99	1.28	1.12	NA	0.77	1.27	0.51	1.7	0.67	1.68	0.02	0.08	0.39	0.9	1	796	1195	964	1201	837	1931	1162	1257	844	1038	890	991	753	1040	809	804	1163	1153	744	953	798	898
2810417H13Rik	10586448	1.3	1.3	1.37	1.56	1.28	0.7	1.66	1.32	1.45	2.1	0.82	NA	0.87	0.46	0.36	0.62	0.45	1.01	0.66	0.93	0.6	0.12	1	85	110	150	195	258	355	79	123	303	387	194	135	78	129	103	136	96	139	76	159	179	147
2810474O19Rik	10542885	2.29	1.87	1.88	1.29	1.74	1.4	2.79	1.54	1.64	1.85	1.3	NA	1.59	1.96	1.26	2.83	0.89	1.16	0.34	0.53	0.7	0.52	1	424	972	450	842	466	876	1505	1941	455	793	627	878	394	1099	413	637	507	832	499	926	1042	1350
4930420K17Rik	10519607	1.39	1.5	2.31	1.1	1.39	1.34	1.45	1.32	1.79	1.72	1.11	NA	1.99	2.55	0.71	2	1.35	0.74	0.55	1.32	0.5	0.85	1	2600	3611	3522	5298	777	1793	1211	1330	932	1299	2167	2900	1788	2592	1154	1520	1343	2408	1366	2342	1257	1392
4930467E23Rik	10579060	0.22	1.24	0.66	2.13	1.25	1.19	2.04	2.39	0.53	1.34	0.98	NA	0.16	0.2	0.18	0.32	0.4	0.6	0.48	0.3	0.12	0.01	1	235	51	52	65	138	92	114	244	54	68	30	36	38	78	35	84	75	40	173	232	61	59
4930486L24Rik	10409857	0.91	0.97	1.29	1.42	2.04	0.92	0.98	1.22	0.93	0.99	0.92	NA	0.09	0.68	0.48	2.44	0.14	0.04	0.78	0.17	0.02	1.14	1	53	48	45	43	42	54	51	72	47	97	129	119	77	75	42	52	61	56	64	63	50	46
4930518I15Rik	10489053	1.79	2.1	1.12	3.53	2.08	0.79	2.03	1.07	1.3	0.94	1.7	NA	1.44	0.47	2.39	2.24	1.77	0.53	0.05	0.43	0.05	1.04	1	593	1061	819	1722	727	816	681	2404	333	694	572	450	252	513	483	514	576	750	368	347	483	820
4930523C07Rik	10350977	1.48	1.06	1.41	3.32	2.36	0.78	1.18	0.96	0.86	1.18	1.14	NA	0.19	1.25	1.03	3.04	1.04	0.42	0.06	0.31	0.18	0.76	1	1055	1567	1264	1337	566	799	546	1813	180	424	727	565	719	848	1025	983	1205	1039	683	808	1003	1141
4930562F07Rik	10359303	1.15	1.06	1.51	3.63	1.4	1.12	1.28	1.11	1.15	0.99	0.93	NA	0.14	0.77	1.38	2.75	0.6	1.21	0.73	0.21	0.04	0.11	1	151	174	189	201	81	122	106	383	57	80	125	141	143	183	178	199	157	180	144	142	177	164
4931406P16Rik	10562368	1.19	0.97	2.02	1.57	0.97	0.73	1.02	1	0.84	0.94	0.91	NA	0.1	1.83	0.6	0.14	1.55	0.61	0	0.37	0.21	1.68	1	379	450	483	468	427	864	259	406	1039	1012	617	453	469	478	367	368	550	464	425	400	458	416
4931414P19Rik	10419803	1.48	1.66	2.22	2.29	1.34	1.05	1.37	1.66	1.37	1.25	1.57	NA	1.04	0.79	0.57	2.26	0.13	0.4	0.35	0.36	0.9	0.56	1	66	97	69	115	47	104	45	104	68	90	65	68	69	95	47	77	58	79	64	80	48	75
4932438A13Rik	10491564	1.7	1.1	1.82	2.21	1.37	0.85	1.95	0.95	1.18	1.07	1.47	NA	0.2	1.03	1.77	1.86	0.54	1.65	0.03	0.13	0.06	0.56	1	756	1283	1259	1382	995	1810	1027	2273	858	1172	1573	1339	784	1527	1576	1502	2078	2456	1048	1117	1440	2114
4932438A13Rik	10491597	1.65	1.13	2.38	2.45	1.36	0.91	1.91	1.08	1.43	1.25	1.6	NA	0.16	1.27	0.74	1.59	0.25	1.14	0.04	0.24	0.2	0.67	1	370	609	530	598	421	1002	494	1210	393	535	651	589	394	752	718	776	962	1378	484	607	635	1019
4932438A13Rik	10491599	1.85	1.2	2.4	2.5	1.37	0.8	1.96	0.97	1.48	1.26	1.69	NA	0.22	1.48	0.79	1.63	0.5	0.91	0.01	0.24	0.18	0.58	1	263	486	382	459	330	791	402	1003	323	443	577	459	308	604	605	589	759	1125	357	449	555	939
4932438A13Rik	10491603	2.05	1.07	2.16	2	1.27	0.93	1.8	0.94	1.38	1.35	1.62	NA	0.08	1.92	1	1.64	0.15	2.1	0.03	0.18	0.28	0.76	1	229	469	447	477	318	688	395	791	320	407	504	469	305	551	505	474	712	983	337	455	481	779
4932438A13Rik	10491605	1.88	1.12	2.17	2.37	1.39	0.94	2.01	1.08	1.39	1.57	1.58	NA	0.17	2.08	1.23	1.67	0.14	1.14	0.04	0.19	0.45	0.65	1	518	973	924	1038	715	1553	768	1822	648	898	1142	1079	619	1246	1184	1277	1556	2169	700	1098	1044	1651
4932438A13Rik	10491609	1.66	1.07	2.01	2.48	1.34	0.93	2.02	0.99	1.32	1.49	1.58	NA	0.1	1.43	1.68	1.78	0.18	1.72	0	0.19	0.42	0.69	1	601	996	970	1041	762	1535	787	1949	672	901	1214	1128	650	1314	1351	1339	1639	2170	788	1176	1104	1747
4932438A13Rik	10491613	2	1.1	2.18	2.63	1.31	0.84	2.24	1.06	1.36	1.47	1.56	NA	0.18	1.41	1.35	1.28	0.59	1.54	0.04	0.2	0.52	0.65	1	441	883	783	862	571	1245	596	1567	560	731	920	776	489	1097	1024	1088	1243	1685	612	902	908	1413
4932438A13Rik	10491615	1.43	1.38	1.91	2.46	1.34	0.74	2.29	0.91	1.44	1.37	1.65	NA	0.59	1.87	0.92	0.79	0.69	1.07	0.04	0.24	0.52	0.55	1	250	358	339	467	253	482	273	673	302	404	502	371	227	522	497	454	553	795	289	396	407	674
4932438A13Rik	10491617	1.44	1.07	1.79	2.2	1.26	0.81	2.04	0.99	1.34	1.18	1.58	NA	0.12	1.08	1.31	1.1	0.68	2.06	0	0.22	0.24	0.72	1	623	900	853	911	663	1189	715	1573	665	835	1048	847	562	1150	1134	1120	1282	1712	760	900	1025	1624
4932438A13Rik	10491625	1.44	1.1	2.02	2.36	1.21	0.81	1.99	1.09	1.22	0.98	1.45	NA	0.24	1.52	2.13	0.75	0.55	1.69	0.06	0.2	0.03	0.77	1	1186	1702	1583	1735	1133	2288	1355	3197	1231	1483	2170	1758	1193	2379	2175	2363	2469	3012	1744	1703	1924	2795
4932438A13Rik	10491629	1.69	1.06	2.32	2.63	1.28	0.92	2.02	1.08	1.37	1.24	1.46	NA	0.12	1.44	2.21	1.24	0.25	1.91	0.05	0.23	0.23	0.63	1	378	636	610	645	434	1006	549	1443	435	557	803	739	462	934	795	860	976	1341	562	698	791	1153
4932438A13Rik	10491595	1.16	1.11	1.73	2.46	1.44	0.87	2	1.12	1.46	0.87	1.16	NA	0.34	1.44	1.08	1.26	0.45	1.52	0.1	0.37	0.33	0.48	1	1655	1916	1926	2131	1663	2870	1737	4271	1546	2230	3021	2622	1621	3239	2720	3058	2783	4065	2193	1902	2635	3063
4932438A13Rik	10491601	1.85	1.21	2.5	2.84	1.56	0.8	2.03	1.17	1.62	1.55	1.62	NA	0.31	2.16	1.14	1.93	0.61	1.02	0.07	0.32	0.49	0.58	1	311	575	500	602	367	916	407	1153	363	567	666	533	354	718	599	702	823	1335	315	488	587	950
4932438A13Rik	10491619	1.45	1.18	2.09	2.27	1.25	0.86	2.25	1.12	1.38	1.06	1.49	NA	0.4	0.99	1.8	1.07	0.47	2.24	0.07	0.26	0.07	0.62	1	622	901	822	973	601	1255	726	1645	656	822	1192	1020	594	1336	1168	1310	1349	1860	846	899	1064	1584
4932438A13Rik	10491623	1.48	1.03	2.29	2.36	1.26	0.79	1.87	1.11	1.24	1.08	1.37	NA	0.07	2.19	2.21	1	0.72	4.18	0.08	0.2	0.11	0.82	1	1027	1516	1536	1584	901	2064	1200	2830	1099	1388	1922	1520	1087	2033	1797	2003	2198	2736	1436	1549	1833	2512
4932438A13Rik	10491627	1.45	1.09	2.03	2.04	1.19	0.79	1.86	1.11	1.24	0.83	1.45	NA	0.22	1.48	1.23	0.64	0.5	1.22	0.07	0.24	0.2	0.68	1	741	1078	1010	1105	749	1521	1044	2127	773	919	1501	1190	843	1566	1457	1624	1532	1897	1227	1018	1282	1861
4932438A13Rik	10491607	1.62	1.21	2.24	2.77	1.34	0.92	2.23	1.19	1.66	1.48	1.49	NA	0.43	1.88	1.06	1.66	0.23	1.81	0.11	0.25	0.33	0.64	1	352	571	554	670	390	874	436	1207	415	556	727	667	353	789	666	795	757	1259	429	635	607	906
4932438A13Rik	10491611	1.98	1.2	2.25	2.85	1.24	0.89	2.37	1.24	1.5	1.72	1.66	NA	0.39	1.13	1.12	1.04	0.5	1.88	0.15	0.23	0.81	0.77	1	253	501	447	536	319	718	336	956	342	425	569	506	290	688	575	711	767	1152	319	550	514	855
4932438A13Rik	10491621	1.63	1.08	2.05	2.32	1.29	0.85	2.27	1.18	1.25	1.11	1.54	NA	0.15	1.09	1.21	1.01	0.4	1.89	0.11	0.15	0.13	0.78	1	556	908	786	846	555	1140	687	1596	603	778	1095	930	553	1258	1050	1240	1280	1594	739	822	991	1528
4933426M11Rik	10396919	1.16	1.1	2.19	1.36	1.58	1.15	1.06	1.09	0.96	1.02	1.16	NA	0.32	2.01	0.38	2.04	1.21	0.3	0.24	0.1	0.03	1.34	1	563	653	740	815	842	1845	1466	1998	702	1109	796	920	1042	1106	919	1003	985	949	851	868	893	1037
5033414D02Rik	10466938	1.12	1.26	1.19	3.02	1.24	1.24	1.58	1.65	1.67	1.29	1.41	NA	0.42	1.83	1.76	1.97	0.96	1.75	1.11	0.95	0.32	0.96	1	586	657	430	540	348	415	354	1069	295	365	495	615	433	683	437	721	429	716	422	542	540	759
5330426P16Rik	10439881	2.08	0.94	1.79	1.84	1.13	0.5	1.23	0.79	0.81	0.75	1.14	NA	0.1	1.26	1.55	0.55	1.34	0.36	0.22	0.54	0.25	0.94	1	265	550	403	380	215	385	659	1216	484	544	722	364	235	289	224	177	271	219	193	145	258	295
5430427O19Rik	10600698	2.49	1.61	1.66	3.44	1.5	1.93	3.25	2.98	4.99	3.54	3.57	NA	2.51	1.15	1.45	2.48	3.21	1.19	0.98	2.13	2	1.84	1	264	659	402	648	282	467	374	1286	388	584	383	740	135	439	39	116	52	261	98	348	28	100
5730508B09Rik	10502071	2.07	2.08	5.8	2.98	2.93	1.01	2.09	1.08	1.13	1.21	1.25	NA	2.14	3.01	0.45	3.69	0.02	0.76	0.24	0.21	1.06	0.69	1	132	272	223	463	210	1221	351	1045	403	1180	122	123	140	292	206	223	853	965	307	372	238	298
5830405N20Rik	10367532	1.58	1.26	2.04	0.45	1.19	1.37	1.44	1.25	1.61	1.16	1.18	NA	0.68	1.56	0.46	0.6	1.22	0.66	0.28	0.95	0.67	0.59	1	758	1199	1316	1660	541	1104	77	34	29	34	1754	2410	2007	2891	2022	2523	1604	2575	1661	1920	2125	2507
6230427J02Rik	10596812	2.21	1.56	1.4	1.78	0.72	1.23	1.03	1.91	1.33	0.8	1.6	NA	2.38	0.96	0.39	1.84	1.06	0.14	1.57	0.72	0.46	1.02	1	191	422	205	320	137	191	194	346	559	402	150	184	221	228	123	235	119	159	204	163	140	223
6330409N04Rik	10420659	1.4	1.64	1.37	2.75	1.98	1.24	1.81	1.78	1.74	1.91	1.46	NA	0.56	0.87	0.84	3.84	0.83	0.89	1.12	0.59	1.26	1	1	279	392	276	451	293	402	98	270	666	1319	309	381	334	605	289	514	387	672	237	452	327	477
9030625A04Rik	10421697	2.39	2.22	2.16	0.88	2.32	1.19	2.9	1.46	0.86	1.32	0.94	NA	0.76	1.67	0.62	1.79	0.44	0.38	1	0.27	0.51	0.11	1	173	414	113	251	901	1943	77	68	730	1692	58	69	65	187	43	63	47	40	63	83	58	54
9230105E10Rik	10566333	1.39	1.19	1.71	2.18	2.11	1.47	2.68	1.57	1.72	2.13	1.45	NA	0.38	0.78	1.32	5.01	1.65	1.32	0.59	0.6	1.17	1.02	1	653	909	984	1168	786	1343	1063	2315	358	754	865	1276	475	1274	632	992	844	1451	531	1132	772	1118
9230105E10Rik	10601581	1.64	1.3	1.69	2.15	2.17	1.95	3.66	1.63	1.84	2.36	1.6	NA	0.67	0.55	0.9	3.77	3.93	1.92	0.63	0.66	1.41	1.7	1	565	927	860	1114	761	1288	1063	2288	370	803	777	1518	388	1420	549	895	768	1416	502	1186	755	1210
9230105E10Rik	10566346	4.13	3.19	3.13	2.89	3.07	3.18	6.6	3	3.14	4.58	2.84	NA	0.96	0.64	1.8	5.38	3.3	0.85	0.95	0.67	1.12	2.33	1	89	368	196	624	190	595	380	1101	117	357	208	662	117	771	125	376	213	668	107	490	172	488
9330175E14Rik	10580754	2.37	2.93	1.08	5.75	4.43	1.24	2.52	1.2	1.54	1.22	1.36	NA	1.57	0.08	0.75	2.48	0.25	0.74	0.15	0.24	0.1	0.47	1	108	257	191	560	171	184	94	543	75	333	311	385	155	390	345	415	325	500	189	231	260	353
9330175E14Rik	10580752	3.32	8.62	2.72	2.82	1.66	1.9	2.68	2.64	1.76	1.51	2.73	NA	1.02	0.85	0.81	1.1	1.74	1.3	0.71	0.62	0.61	2.08	1	58	191	154	1325	83	225	90	255	44	73	314	598	326	874	358	948	460	810	526	795	446	1219
9430008C03Rik	10489235	1.34	0.89	1.42	1.99	0.89	2.63	1.18	1.6	2.53	1.41	1.1	NA	0.13	0.64	1.02	0.32	0.96	0.19	0.37	0.29	1.07	0.12	1	275	368	293	259	161	229	160	318	158	140	216	568	250	294	483	773	362	914	321	452	254	278
9930111J21Rik2	10385513	2.48	1.57	1.91	3.15	2.06	3.11	3.69	1.85	2.19	2.17	2.29	NA	3.67	1.79	3.8	3.85	4.1	1.36	1.2	0.95	2.28	1.34	1	1997	4953	3166	4977	2797	5348	2422	7617	2324	4791	1383	4308	1264	4667	2480	4586	2167	4756	1793	3890	2411	5516
9930111J21Rik2	10385526	2.58	1.6	2.01	3.13	2.08	3.14	3.97	1.8	2.25	2.33	2.35	NA	2.72	1.57	2.05	3.83	4.38	1.53	1.02	0.9	1.37	1.66	1	1976	5107	3152	5053	2688	5398	2436	7630	2281	4754	1382	4342	1212	4813	2453	4403	2147	4833	1765	4109	2376	5576
A230046K03Rik	10365302	2.01	1.33	1.84	2.58	1.62	1.37	3.22	1.53	1.98	2.25	1.95	NA	0.6	0.82	1.1	3.85	2.29	1.93	0.46	0.44	1.53	1.9	1	730	1466	1069	1420	985	1815	874	2257	1037	1675	581	795	368	1185	751	1147	893	1768	464	1046	680	1326
A230050P20Rik	10583485	1.5	1.56	2.09	1.08	1.23	1.94	2	1.85	1.63	1.47	1.87	NA	1.1	1.17	0.12	2.06	2.26	1.22	0.71	1.5	1.06	1.56	1	336	503	320	500	217	455	186	200	315	387	250	485	311	623	287	531	411	668	377	555	364	683
A430084P05Rik	10387985	0.73	1.06	2.92	5.32	2.43	0.54	1.47	0.86	0.96	0.83	1.29	NA	0.06	2.02	0.74	1.98	2.22	0.39	0.44	0.2	0.25	0.6	1	249	182	421	446	1318	3847	105	560	41	100	2175	1170	251	370	71	61	52	50	147	122	43	56
A430089I19Rik	10531518	0.27	1.28	0.87	1.79	1.07	1.07	1.31	2.24	0.72	1.82	0.85	NA	0.25	0.1	0.18	0.16	0.63	0.55	0.58	0.21	0.32	0.29	1	203	56	74	95	142	124	139	247	72	77	58	62	80	104	51	115	80	58	170	309	71	61
A430089I19Rik	10530726	0.29	1.23	0.83	2.01	1.07	1.08	1.4	2.26	0.73	1.79	0.88	NA	0.22	0.14	0.22	0.16	0.69	1.02	0.58	0.19	0.33	0.25	1	196	57	75	93	144	120	127	255	74	79	60	65	72	100	51	115	85	62	171	305	72	63
A430089I19Rik	10531512	0.32	1.18	0.84	1.95	1.1	1.05	1.39	2.05	0.79	1.81	0.86	NA	0.19	0.15	0.23	0.21	0.25	0.7	0.6	0.16	0.33	0.34	1	198	64	79	93	139	117	132	257	80	88	64	68	77	107	58	119	80	63	162	292	76	65
A430089I19Rik	10535989	0.26	1.3	0.85	1.76	1.07	1.1	1.3	2.31	0.71	1.82	0.86	NA	0.27	0.12	0.18	0.16	0.92	0.53	0.59	0.22	0.32	0.27	1	200	52	69	90	139	118	135	237	67	72	54	59	75	98	48	110	77	54	162	295	67	58
A430089I19Rik	10536126	0.31	1.22	0.87	1.97	1.05	1.09	1.4	2.16	0.76	1.72	0.9	NA	0.21	0.12	0.22	0.11	0.72	0.96	0.62	0.2	0.31	0.22	1	185	57	73	89	132	114	119	235	73	77	57	63	70	98	51	109	77	58	160	275	69	62
A530023O14Rik	10566350	3.55	3.12	2.46	1.51	3.89	2.22	6.81	2.77	5.84	3.13	4.33	NA	1.92	1.21	1.8	2.98	2.03	0.45	0.94	0.58	0.43	0.93	1	756	2686	845	2634	837	2057	3964	5993	258	1002	47	105	50	339	53	148	43	252	108	339	40	174
A530032D15Rik	10356267	2.51	1.8	2.27	3.05	1.32	0.99	2.2	1.08	1.1	1.47	1.14	NA	0.78	1.64	2.15	1.63	0.02	1.58	0.09	0.22	0.29	0.3	1	554	1391	271	487	166	376	151	461	240	316	81	80	64	141	83	90	92	101	150	221	97	110
A530032D15Rik	10356271	1.66	2.24	2.4	2.75	1.62	1.53	2.08	2.29	2.01	1.74	1.9	NA	1.93	1.48	0.95	4.05	2.99	1.44	1.32	2.23	1.04	2.22	1	2152	3574	990	2218	635	1527	607	1671	439	709	352	538	309	643	247	566	316	636	443	773	296	562
A530040E14Rik	10347921	1.89	1.78	5.07	3.73	2.29	2.24	2.22	3.33	2.53	2.62	1.9	NA	1.75	0.75	0.87	3.06	1.63	1.92	0.53	1.67	0.83	0.56	1	600	1131	615	1096	191	970	149	558	119	273	115	257	134	297	91	302	94	237	154	403	100	189
A530040E14Rik	10582860	2.16	2.39	4.24	4.42	2.96	2.35	3.11	4.55	1.5	2.24	1.68	NA	2.29	1.15	1.49	3.84	3.17	1	1.32	0.35	0.49	0.44	1	1021	2203	580	1386	280	1187	190	838	107	318	77	182	97	301	60	274	124	187	273	610	112	187
A530040E14Rik	10347919	2.28	2.36	4.47	4.72	2.95	2.31	3.15	4.23	1.62	2.39	1.6	NA	2.24	1.1	1.6	3.94	3.28	1.1	1.92	0.41	0.55	0.42	1	1035	2356	593	1400	267	1193	192	905	107	316	78	181	94	296	62	263	117	190	271	647	114	181
A530064D06Rik	10451646	2.02	2.5	11.54	2.72	4.32	1.19	4.19	1.19	1.23	1.32	1.01	NA	1.96	1.62	1.81	2.86	0.24	0.42	0.51	0.63	0.22	0.04	1	48	98	35	88	160	1842	1949	5299	213	922	46	55	49	206	37	44	45	55	58	77	42	42
A530099J19Rik	10407982	0.62	0.93	1.14	4.07	0.98	0.89	1.57	1.06	1.07	0.99	0.98	NA	0.39	0.24	2.71	0.09	0.75	0.46	0.23	0.11	0.01	0.06	1	71	44	54	50	3254	3725	193	785	49	48	51	46	48	75	49	52	48	51	54	54	41	40
AA960436	10574342	2.09	1.64	2.24	2.1	1.36	1.29	1.49	1.03	0.8	1.46	1.33	NA	0.87	1.72	0.43	1.48	1.26	1.12	0.04	0.98	1.27	0.71	1	731	1530	589	968	580	1302	1069	2244	846	1153	683	883	1050	1568	654	677	691	555	572	835	701	932
Abcb1a	10519527	0.96	2.01	4.17	1.5	1.98	1.54	1.68	1.14	1.54	1.64	1.93	NA	1.16	0.88	0.59	2.43	0.73	0.86	0.33	0.37	0.93	1.18	1	79	77	89	179	444	1852	71	106	122	242	366	562	471	791	147	168	224	343	211	346	311	599
Abcb1b	10519555	1.47	1.38	3.07	1.15	1.32	1.17	1.46	0.96	1.18	1.18	0.99	NA	0.61	0.93	0.43	1.78	0.3	0.86	0.07	0.31	0.26	0.04	1	45	66	51	70	126	386	33	38	162	214	81	95	70	103	84	81	131	155	58	68	95	94
Abce1	10579874	1.4	1.18	0.68	0.46	1.14	1.24	1.39	1.02	1.24	2.45	0.72	NA	0.47	0.99	1.75	0.44	0.55	0.6	0.07	0.24	1.56	0.4	1	977	1366	1370	1611	1001	680	188	87	1160	1324	876	1082	621	864	959	981	1500	1857	506	1241	1363	976
Abtb2	10474181	1.11	2.43	5.64	1.16	1.35	1.13	1.69	1.34	1.1	0.99	1.48	NA	1.52	1.04	0.14	2.57	0.99	0.84	0.54	0.24	0.01	0.72	1	180	199	189	460	138	777	942	1096	234	316	485	546	602	1020	701	938	826	906	794	788	691	1023
Acadl	10355246	1.12	0.93	3	0.89	1.14	0.89	1.11	1.7	1.37	1.25	1	NA	0.19	0.98	0.35	0.5	0.33	0.34	0.94	0.63	0.6	0.01	1	328	369	409	379	427	1280	245	217	540	616	521	465	318	354	253	430	279	382	402	504	318	316
Acer3	10565712	1.43	2.39	3.19	11.7	1.52	1.18	3.27	1.31	1.09	1.53	0.83	NA	1.94	1.1	1.64	2.03	0.72	0.49	0.27	0.13	0.61	0.21	1	44	63	67	161	419	1338	119	1387	757	1148	134	159	92	301	57	74	87	95	63	96	97	80
Actr6	10371830	1.01	1.37	1.33	2.11	0.99	1.08	1.96	1.69	1.65	1.81	1.21	NA	0.92	0.66	1.52	0.03	0.15	0.87	0.49	1.06	1.24	0.95	1	161	162	163	224	145	193	165	348	163	161	217	234	236	462	273	460	281	465	172	311	258	313
Adamts6	10406982	3.35	1.73	4.77	1.81	2.64	1.5	4.03	1.7	2.95	2.55	1.54	NA	0.92	1.2	1.86	2.15	2.03	1.4	0.49	0.54	0.7	0.89	1	205	686	369	637	83	397	56	102	42	111	293	438	114	461	290	492	299	883	183	468	860	1325
Adar	10493565	2.93	2.59	3.08	2.8	2.95	2.95	2.27	2.14	2.12	1.84	2.23	NA	1.71	2.84	0.64	4.24	3.89	1.26	1.86	0.75	1.04	1.44	1	402	1175	547	1414	433	1331	485	1360	283	834	425	1254	604	1370	519	1112	595	1260	563	1035	614	1368
Adora3	10495107	0.9	1.07	1.12	2.17	1.17	1.04	1.15	0.94	0.92	0.88	0.99	NA	0.37	0.13	0.68	0.93	0.19	0.99	0.21	0.47	0.32	0.01	1	109	98	95	102	300	336	182	396	118	138	81	85	77	88	104	97	87	80	108	95	91	90
Aff1	10523647	1.29	0.98	2.29	1.14	1.37	0.79	0.96	0.84	0.72	0.73	1.1	NA	0.06	1.57	0.23	1.66	1.94	0.11	0.32	0.76	0.5	0.42	1	1379	1774	1264	1242	723	1652	1257	1432	517	709	804	635	887	854	722	607	804	582	820	602	920	1015
Aff1	10523670	1.75	1.11	3.07	1.23	1.36	0.63	0.82	0.71	0.68	0.74	1.3	NA	0.29	4.62	0.25	2.56	1.74	1.02	0.85	0.95	0.73	0.49	1	179	313	188	208	117	359	197	242	88	119	128	80	138	113	119	85	128	87	130	96	126	163
Agrn	10519270	2.11	1.66	1.73	1.59	1.37	2.13	1.63	1.55	1.67	1.21	2.11	NA	0.98	1.1	0.31	2.77	1.66	1.28	0.64	0.55	0.67	1.33	1	134	283	130	216	171	297	373	594	213	291	162	345	210	343	159	247	169	282	191	231	173	363
Ahr	10400006	1.06	0.84	0.9	0.96	1.65	2.9	2.53	0.98	1.61	1.85	1.12	NA	0.56	0.38	0.11	2.25	1.29	1.06	0.02	1.02	0.53	0.42	1	397	420	390	328	1115	1003	145	138	173	285	245	710	207	523	146	144	119	192	425	786	340	381
AI504432	10495186	1.61	0.72	1.02	0.77	1.02	0.87	2.35	1.24	1.5	1.63	1.8	NA	0.59	0.06	0.26	0.05	0.47	1.31	0.15	0.32	0.5	0.89	1	185	298	596	428	289	295	62	48	34	34	641	558	613	1441	525	650	909	1365	990	1613	955	1718
AI607873	10360377	15.87	18.58	3.11	9.97	2.61	11.03	14.41	4.59	2.21	8.17	3.31	NA	2.22	1.29	2.17	5.19	1.38	0.55	0.52	1.06	0.92	1.52	1	271	4303	59	1092	2730	8490	712	7101	2921	7635	120	1323	268	3856	54	249	67	148	80	651	92	304
AI837181	10460582	1.4	1.56	2.21	1.54	1.09	1.47	1.35	2.32	1.9	1.44	1.24	NA	0.92	0.68	0.5	0.36	1.22	0.59	0.63	1.24	0.59	0.63	1	391	546	406	634	309	683	613	946	372	406	427	625	668	902	447	1039	468	890	510	735	574	710
Aida	10569890	2.67	2.55	4.2	3.47	1.9	2.26	4.18	2.5	2.81	4.16	2.52	NA	2.86	1.42	1.99	5.55	1.81	1.84	0.79	0.82	1.28	1.45	1	1129	3018	1500	3828	453	1904	219	758	1441	2742	845	1912	451	1887	585	1464	741	2083	483	2009	1053	2656
Aim1	10368947	3.32	2.25	2.04	3.35	2.36	1.23	2.61	1.39	2.1	3.54	1.55	NA	1.2	1.15	0.66	3.31	0.44	0.74	0.37	0.38	0.79	1.11	1	243	806	473	1068	621	1265	248	831	252	595	817	1003	374	979	436	607	403	846	186	658	741	1148
Akap17b	10604038	2.16	1.67	0.98	1.05	0.93	0.88	1.04	1.06	0.69	0.93	0.95	NA	1.04	0.16	0.29	0.55	1.22	0.26	0.19	0.8	0.16	0.43	1	128	277	102	170	78	76	74	78	71	66	93	82	78	81	81	86	91	62	79	74	79	75
Aldh1b1	10504606	0.97	1.4	3.83	1.25	2.9	1.26	0.91	1.11	1.04	1.29	0.95	NA	0.93	1.04	0.45	2.62	0.77	0.32	0.25	0.46	0.66	0.16	1	83	80	93	131	108	415	85	107	82	238	76	96	96	87	102	113	102	106	105	135	96	91
Alpk1	10502042	1	1.13	2.5	2.92	1.52	1.03	2.26	1.24	1.31	1.02	1.17	NA	1.25	2.3	0.46	2.42	0.15	0.3	0.95	0.43	0.04	0.22	1	51	51	54	61	280	699	80	232	318	483	50	51	56	126	50	62	44	58	62	63	61	71
Alpk1	10502050	1.14	1.11	1.96	3.39	1.37	1.13	2.41	1.25	0.84	0.94	0.99	NA	0.73	0.82	0.81	2.19	0.5	0.33	0.62	0.18	0.11	0.01	1	46	53	41	46	492	966	76	257	520	714	33	38	50	121	35	44	38	32	51	48	59	59
Alpk1	10502052	0.93	0.98	2.27	2.95	1.46	1.1	1.94	0.98	0.97	1.13	1.01	NA	0.06	1.27	0.44	1.6	0.92	0.47	0.09	0.42	0.46	0.01	1	44	41	45	44	233	529	56	164	228	333	39	43	37	71	41	40	37	36	38	43	45	45
Als2	10354979	1.11	1.11	3.02	0.86	0.97	1.08	1.36	1.3	1.18	1.11	1.92	NA	0.41	2.83	0.33	0.19	0.44	0.65	0.57	0.4	0.25	1.54	1	263	293	210	233	172	520	141	122	190	184	183	198	217	295	154	200	170	200	215	239	163	313
Amica1	10584841	2.48	8.42	3.87	1.46	1.09	5.5	8.93	4.12	7.18	7.86	4.62	NA	1.31	0.88	1.65	0.63	2.13	0.84	1.84	0.97	1.13	1.92	1	72	180	114	957	482	1864	1360	1980	61	67	87	477	169	1506	93	382	247	1774	179	1406	94	433
Amigo2	10431935	2.35	2.03	1.26	0.94	0.88	1.08	0.95	0.87	1.17	1.19	0.97	NA	1.39	0.8	0.14	0.51	0.25	0.14	0.19	0.47	0.9	0.04	1	142	334	106	216	45	57	65	61	144	127	50	55	78	74	347	303	190	222	128	151	196	191
Amigo3	10588849	1.36	1.18	2.06	1.09	0.92	0.99	1.19	1.14	0.87	0.93	1.51	NA	0.57	1.08	0.07	0.63	0.02	0.7	0.79	0.38	0.62	0.78	1	133	182	173	204	157	322	160	174	126	116	155	154	158	187	176	200	156	136	176	163	196	295
Angpt1	10428376	0.75	0.99	2.08	1.39	1.25	0.71	1.55	0.8	1.14	1.86	0.97	NA	0.02	1.11	0.32	0.72	0.52	0.7	0.26	0.27	0.66	0.09	1	25	19	23	23	27	55	21	29	21	26	237	167	21	32	26	21	19	22	26	49	21	20
Ankfy1	10378126	2.14	1.93	1.96	2.42	1.44	1.97	2.22	1.74	1.91	2.24	2.21	NA	1.34	1.36	0.62	2.58	3.26	1	0.93	0.45	1.27	2.22	1	615	1315	775	1494	700	1372	785	1900	758	1092	592	1166	593	1316	500	873	610	1166	445	996	629	1387
Ankrd49	10590968	1.55	1.35	0.76	0.64	1	0.84	1.79	1.02	1.1	2.12	0.78	NA	1.05	0.66	1.52	0.01	0.37	0.82	0.01	0.22	0.55	1.06	1	189	292	232	312	259	197	78	50	386	385	176	147	104	187	180	183	223	246	77	163	222	173
Anubl1	10541034	0.81	0.97	0.73	2.11	1.03	0.67	0.97	0.87	0.97	0.98	0.93	NA	0.1	0.68	1.05	0.06	1.21	0.05	0.35	0.23	0.02	1.13	1	56	45	58	56	111	81	497	1047	87	89	85	57	53	51	54	47	47	45	56	55	47	44
Anxa1	10466606	1.13	1.39	3.04	1.26	1.15	0.9	1.17	1.08	0.96	1.1	0.81	NA	1.29	1.81	0.45	0.76	0.25	0.28	0.1	0.28	0.29	0.27	1	76	86	82	113	238	725	3713	4675	938	1078	612	551	143	168	49	53	45	43	53	58	47	38
Anxa7	10417869	1.41	1.13	2.58	2.44	1.31	1.17	1.1	1.04	1.22	1.29	0.94	NA	0.34	2.57	0.51	1.37	0.66	0.47	0.12	1.1	0.87	0.17	1	249	351	206	234	206	532	164	400	297	390	179	210	155	171	162	168	190	231	131	169	166	155
Aoah	10403871	0.85	1.1	1.62	2.53	1.15	1.24	2.96	1.09	1.09	1.61	1.19	NA	0.5	0.69	0.95	0.54	1	0.88	0.14	0.14	0.59	1.7	1	40	34	37	41	49	80	505	1276	575	662	1794	2220	141	416	36	39	40	44	116	187	36	43
Ap1s3	10355967	1.67	1.68	1.11	3.29	1.86	2.81	3.48	2.51	3.53	2.92	2.52	NA	2.72	0.29	1.53	1.68	3.67	1.23	1.29	0.94	1.41	1.34	1	1499	2501	1719	2890	2332	2594	208	685	79	147	569	1595	538	1873	554	1391	615	2174	590	1726	685	1726
Ap3b1	10406681	1.36	0.91	1.52	2.55	1.18	0.87	0.96	0.9	1.01	0.97	0.94	NA	0.46	1.42	0.84	1.78	0.77	0.52	0.19	0.02	0.05	0.19	1	561	761	743	673	674	1022	552	1404	904	1071	839	732	703	673	590	528	723	730	636	618	870	818
Ap3m2	10577586	1.68	1.61	1.96	3.23	1.38	1.11	1.14	1.24	1.41	1.28	1.18	NA	1.14	1.81	0.68	3.59	0.26	0.34	0.55	0.55	0.39	0.44	1	244	410	278	446	196	386	242	781	262	361	253	280	313	356	272	337	361	510	295	378	273	323
Apaf1	10371846	1.31	0.85	2.75	1.6	1.3	0.95	1.41	0.86	1.06	1.15	0.83	NA	0.65	0.87	0.63	1.81	0.09	0.6	0.66	0.08	1.12	0.2	1	253	331	377	320	647	1777	588	942	734	953	543	517	223	314	259	224	320	340	264	304	411	342
Apobec1	10547621	1.85	2.4	1.48	2.41	1.49	3.21	4.11	3.9	3.6	3.1	3.03	NA	1.45	0.7	2.72	5.18	1.9	0.86	0.73	0.83	0.71	1.79	1	1687	3113	1127	2703	1296	1919	2048	4942	2355	3519	412	1322	334	1372	201	786	277	995	301	935	345	1047
Apobec3	10425333	1.24	1.1	1.38	4.09	2.34	1.22	2.5	1.08	1.56	0.93	1.82	NA	0.22	0.76	1.13	2.1	0.43	0.57	0.09	0.4	0.07	1.2	1	2161	2683	2592	2855	2305	3178	656	2682	281	657	1596	1948	963	2405	813	876	1026	1605	1557	1452	1257	2293
Apobec3	10425321	1.02	1.24	1.27	5.07	2.79	1.3	1.55	1.75	1.94	1.13	1.6	NA	1.98	1.16	1.66	2.25	1.39	1.2	0.76	1.1	0.43	0.9	1	4980	5091	4897	6093	3877	4923	1025	5190	681	1898	3672	4776	3408	5273	1644	2872	2147	4155	3518	3992	2753	4400
Apol7b	10430179	0.73	1.25	1.12	1.01	1.15	1.52	1.18	2.01	1.55	2.2	1.98	NA	1.15	0.22	0.02	0.71	1.37	0.42	0.9	0.89	1.45	1.82	1	84	61	58	72	156	175	88	88	52	60	602	914	1069	1256	533	1071	936	1447	442	972	255	505
Apol7e	10425040	0.76	1.3	0.93	1.04	1.13	1.5	1.19	2.06	1.52	2.15	2.05	NA	1.5	0.12	0.22	0.77	1.32	0.52	1.18	0.96	1.98	1.74	1	79	60	53	70	132	123	77	80	48	54	633	953	1064	1261	556	1147	961	1456	446	961	258	529
Apool	10601473	1.43	1.43	1.38	2.01	1.29	0.94	1.48	1.35	1.16	1.22	1.24	NA	1.24	0.86	0.91	1.46	0.22	0.6	0.29	0.32	0.83	0.58	1	141	201	138	198	158	218	45	91	176	227	178	168	122	181	140	189	167	194	112	138	171	212
Arf4	10413304	1.46	2.39	2.21	2.48	1.14	1.81	2.15	1.71	1.89	2.53	1.92	NA	1.52	0.8	0.72	0.79	2.67	1.15	0.76	0.99	1.01	1.11	1	1266	1850	988	2364	1042	2307	646	1605	1847	2107	1057	1914	1008	2165	709	1210	843	1595	723	1829	956	1840
Arhgap11a	10485963	1.64	1.25	1.27	2.88	1.34	0.58	1.35	1.02	1.03	1.36	1.03	NA	1.13	0.67	2.06	1.58	1.38	0.34	0.03	0.08	0.32	0.04	1	132	216	233	291	339	431	279	803	390	522	128	74	68	91	65	67	94	97	70	95	95	98
Arhgap12	10457250	1.21	0.77	2.11	1.13	1.11	0.69	1.4	0.85	0.78	0.81	0.78	NA	1.28	0.93	0.22	0.51	3.19	0.57	0.2	0.32	0.3	0.88	1	176	213	240	184	182	383	61	69	849	944	205	142	103	144	183	156	223	173	132	107	221	172
Arhgap39	10430113	1.25	1.04	0.89	0.65	0.89	1.47	2.02	0.97	1.1	1.58	1.75	NA	0.13	0.3	0.5	0.44	2.23	1.1	0.06	0.1	0.6	0.9	1	126	158	195	202	877	777	570	369	609	542	200	294	249	503	380	369	450	495	234	370	262	458
Arhgef12	10582862	2.38	2.3	4.05	6.77	2.48	1.81	3.34	3.45	2.99	4.81	2.59	NA	2.41	0.88	2.05	5.6	2.85	1.48	1.43	0.75	1.29	0.81	1	847	2016	573	1315	359	1455	382	2586	319	793	304	551	158	528	130	447	249	743	156	752	215	556
Arhgef37	10459210	0.89	1.12	1.24	1.08	2.37	1.04	2.13	1.16	0.95	1.09	1.03	NA	0.8	0.67	0.24	2.87	0.32	0.33	0.55	0.42	0.17	0.1	1	28	25	24	27	30	37	31	34	55	131	25	27	26	55	27	31	26	24	30	32	25	26
Arid5a	10345445	1.39	1.9	2.22	2.44	2.18	1.34	1.48	1.45	1.17	1.41	1.45	NA	0.77	0.99	0.36	2.28	0.9	1.35	0.87	0.3	1.75	0.74	1	333	462	332	631	196	435	803	1960	191	417	421	563	487	720	424	616	528	616	426	602	418	606
Arid5b	10369792	0.85	0.81	2.03	1.32	1.22	0.75	1.54	1.09	1.11	1.06	1.28	NA	0.7	1.42	0.51	0.52	1.46	0.86	0.19	0.1	0.06	1.07	1	1046	892	1375	1118	624	1265	695	915	982	1194	1628	1227	758	1164	982	1072	993	1100	1051	1116	1660	2121
Arl4a	10400057	1.12	1.35	2.02	1.04	1.28	1	1.18	1.32	1.13	1.37	1.35	NA	3.14	0.88	0.05	0.79	0.02	0.41	0.78	0.57	0.88	1.14	1	84	94	78	106	75	151	61	63	101	130	107	107	90	106	83	109	98	111	88	120	96	129
Arl5a	10482687	1.51	1.52	1.63	0.96	1.21	1.31	1.46	0.97	1.42	2.13	0.83	NA	1.24	1.01	0.08	1.14	1.09	2.31	0.04	0.55	0.86	0.27	1	354	534	411	626	548	892	159	151	411	497	767	1007	375	545	336	325	312	442	188	402	727	600
Arl6ip1	10567219	1.1	1.17	2.01	2.54	1.05	1.45	1.16	1.45	1.61	1.71	1.18	NA	0.32	0.85	0.82	0.21	1.73	0.25	1.6	0.78	1.13	0.48	1	1055	1157	1519	1770	1061	2137	1023	2595	1338	1409	1328	1927	1775	2060	1209	1751	1284	2068	1228	2103	1893	2241
Armcx3	10451851	0.81	1.11	3.04	1.39	1.28	0.94	1.33	1.06	1.32	1.3	0.91	NA	0.43	0.96	0.58	0.9	0.09	1.09	0.08	0.55	0.52	0.11	1	57	47	79	88	76	231	58	80	141	179	121	114	65	87	73	77	61	81	65	84	103	94
Armcx3	10601778	0.96	1.06	2.47	1.3	1.21	0.98	1.22	0.96	1.22	1.3	1.05	NA	0.24	1.61	0.52	1.04	0.06	2.86	0.06	0.34	0.48	0.12	1	77	74	96	102	98	243	72	94	160	194	138	135	83	101	87	84	80	98	79	102	104	109
Armcx3	10568363	0.86	1.04	3.12	1.44	1.23	0.95	1.37	1.06	1.41	1.54	0.89	NA	0.09	1.02	0.5	0.7	0.09	1.17	0.07	0.39	0.56	0.1	1	73	62	119	124	121	377	68	97	235	290	192	182	88	121	102	108	82	116	82	125	157	140
Armcx6	10606730	0.99	2.33	4.64	1.17	1.14	1.19	1.6	1	1.16	1.06	1.5	NA	0.88	2.6	0.27	0.99	0.66	0.8	0.01	0.27	0.17	0.73	1	99	99	102	239	110	509	111	130	91	104	99	118	98	156	113	113	92	107	107	113	103	154
Art2b	10565994	1.09	1.23	0.88	1.55	0.73	1.79	1.19	1.46	1.27	2.31	1.02	NA	0.6	0.26	0.38	1.11	1.07	0.39	0.32	0.2	1.13	0.02	1	36	40	26	32	46	40	34	53	50	37	92	165	4061	4841	1373	2010	2838	3601	1385	3200	3026	3076
Asah2	10467041	1.81	1.98	2.33	2.91	1.17	1.27	1.95	1.07	1.03	1.21	1.63	NA	1.47	1.63	0.94	1.42	0.74	0.73	0.22	0.12	0.33	1.44	1	128	231	198	392	131	304	107	312	527	618	80	101	122	238	185	199	140	145	159	192	212	346
Asb13	10403273	3.87	3.31	3.75	1.69	1.78	2.87	3.57	3.64	2.63	2.78	3.82	NA	1.84	1.56	0.61	2.06	2.46	2.37	0.94	0.84	1.03	1.25	1	608	2355	727	2410	428	1603	254	430	619	1102	738	2118	809	2885	701	2552	994	2613	792	2203	724	2769
Ascc3	10363007	2.97	1.97	2.54	4.39	1.96	1.84	3.84	1.81	2.38	2.68	2.62	NA	0.99	1.14	2.46	2.19	2.96	1.31	0.49	0.55	1.02	1.46	1	401	1191	789	1553	590	1497	404	1774	584	1143	821	1507	435	1669	726	1312	801	1907	503	1346	819	2148
Asph	10511446	1.96	1.74	0.99	2.82	1.19	1.64	1.96	1.34	1.39	1.6	1.65	NA	2.65	0.02	1.23	0.76	2.1	0.43	0.58	0.91	0.7	1.03	1	314	615	81	141	207	205	144	406	576	688	90	147	87	170	88	118	76	106	78	125	74	123
Ass1	10363541	0.98	1.34	2.21	1.02	1.14	1.12	1.2	1.24	1.01	0.86	0.94	NA	1.78	1.8	0.06	0.98	0.27	0.4	0.34	0.02	0.18	0.14	1	2753	2706	285	381	893	1975	118	120	108	124	97	109	538	646	1557	1923	670	679	369	317	2099	1975
Ass1	10471154	0.98	1.34	2.24	1.09	1.13	1.16	1.19	1.26	1	0.84	0.95	NA	1.74	1.62	0.7	0.92	0.45	0.43	0.35	0	0.21	0.11	1	2620	2572	268	359	848	1896	115	126	107	121	95	110	523	622	1469	1847	640	640	353	297	1980	1878
Atf3	10361091	3.08	1.97	5.3	3.03	2.88	1.58	3.2	0.95	0.97	1.45	1.26	NA	1.59	1.03	1.38	3.9	0.76	0.51	0.11	0.04	0.88	0.64	1	227	700	96	189	390	2068	815	2465	450	1299	103	162	111	357	101	95	97	94	100	146	85	108
Atg13	10485048	1.01	0.86	0.64	0.4	0.83	0.54	2.15	2.2	1.08	0.78	2.52	NA	0.41	1.27	2.03	1.36	2.15	0.88	0.95	0.12	0.43	1.35	1	670	675	716	617	556	359	640	258	726	600	868	473	1129	2426	673	1480	809	870	733	575	842	2121
Atl3	10461078	1.35	1.21	1.35	2.09	1.25	0.84	1.1	0.68	0.99	1.39	0.77	NA	0.3	0.55	0.73	0.61	0.22	0.18	0.46	0.02	0.37	0.56	1	414	559	395	478	489	662	92	191	586	735	467	391	291	321	345	235	504	497	267	370	603	466
Atm	10593526	1.97	1.78	0.68	0.93	0.97	1.1	2.17	1.27	1.58	1.88	1.54	NA	0.71	1.82	0.08	0.1	0.27	0.87	0.2	0.33	0.55	2.03	1	318	625	475	844	215	146	43	40	204	198	417	457	262	570	376	476	613	967	280	527	442	681
Atoh1	10538753	1.34	1.19	2.31	2.34	2.42	0.87	2.22	0.81	1.12	1.94	1.32	NA	0.78	0.87	0.54	3.44	0.31	0.82	0.48	0.81	0.93	0.51	1	58	78	48	58	145	334	173	403	227	549	115	100	42	92	42	34	44	49	38	73	47	62
Atp10a	10553788	2.24	2.57	4.2	4.25	1.95	1.69	4.09	2.41	2.43	3	3.61	NA	0.98	1.05	1.05	1.9	1.7	1.11	1.06	0.49	2.2	1.47	1	121	272	101	260	131	549	108	460	298	582	508	860	328	1342	397	959	385	936	289	868	420	1519
Atp11a	10570201	1.5	1.1	1	2.03	1.08	0.83	0.95	0.77	0.86	0.8	0.9	NA	0.3	0.01	0.54	0.45	0.59	1.23	0.4	0.15	0.33	1.09	1	103	155	81	88	558	557	727	1478	485	523	293	243	331	314	391	300	436	375	273	217	498	449
Atp11b	10491486	1.81	1.21	1.62	2.18	1.3	1	1.59	0.8	1.36	1.91	0.94	NA	0.31	0.71	1.38	1.51	0	1.66	0.24	0.33	0.85	0.18	1	478	863	913	1106	799	1298	1979	4324	533	690	2230	2227	754	1199	1460	1162	1975	2679	901	1721	2014	1894
Atp1b3	10595793	1.24	1.68	2.29	1.57	1.27	0.87	1.25	0.8	0.92	1.3	0.74	NA	2.75	0.97	1.23	0.84	0.46	0.73	0.79	0.25	0.43	0.58	1	835	1037	924	1551	893	2049	821	1286	2899	3681	3359	2930	1526	1913	4237	3388	4486	4117	2268	2951	3771	2783
Atp6v0a2	10525804	1.04	1.01	2.63	0.74	1.18	0.77	0.7	0.76	0.77	0.71	0.88	NA	0.01	2.05	0.52	1.28	1.17	1.36	0.67	1.14	0.87	0.76	1	465	483	509	511	865	2272	381	284	479	566	1105	848	1375	967	781	596	886	683	789	562	708	623
Atp6v1d	10401138	0.97	0.96	2.13	0.78	1.1	0.87	1	0.9	0.91	1.06	0.92	NA	0.11	1.76	0.49	0.43	0.63	0	0.64	0.88	0.05	1.59	1	599	580	726	697	869	1853	1029	799	861	948	1101	955	902	901	1280	1152	1195	1084	780	825	1139	1045
Atp8a1	10530319	2.13	1.4	1.59	1.39	1.22	1.22	2.25	1.19	1.26	1.66	1.95	NA	0.76	1.46	0.6	2.38	0.66	1.96	0.14	0.14	0.48	1.43	1	469	1000	1185	1658	1153	1830	888	1231	1335	1624	680	828	659	1480	581	691	638	803	626	1042	631	1232
Atp8b4	10487208	0.98	1.2	1.45	1.74	1.38	1.39	3.41	1.48	1.8	1.6	1.37	NA	0.74	0.93	1.68	1.59	1.31	1.74	0.26	0.44	0.62	0.86	1	44	43	43	51	387	562	1343	2332	251	346	1336	1861	395	1349	318	470	1014	1830	601	963	39	53
Atxn7l1	10395287	1.09	0.95	0.84	2.04	1.12	1.21	1.53	1.17	1.43	1.23	1.21	NA	0.07	0.58	4.46	0.31	0.46	0.56	0.12	1.27	0.23	0.5	1	974	1065	457	436	1571	1326	533	1086	1125	1264	628	761	384	590	333	388	130	186	277	341	767	928
AU017193	10531256	1.96	1.47	1.76	2.56	1.75	1.81	2.02	1.08	1.55	1.54	1.41	NA	0.59	1.04	2.32	1.71	0.68	1.69	0.06	0.31	1.15	0.64	1	148	290	231	340	267	471	156	400	189	331	198	358	122	247	227	246	256	396	173	265	225	318
AW112010	10466127	1.28	2.19	2.54	2.41	1.91	1.03	1.16	1.74	1.9	1.48	1.45	NA	2.38	0.88	1.09	2.05	0.23	0.89	0.62	1.2	0.7	0.7	1	342	438	402	880	954	2422	86	207	425	811	7925	8149	5856	6800	1632	2848	1845	3506	3281	4863	2285	3321
AY498738	10538875	3.35	1.12	1.15	0.82	1.13	1.02	1.1	1	1.19	0.57	1.27	NA	0.17	0.61	0.62	1.12	0.11	0.9	0	0.53	0.21	0.62	1	268	895	458	512	27	31	47	38	24	28	29	29	24	27	31	31	28	34	91	52	25	32
Azi2	10589982	2.06	1.56	2.33	2.65	1.99	1.21	2.25	1.54	1.78	1.75	1.61	NA	1.05	2.29	0.97	5.08	2.05	1.68	0.48	0.57	1.12	1.58	1	306	630	445	696	283	659	518	1371	556	1107	971	1176	442	994	517	796	552	984	395	694	644	1036
B230307C23Rik	10437236	1.77	2.63	1.02	8.32	1.39	1.18	1.67	1.92	1.72	2.16	1.43	NA	1.32	0.14	0.76	0.88	0.41	0.9	0.65	0.76	0.66	1.08	1	427	758	507	1333	398	405	63	527	688	959	764	905	410	683	307	590	621	1068	381	826	465	663
B3gnt2	10384656	1.5	1.18	1.44	2.92	2.2	1.82	1.74	1.12	1.66	1.73	1.17	NA	0.78	0.45	1.49	4.88	1.8	0.98	0.37	1.01	0.93	0.41	1	532	797	650	769	156	225	284	831	487	1071	381	692	248	434	410	458	392	649	266	460	583	680
B430306N03Rik	10445774	5.74	7.4	8.76	1.3	1.86	4	5.23	2.98	2.51	2.89	2.46	NA	1.87	1.64	1.58	2.54	3.44	0.7	0.8	0.82	0.82	1	1	218	1251	136	1004	189	1654	3206	4164	840	1561	80	320	148	776	176	526	148	372	112	325	152	375
B4galt4	10435724	1.05	1.07	3.04	1.16	1.01	1.27	2.31	1.07	1	1.15	1.01	NA	0.35	0.8	0.51	0.04	0.9	0.44	0.1	0	1.36	0.04	1	52	54	57	61	217	659	62	72	64	64	53	68	73	169	63	67	56	56	64	73	85	86
B4galt5	10489891	3.7	3.48	2.51	1.16	1.53	2.01	2.76	3.16	2.77	2.46	3.33	NA	1.7	2.66	0.2	2.51	3.75	1.6	1.21	0.96	1.01	2.35	1	684	2527	522	1817	505	1267	401	464	1174	1801	1422	2861	719	1982	329	1040	559	1547	582	1431	372	1236
B930036N10Rik	10360145	0.6	1.13	1.63	0.88	1.12	2.05	0.98	2.26	2.92	1.14	0.87	NA	0.11	0.54	0.13	0.33	2.26	0.01	0.64	0.3	0.1	0.21	1	247	148	188	213	260	423	246	216	87	98	291	597	318	310	296	671	218	636	432	492	172	150
Batf2	10460767	0.92	0.92	2.02	1.27	2.79	1.1	1.67	0.93	1.06	1.08	1.14	NA	0.39	1.16	1.22	2.22	0.35	0.59	0.47	0.26	0.96	0.61	1	171	157	147	136	160	323	189	240	268	748	129	142	148	248	167	155	140	149	168	181	131	149
Baz1a	10400357	2.24	1.53	1.62	0.79	1.09	0.94	1.29	0.79	0.93	1.23	0.96	NA	0.99	1.79	0.3	1.03	0.51	1.31	0.16	0.08	0.3	0.13	1	613	1372	910	1389	1099	1777	554	435	421	460	633	594	348	450	353	280	486	455	365	449	434	417
Bbx	10439854	1.91	2.79	4.34	2.58	1.37	1.16	2.74	1.51	1.26	2.32	2.17	NA	1.12	1.78	0.71	2.53	1	1.96	0.49	0.2	0.57	1.3	1	244	467	511	1425	402	1748	291	750	377	516	496	577	282	771	314	473	396	500	267	618	384	834
BC005685	10401937	1.27	2.12	1.15	0.96	1.24	1.08	1.33	1.31	1.25	1.32	1.02	NA	2.12	0.54	0.95	0.82	0.18	0.45	0.39	0.49	0.28	0.09	1	758	964	97	206	83	95	51	48	43	54	173	187	90	119	56	73	83	104	104	137	118	120
BC006779	10490632	3.43	2.45	6.1	5.34	4.48	4.68	3.59	3.23	3.04	3.06	3.93	NA	0.83	2.35	0.65	2.66	3.32	1.48	2.15	0.64	1.6	1.96	1	869	2984	1233	3020	471	2873	439	2347	298	1335	510	2388	813	2921	592	1911	690	2100	649	1986	771	3027
BC013712	10516966	1.55	1.31	1.16	1.36	2.2	1.21	4.72	1.44	0.91	0.9	1.1	NA	1.95	0.39	0.44	3.68	0.62	0.46	1	0.25	0.04	0.37	1	1165	1804	1226	1602	3802	4419	3654	4972	1112	2444	171	207	258	1218	64	92	113	104	265	239	90	99
BC016423	10407392	3.53	2.43	1.82	3.41	1.98	2.02	4.01	1.55	2.14	2.53	2.32	NA	1.36	1.28	1.63	2.85	3	2.53	0.36	0.52	0.89	1.13	1	438	1549	693	1683	641	1169	121	412	403	797	598	1207	350	1403	695	1080	872	1866	440	1115	765	1778
BC023105	10455970	1.94	3.06	5.83	1.17	23.12	4.36	12.72	4.71	2.09	2.64	3.87	NA	1.6	0.62	0.28	2.25	1.08	1.33	0.45	2.3	0.7	1.02	1	8	15	9	27	10	60	11	13	25	587	9	39	12	157	12	55	10	22	11	30	14	55
BC094916	10360370	16.41	4.78	12.51	3.48	14.09	4.82	10.48	6.79	3.85	7.78	7.82	NA	1.62	0.91	1.34	2.51	2.5	1.29	1.99	0.96	0.79	4.16	1	252	4136	883	4218	59	738	60	207	42	587	462	2230	305	3190	628	4261	1276	4912	304	2364	531	4153
Bcl3	10560685	0.84	1.03	1.34	0.47	1.9	2.64	1.58	1.56	1.58	1.35	1.29	NA	0.11	0.62	0.72	1.95	1.8	1.09	0.44	0.74	0.4	0.53	1	1621	1354	941	966	1346	1803	1989	935	505	961	775	2048	1077	1700	692	1080	505	800	804	1087	1262	1626
Bco2	10593332	0.92	1.63	3.36	4.07	2.47	0.96	1.28	0.89	0.92	1.33	1.01	NA	2.19	1.09	0.95	2.57	0.53	0.39	0.12	0.3	0.57	0.01	1	66	61	34	56	64	214	41	166	74	183	30	29	33	42	37	33	33	30	30	40	44	45
Bcs1l	10347417	1.07	1.27	0.99	2.43	0.78	0.74	0.82	1.16	0.82	0.81	0.99	NA	0.52	0.05	0.76	1.2	1.14	0.69	0.15	0.62	0.34	0.03	1	322	343	230	291	152	150	138	335	376	293	234	174	272	222	197	228	276	228	200	163	251	248
Bend6	10353775	1.68	1.46	1.12	1.8	2.01	1.48	2.02	1.44	1.11	1.31	1.54	NA	2.21	0.38	1.47	3.48	2.55	0.91	0.76	0.29	0.24	0.89	1	96	162	61	89	69	77	59	106	237	475	112	166	113	228	67	96	76	84	79	103	80	123
Bst2	10579532	3.01	3.95	3.54	2.57	1.86	5.19	4.25	4.29	4.09	4.01	4.1	NA	2.12	1.58	0.86	4.02	1.74	2.06	2.58	2.06	0.97	1.6	1	217	652	234	925	267	945	224	577	325	604	184	956	308	1308	267	1146	270	1103	286	1145	273	1121
C130026I21Rik	10356248	1.8	1.9	2.92	2.96	2.06	1.56	2.09	2.09	1.66	1.97	1.67	NA	1.81	2.12	1.77	3.62	2.15	1.3	1.55	1.5	0.66	0.68	1	912	1641	571	1083	305	892	267	790	186	382	224	349	192	402	168	352	208	346	256	503	203	339
C1qc	10517513	0.63	0.82	0.5	0.74	0.97	1.57	2.14	0.97	0.72	1.03	0.65	NA	0.9	0.63	0.6	0.18	0.76	0.72	0.04	0.81	0.03	0.72	1	103	65	74	61	640	321	116	86	7231	7039	92	145	515	1104	92	90	96	69	128	131	160	103
C430048L16Rik	10503359	1.63	0.93	0.84	3.47	1.38	0.75	1.51	0.69	1.42	0.74	0.89	NA	0.09	0.35	0.75	1.33	0.58	1.59	0.18	0.32	0.3	0.33	1	168	274	371	343	261	218	151	526	259	357	358	269	146	220	223	154	282	399	195	143	299	266
Cacnb2	10469404	0.85	0.99	2.06	0.98	1.05	1.18	1.04	1	1.02	1.02	1.08	NA	0.04	0.73	0.1	0.26	1.96	0.17	0	0.03	0.06	0.35	1	90	76	85	84	176	363	140	137	72	75	75	89	79	82	87	87	82	84	83	85	70	76
Cacybp	10359334	1.51	1.4	1.4	0.99	1.27	1.4	1.75	1.2	1.35	2.3	1.18	NA	2.71	0.99	0.24	1.12	1.38	1.17	0.34	0.58	0.66	0.31	1	947	1429	1162	1628	838	1176	517	512	1245	1583	1213	1698	1030	1802	1186	1418	1347	1823	841	1931	1269	1492
Capn5	10565689	1.15	2.17	0.98	1.16	0.93	1.18	1.4	0.96	1.04	1.69	1.27	NA	0.93	0.14	2.32	0.26	1.15	1.24	0.14	0.08	1.08	0.75	1	161	186	227	494	103	101	121	141	467	435	148	174	122	171	106	102	94	98	134	226	114	145
Capza2	10536527	1.45	1.39	1.26	1.47	1.24	1.5	2.29	1.56	1.97	2.78	1.35	NA	2.14	0.96	1.83	2.12	1.38	1.03	1.75	1.14	1.78	1.44	1	1701	2469	1449	2020	2837	3580	1667	2444	2629	3249	1698	2544	1150	2630	1232	1918	1267	2493	961	2674	1593	2148
Car13	10490903	5.75	4.72	5.17	1.19	3.18	2.46	2.53	1.13	1.12	1.6	1.89	NA	1.56	1.12	0.49	3.39	2.35	0.61	0.16	0.42	1.03	1.61	1	70	402	76	359	62	322	50	60	135	428	37	91	36	91	43	48	39	44	44	71	38	71
Car2	10490923	1.11	2.19	1.35	1.11	1.14	0.6	1.36	1.7	1.35	0.87	0.86	NA	1.38	1.2	0.11	0.44	1.51	0.32	0.69	0.56	0.12	1.05	1	64	71	131	287	190	255	70	78	46	53	3214	1934	435	592	123	208	169	227	354	307	111	96
Casp1	10582985	1.83	1.95	2.61	7.96	2.03	1.57	3.58	2.03	1.99	2.81	2.14	NA	1.19	0.97	1.79	3.79	1.96	0.57	0.49	1.44	2.16	1.26	1	226	414	216	421	305	796	242	1922	429	873	394	619	58	207	57	115	34	68	98	274	75	160
Casp2	10537728	1.33	1.26	1.12	2.85	1.61	0.86	1.38	1.26	1.33	1.53	1.26	NA	1.03	1.16	0.85	3.24	0.58	0.87	0.52	0.53	1.03	0.94	1	580	769	844	1060	677	762	372	1062	578	930	766	660	669	921	659	830	786	1046	631	965	727	914
Casp3	10571696	1.4	1.92	2.3	0.61	1.98	0.96	1.22	1.4	1.12	1.15	1.27	NA	1.67	0.65	1.09	2.18	0.11	0.55	0.5	0.78	0.22	0.46	1	82	114	96	185	182	419	290	177	184	364	146	141	100	122	73	102	83	93	101	116	170	216
Casp4	10582997	3.01	5.27	6.87	5.35	2.93	4.98	6.59	3.15	3.13	7.49	2.03	NA	1.64	1.46	1.46	2.75	4.74	0.56	0.42	1.26	2.54	1.12	1	266	800	207	1092	182	1247	607	3245	450	1321	292	1454	65	431	86	272	36	113	95	710	157	319
Casp8	10346564	1.43	1.46	1.66	5.35	1.36	1.59	1.95	1.58	1.53	2.14	1.42	NA	1.5	1.09	1.59	1.33	1.41	0.97	0.72	0.5	1.96	0.91	1	2705	3864	3032	4412	2258	3741	918	4911	3464	4696	4069	6482	3482	6785	3537	5601	4130	6308	2790	5976	5049	7175
Ccdc23	10507606	1.34	2.15	1.77	1.72	1.32	1.49	1.55	1.72	1.24	1.2	1.96	NA	1.53	1.05	2.07	2.82	2.75	1.09	0.94	0.32	0.56	0.85	1	221	296	230	494	149	264	169	291	205	271	312	464	414	641	248	428	284	351	330	396	230	450
Ccdc25	10416044	1.24	1.21	1.56	2.13	2.1	1.44	1.31	1.04	0.98	1.58	0.87	NA	0.77	0.53	0.57	3.49	2.02	0.43	0.09	0.02	0.69	0.3	1	78	96	127	154	87	135	77	164	92	192	140	202	108	142	103	107	128	126	79	124	127	111
Ccdc6	10363845	2.3	1.5	2.41	2.12	1.13	1.4	1.8	1.42	1.76	1.52	1.66	NA	2	1.92	0.82	0.86	3.07	1.29	0.61	0.48	1.16	1.26	1	500	1149	494	739	409	988	174	369	511	578	508	713	528	950	455	644	542	956	446	678	560	930
Ccdc86	10466104	0.89	1.4	2.52	3.76	2.49	0.92	1.31	0.85	0.83	0.92	0.96	NA	0.63	1.63	1.12	2.95	0.2	0.88	0.69	0.33	0.09	0.12	1	325	289	421	592	352	887	168	629	382	953	301	276	410	538	318	271	380	317	340	314	320	307
Ccdc90a	10408902	1.61	1.66	2.23	2.94	1.09	1.03	1.25	1.01	0.97	1.33	0.91	NA	1.55	0.7	1.08	0.49	0.06	0.62	0.01	0.05	0.36	0.13	1	361	582	428	711	454	1013	385	1132	625	679	341	353	304	380	311	313	363	351	248	329	451	409
Ccl2	10379511	0.71	0.98	2.04	1.31	10.54	0.95	1.91	1.02	0.99	1.01	1.06	NA	0.1	1.01	0.67	2.69	0.21	0.51	0.03	0.01	0.02	0.12	1	103	74	94	92	102	207	128	167	216	2277	78	74	82	157	87	89	72	72	95	97	78	83
Ccl3	10389231	0.89	0.99	3.99	1.09	0.89	1.27	1.94	0.8	1.12	0.83	0.88	NA	0.04	0.7	0.09	0.18	0.46	0.54	0.12	0.07	0.24	0.13	1	66	58	62	61	1032	4122	3658	3979	1081	958	5840	7410	629	1218	106	86	198	221	291	240	77	68
Ccl4	10379721	1.06	0.95	2.36	5.01	1.07	1.95	1.33	1	1.02	1.09	1.09	NA	0.18	0.84	0.67	0.37	0.69	0.63	0	0.03	0.15	0.17	1	74	79	81	77	112	264	171	856	77	82	372	725	110	146	84	84	86	88	95	103	73	79
Ccnd2	10548105	1.88	2.61	3.36	1.41	2.22	1.54	1.76	1.58	1.38	2.01	2.1	NA	2.15	2.19	0.36	1.64	1.84	1.45	0.73	0.44	0.88	1.12	1	3654	6877	1211	3166	766	2576	1025	1448	189	420	3339	5154	3887	6830	2790	4401	3642	5032	2410	4854	3318	6955
Ccne1	10562563	1	1.03	1.32	2.02	1	0.96	1.45	1.53	1.45	1.11	1.45	NA	0.07	1.03	1.27	0.01	0.12	0.93	0.66	0.9	0.39	0.95	1	487	488	287	296	204	269	140	281	147	147	298	286	171	248	227	349	396	575	246	273	235	342
Ccnj	10463112	1.14	0.88	2.57	8.02	3.8	1.51	1.58	0.7	1.05	1.25	0.8	NA	1.32	2.08	1.22	5.77	1.23	1.18	0.58	0.15	0.54	0.52	1	244	277	437	382	152	389	167	1337	158	601	371	558	182	288	213	149	199	208	223	278	280	225
Ccnl1	10498531	2.04	1.92	2.16	2.81	2.01	1.03	1.79	0.86	1.12	1.04	1.13	NA	1.24	1.8	1.87	5.56	0.2	0.96	0.13	0.17	0.02	1.03	1	304	618	428	822	548	1184	626	1759	374	752	521	536	222	398	420	360	472	527	303	314	451	509
Ccnyl1	10346960	9.49	6.87	6.04	1.94	4.02	6.21	5.55	4.89	4.86	5.38	4.91	NA	1.39	2.74	0.71	5.01	1.99	1.12	1.15	0.53	0.64	1.72	1	98	928	183	1260	161	976	678	1316	165	662	134	835	99	552	90	438	133	647	73	393	124	611
Ccr5	10590635	0.71	0.95	2.75	1.51	1.16	1.33	1.16	1.18	2.27	1.78	0.84	NA	0.14	0.79	0.4	0.28	1.54	0.26	0.44	1.51	0.6	0.25	1	79	56	50	48	121	332	42	64	836	968	1505	1997	562	649	59	69	81	183	105	187	80	68
Ccrl2	10597279	12.99	8.63	2.41	5.3	2.01	4.24	5.38	8.18	7.33	6.22	6.38	NA	1.93	1.57	2.02	3.38	2.21	1.15	0.75	1.68	1.68	1.03	1	56	728	72	621	617	1486	453	2402	275	552	248	1051	344	1852	64	522	43	319	131	816	187	1192
Cct3	10493193	1.24	1.36	3.02	1.88	1.1	1.41	1.15	1.24	1.43	1.81	1.07	NA	0.64	1.23	0.64	0.32	1.31	0.17	0.7	0.72	1.5	0.16	1	613	763	570	773	410	1239	83	156	531	583	474	669	523	602	508	628	692	987	346	626	691	737
Cd164	10362803	1.33	1.18	1.94	2.44	1.27	1.09	1.42	1.11	1.17	1.38	1.15	NA	0.99	0.96	1.46	4.28	0.5	0.85	0.22	0.36	1.69	0.42	1	2609	3463	2933	3455	1649	3207	2783	6788	3439	4367	3613	3922	3121	4433	2733	3037	3414	3999	2700	3725	3042	3494
Cd200r4	10435920	1.26	1.03	1.78	0.67	1.35	1.74	3.42	2.15	3.28	2.28	1.61	NA	0.08	0.58	0.77	1.13	2.15	1.36	0.43	1.08	0.67	0.84	1	10	13	10	10	16	28	37	25	96	130	406	708	117	400	31	67	36	118	48	109	31	51
Cd209a	10576795	0.83	1.19	1.44	0.97	0.99	2.83	0.66	1.49	1.9	1.33	0.71	NA	0.24	0.4	0.03	0.02	3.7	0.29	0.37	0.26	0.19	1.14	1	1728	1430	1408	1682	1190	1713	1606	1563	932	918	1119	3172	2066	1366	2727	4073	1708	3247	2429	3234	1569	1115
Cd274	10462390	3.36	3.4	1.9	10.5	8.52	3.1	5.15	4.38	4.71	7.82	3.37	NA	2.06	0.82	0.89	2.46	1.74	2.12	1.22	0.6	2.12	1.28	1	962	3233	575	1955	1330	2521	524	5502	183	1563	365	1130	415	2140	393	1724	521	2454	278	2169	704	2375
Cd2ap	10451004	1.48	1.37	0.9	0.64	1.15	0.84	3.04	1.01	1.15	1.61	1.3	NA	0.83	0.56	0.29	0.42	0.45	0.66	0	0.19	0.52	0.6	1	2051	3041	2182	2987	2741	2465	171	109	1913	2201	471	393	468	1422	1468	1476	1364	1570	778	1256	1363	1769
Cd40	10478678	1.24	1.42	4.27	0.86	1.45	1.18	2.27	0.85	1.04	1.12	1.02	NA	0.63	1.35	0.39	1.07	1.74	0.37	0.22	0.17	0.1	0.31	1	632	781	1109	1574	902	3852	180	155	668	965	115	135	138	314	152	129	134	139	227	255	121	124
Cd46	10361270	1.51	1.22	1.11	0.95	1.14	0.74	2.57	0.94	1.61	1.19	1.49	NA	0.49	0.17	0.59	0.25	0.81	0.8	0.03	0.34	0.21	0.59	1	56	84	129	157	45	50	232	220	87	99	119	88	32	83	103	97	96	155	68	81	106	159
Cd47	10436196	1.52	1.99	1.49	2.4	2.18	1.1	1.97	1.12	1.42	1.52	1.7	NA	2.63	1.48	2.07	5.16	0.4	1.17	0.2	0.43	0.54	1.4	1	1367	2083	1159	2308	1734	2581	1202	2888	796	1733	1980	2185	1009	1985	1106	1244	1268	1804	986	1499	1169	1991
Cd47	10436182	1.25	1.7	1.19	2.04	1.62	1.16	1.67	1.08	1.22	1.87	1.4	NA	2.63	0.6	1.29	3.46	0.43	1.11	0.11	0.34	0.9	1.24	1	3053	3808	2646	4492	3448	4093	1986	4044	2161	3508	3669	4239	2111	3526	2351	2547	2689	3290	1750	3268	2385	3343
Cd69	10548333	5.45	6.07	17.59	7.92	12.13	6.4	4.22	2.81	3.1	4.34	2.36	NA	1.99	0.98	1.36	2.16	2.48	1.19	1.2	1.56	2.08	1.29	1	466	2543	808	4906	91	1608	299	2373	27	327	572	3662	968	4086	1063	2988	1375	4261	952	4132	1754	4134
Cd86	10439312	4.84	4.59	2.5	1.05	1.15	2.44	4.89	3.68	4.6	5.41	3.53	NA	1.78	1.59	0.06	0.74	2.32	0.85	0.86	0.98	0.7	0.92	1	252	1221	313	1437	975	2435	171	180	779	897	53	130	109	531	108	399	194	894	65	353	214	755
Cdc14a	10501629	2.16	1.23	1.18	2.23	1.05	0.53	1.25	1.32	0.85	0.89	1.24	NA	1.69	0.5	1.32	0.33	2.6	0.9	0.5	0.64	0.14	0.75	1	295	636	606	744	1231	1455	630	1406	239	250	634	335	426	531	289	382	375	319	349	311	443	549
Cdc42bpg	10460841	0.89	0.9	2.01	0.87	0.86	0.94	0.82	0.89	0.84	0.77	1	NA	1.87	0.88	0.93	0.98	0.43	0.78	0.3	0.64	1.32	0.01	1	145	128	149	134	137	276	201	175	180	155	146	137	147	121	149	133	154	129	179	137	128	129
Cdca7l	10399178	1.12	1.58	0.94	4.05	0.92	0.67	1.08	1.13	1.03	1.45	0.91	NA	1.63	0.3	0.83	0.48	1.56	0.16	0.23	0.07	0.94	0.18	1	170	191	177	279	330	311	92	371	394	363	826	551	328	355	332	374	397	409	223	323	418	382
Cdkl3	10375909	4.17	1.35	1.42	0.29	1	1.4	1.88	1.43	1.24	1.07	2.06	NA	0.57	1.37	2.22	0	2.88	0.79	0.38	0.72	0.06	2.14	1	117	490	176	237	108	153	404	118	86	86	100	140	86	161	125	178	112	139	104	111	158	327
Cdkl5	10607619	3.3	2.83	2.65	5.71	1.58	2.5	4.13	1.82	1.92	2.91	3.1	NA	2.15	1	1.07	1.5	2.45	1.04	0.52	0.57	0.55	0.98	1	33	107	93	263	112	296	38	218	142	224	75	187	44	183	65	118	78	150	46	133	86	266
Cdkn1a	10443463	1.11	0.86	3.79	1.54	0.99	1.33	3.32	0.97	1.14	1.04	1.34	NA	0.47	1.15	0.37	0.04	0.78	0.45	0.06	1.26	0.16	0.76	1	101	111	72	62	208	788	73	112	935	924	93	123	61	202	64	62	45	51	64	67	55	74
Cds1	10523563	1.19	1.62	4.78	1.37	3.42	1.17	2.16	1.06	0.91	1.27	1.26	NA	2.09	1.18	0.67	3.21	1.49	0.42	0.13	0.59	0.45	0.71	1	53	63	56	90	92	439	54	74	118	404	49	58	50	109	53	56	54	49	50	63	46	59
Celf2	10479948	2.4	1.29	1.12	0.52	0.97	0.7	3.04	0.95	1.19	0.77	1.78	NA	0.5	0.21	0.79	0.08	0.86	1.13	0.03	0.2	0.45	0.92	1	121	292	204	264	204	228	333	174	128	125	238	167	80	244	120	114	172	205	150	116	203	360
Cenpe	10496204	1.12	1.61	2.44	2.69	1.49	1	1.56	1.32	1.44	1.66	1.69	NA	0.92	2.31	0.9	1	0.01	1.37	0.36	0.39	0.34	1.4	1	33	36	45	72	61	149	39	105	113	169	49	49	37	57	35	46	33	48	36	60	39	66
Cenpj	10420320	2.12	1.66	1.81	1.41	1.39	1.25	1.96	1.03	1.2	1.03	1.39	NA	0.8	1.05	0.43	2.5	1.04	1.11	0.04	0.2	0.04	1	1	63	133	85	141	90	162	75	106	74	102	103	128	73	144	112	116	141	170	84	87	99	138
Cenpl	10351047	1.76	1.01	1.46	2.15	1.15	1.13	0.98	0.72	1.05	1.25	1.13	NA	0.07	0.58	0.6	0.8	0.67	0.07	0.48	0.34	1.88	0.37	1	55	97	67	68	84	122	92	197	76	88	90	101	55	54	54	39	61	63	46	58	58	65
Cep110	10471608	1.82	1.2	1.29	1.15	1.11	1.33	2.15	1.23	1.46	1.45	1.61	NA	0.4	1.58	0.3	0.61	1.43	2.32	0.19	0.34	0.48	0.95	1	311	564	473	569	548	709	361	414	224	250	541	721	290	624	390	480	515	753	365	529	421	677
Cep350	10359084	2.2	1.03	1.48	1.78	1.58	1.02	1.73	1.13	1.08	1.22	1.27	NA	0.06	1.76	0.54	3.8	0.06	1.48	0.06	0.06	0.25	0.63	1	325	714	623	642	691	1023	669	1191	562	888	700	713	383	662	428	485	689	744	429	521	580	737
Cep350	10359086	2.04	1.16	1.32	1.57	1.58	0.96	1.64	1.2	1.17	1.14	1.39	NA	0.39	0.62	0.8	4.22	0.11	1.29	0.18	0.13	0.1	0.66	1	262	534	376	436	499	659	506	792	375	595	496	477	279	457	358	429	481	564	289	329	391	545
Cept1	10501051	1.07	0.8	1.07	2.26	1.4	0.95	1.14	0.97	1.22	1.08	0.8	NA	0.8	0.39	1.57	2.74	0.34	0.4	0.14	0.37	0.13	0.38	1	558	596	738	593	500	533	535	1209	741	1038	597	564	583	661	637	616	608	743	500	542	688	551
Cfb	10450325	1.29	1.17	2.92	1.64	1.66	1.06	1.56	1.08	1.16	1.24	1.19	NA	1.85	0.75	2.08	3.04	0.48	0.41	0.19	0.93	0.5	0.53	1	90	117	76	88	119	348	95	155	943	1569	87	92	117	183	90	97	74	86	98	122	78	93
Cflar	10346562	1.86	1.36	3.41	2.81	1.45	2.17	1.8	1.41	1.61	1.49	1.64	NA	0.61	0.9	2.19	1.16	1.44	0.64	0.73	0.4	1.38	0.58	1	76	142	138	187	201	686	167	469	187	272	181	393	146	263	178	251	228	367	119	179	247	405
Cflar	10346551	2.12	1.79	2.61	1.67	1.3	1.67	1.86	1.24	1.52	1.47	1.34	NA	0.86	0.96	0.44	2.23	2.28	1.23	0.25	0.39	0.62	1.49	1	94	199	187	335	271	708	276	459	284	370	293	491	216	403	295	366	306	465	225	332	338	454
Cflar	10497931	2.46	2.04	2.32	2.11	1.38	2.01	1.99	1.52	1.68	1.29	1.35	NA	1.02	0.88	0.76	2.09	1.63	1.05	0.46	0.47	0.43	1.14	1	144	354	289	591	605	1406	370	783	433	600	402	808	310	615	432	658	481	807	339	437	542	732
Cfp	10603860	1.19	1.03	0.67	0.95	0.94	1.39	2.03	0.7	0.74	0.99	0.88	NA	0.04	0.66	0.05	0.18	0.64	0.59	2.05	0.56	0.02	0.77	1	1107	1322	595	614	2637	1775	1913	1816	7502	7039	162	226	549	1112	213	149	228	169	256	253	227	200
Chd7	10503180	1.02	1.43	1.37	0.93	1.23	0.65	2.03	0.79	0.95	1.16	1.43	NA	0.77	0.68	0.1	1.23	1.84	1.21	0.09	0.03	0.16	0.59	1	340	348	447	640	273	375	916	852	257	316	615	397	291	590	449	356	603	573	271	315	168	240
Chd7	10503198	1.77	1.34	2.58	2.1	1.26	0.98	1.61	1.23	1.1	1.54	1.25	NA	0.32	1.3	0.3	0.57	0.02	1.4	0.19	0.08	0.54	0.44	1	89	157	165	221	146	377	288	604	83	104	249	245	109	174	205	251	309	340	92	141	114	142
Chd7	10503212	1.5	1.7	2.17	1.09	1.34	0.67	2.12	0.77	0.94	1.04	1.25	NA	0.66	1.36	0.05	0.61	0.62	0.89	0.14	0.06	0.02	0.38	1	143	214	234	398	191	414	445	484	107	144	399	269	151	321	246	188	440	413	168	175	152	190
Chd7	10503214	1.59	1.45	1.99	1.33	1.12	0.75	2	0.85	0.95	1.55	1.36	NA	0.54	1.16	0.17	0.3	0.51	0.9	0.18	0.04	0.5	0.82	1	130	207	224	324	171	340	346	459	121	136	322	242	156	312	219	186	387	369	140	216	155	211
Chd7	10503202	1.47	1.33	2.3	1.33	1.11	0.88	1.41	1.14	1.1	1.23	1.39	NA	0.42	0.9	0.18	0.39	0.32	1.51	0.17	0.1	0.22	0.7	1	166	245	249	331	210	483	539	719	130	144	377	331	189	266	285	324	412	451	168	207	174	241
Chd7	10503192	1.43	1.36	2.01	1.92	1.1	1.11	1.18	1.11	1.3	1.14	1.04	NA	0.71	1.55	0.56	0.53	0.13	0.72	0.23	0.32	0.15	0.1	1	149	213	210	285	192	386	333	641	126	139	329	366	163	194	229	255	321	418	187	213	190	197
Chd7	10503218	1.18	1.42	2.32	1.33	1.11	0.74	1.46	0.83	0.85	1.31	1.18	NA	0.57	0.84	0.31	0.38	0.81	1.04	0.14	0.19	0.4	0.46	1	371	440	468	664	424	983	1054	1400	245	274	691	509	500	732	591	493	862	734	325	426	372	440
Chd7	10503194	1.59	1.36	2.32	1.8	1.18	0.86	1.33	1.45	1.31	1.18	1.28	NA	0.42	1.65	0.5	0.74	0.21	0.73	0.34	0.24	0.17	0.69	1	227	363	324	441	293	680	680	1221	160	189	543	468	233	309	329	478	565	738	248	293	253	325
Chic1	10601312	2.54	2.48	2.67	1.03	2.54	2.49	3.84	2.37	2.47	2.34	3.41	NA	1.6	0.68	0.02	2.64	3.67	1.02	1.12	0.53	0.68	1.4	1	78	199	84	209	81	216	56	58	46	117	126	314	107	413	84	200	70	173	74	174	123	418
Chic1	10601303	2.46	2.99	2.82	0.95	1.49	2.32	3.31	1.74	2.41	2.27	3.22	NA	0.93	1.64	0.23	3.02	1.42	0.77	0.56	1.42	0.69	1.26	1	26	63	29	87	29	82	25	24	23	34	47	109	39	129	35	61	28	67	25	56	49	156
Chmp4b	10477572	1.34	2.1	1.94	2.21	1.37	1.84	1.83	2.1	1.82	1.68	1.99	NA	2.06	1.22	1.19	4.18	3.14	1.19	1.08	1.28	1.27	1.17	1	1158	1547	1038	2183	1379	2669	1778	3924	1684	2301	1561	2869	1841	3359	1363	2862	1367	2492	1567	2636	1400	2790
Chmp5	10504008	1.52	1.66	2.28	2.22	1.46	1.55	1.49	1.63	1.74	1.98	1.25	NA	2.24	1.68	0.96	3.12	1.6	0.9	1.58	1.06	0.79	0.35	1	561	850	609	1010	631	1441	932	2065	869	1267	886	1369	644	961	507	824	635	1103	518	1025	743	932
Chordc1	10583347	1.56	1.06	1.29	1.27	1.19	1.22	2.3	1.36	1.71	2.68	1.28	NA	0.21	0.3	0.26	0.76	0.78	0.4	0.21	0.45	0.73	0.47	1	276	430	366	389	330	425	66	84	344	409	452	553	319	733	388	526	478	818	220	588	439	560
Chpt1	10371616	1.21	1.09	1.67	2.76	0.97	0.83	1.28	1.08	1.09	1.39	0.97	NA	0.15	3.04	1.21	0.08	0.46	0.51	0.81	0.58	0.32	0.31	1	59	71	131	143	134	225	100	276	334	324	369	308	129	165	84	91	112	122	117	163	105	103
Cish	10588577	1.21	1.53	0.87	3.24	1.62	2.48	1.34	1.35	1.56	1.4	1.19	NA	1.12	0.63	0.6	1.04	1.39	0.64	0.32	1.14	0.64	0.26	1	231	280	72	110	84	73	111	358	87	140	116	288	434	580	215	290	114	178	249	348	920	1090
Cited2	10361828	3.24	2.6	3.02	2.05	1.93	0.48	0.87	0.97	0.68	0.64	0.95	NA	4.36	1.41	1.07	2.76	2.31	0.28	0.05	0.65	0.55	0.43	1	520	1685	636	1655	777	2347	1525	3124	727	1404	1191	576	1621	1413	839	815	647	441	1208	777	976	925
Cldnd1	10436402	1.7	1.09	3.13	1.3	1.23	1.18	1.3	0.97	1.21	1.19	0.9	NA	0.23	0.99	0.82	3.4	0.87	0.32	0.12	0.37	0.44	0.11	1	606	1028	809	884	751	2349	310	403	867	1069	1029	1212	787	1025	531	514	578	701	975	1156	1006	911
Clec2d	10542156	1.45	1.74	1.53	1.98	3.71	1.84	1.25	1.46	1.53	1.15	1.22	NA	2.26	1.27	1.37	2.82	1.93	1.97	0.93	0.39	0.41	1.08	1	2226	3237	2865	4989	2220	3406	2297	4554	702	2605	2606	4785	3000	3737	3033	4430	2342	3579	3073	3544	2930	3577
Clec4a1	10541555	0.59	0.93	0.67	4.59	1.29	1.25	6.07	1.02	1.09	1.18	0.88	NA	0.18	0.67	1.29	1.25	0.67	0.33	0.04	0.13	0.13	0.41	1	41	24	32	30	1923	1284	414	1901	1298	1672	39	48	188	1138	42	43	33	36	43	50	52	46
Clec4a3	10541564	0.53	0.66	0.63	3.93	1.06	1.55	6.57	1.19	1.1	1.17	0.76	NA	1.57	1.42	2.96	0.1	0.5	0.34	0.3	0.08	0.45	0.34	1	109	58	50	33	938	593	469	1845	1777	1875	44	68	183	1203	37	43	43	47	45	52	59	45
Clec4a4	10541575	1.03	0.92	0.48	4.46	1.69	0.98	1.33	1.03	1.08	0.84	1.23	NA	0.31	0.79	0.93	1.97	0.12	0.17	0.19	0.53	0.28	0.39	1	19	20	18	17	975	467	40	178	45	77	18	17	26	35	20	20	18	20	20	17	16	20
Clic4	10517336	1.66	2.71	2.08	8.71	1.73	4.11	7.41	4.84	6.52	8.08	5.11	NA	1.66	1.5	0.94	3.79	4.12	1.24	1.15	0.77	2.05	1.75	1	1351	2249	818	2212	1759	3663	189	1642	914	1578	513	2107	276	2046	220	1063	271	1769	270	2179	322	1646
Clnk	10529711	0.9	1.06	2.13	1.18	1.02	1.15	2.75	1.14	1.11	1.15	1	NA	0.2	1.34	0.78	0.08	0.8	1.3	0.53	0.26	0.25	0.01	1	60	53	55	59	129	273	70	82	50	51	1212	1391	108	296	57	65	54	60	110	126	54	53
Cmc1	10597564	0.88	1.66	1.03	2.1	1.1	0.67	0.92	1.36	1.15	1.35	1.14	NA	0.73	0.31	0.76	0.19	1.16	0.08	0.61	0.38	0.25	0.6	1	337	296	201	334	288	297	62	129	455	502	854	571	618	571	491	670	411	472	337	454	464	527
Cmklr1	10532711	1.02	0.83	1.02	1.09	0.93	0.77	2.16	0.99	1.05	1	1.03	NA	0.99	0.24	0.6	0.37	1.56	0.61	0.02	0.17	0.04	0.12	1	81	83	87	72	106	108	84	91	2991	2778	1043	805	145	312	76	75	70	73	91	91	72	74
Cmpk2	10395039	21.28	10.86	26.66	6.65	18.81	12.26	18.48	14.62	11.57	11.48	14.15	NA	2.13	1.3	1.1	3.39	1.88	2.53	0.99	0.88	1.42	1.51	1	173	3681	325	3532	114	3045	990	6578	222	4168	186	2282	185	3427	140	2053	217	2515	221	2538	212	3007
Cnot6l	10531529	2.35	1.65	1.51	1.5	1.29	1.23	1.75	1.18	1.48	1.81	1.66	NA	2.12	0.79	1.3	2.1	0.88	1	0.28	0.43	1.08	1.34	1	1200	2822	1802	2981	1238	1869	1250	1870	1669	2152	2140	2624	1590	2790	1859	2201	2114	3137	1563	2822	1795	2973
Cnp	10381154	1.24	2.11	3.2	2.01	1.37	2.33	1.99	1.7	1.57	2.13	1.67	NA	1.19	1.16	0.46	1.75	1.75	0.59	0.93	1.7	1.2	1.69	1	2215	2745	1586	3347	517	1654	196	395	601	822	653	1524	1403	2798	1172	1998	1504	2361	1170	2493	1286	2147
Cops4	10523529	1.17	1.07	1.21	2.44	1.12	1.23	1.05	1.3	1.62	1.33	1.01	NA	0.1	0.57	1.13	0.52	0.73	0.1	0.9	1.91	0.67	0.02	1	499	586	706	755	536	646	250	608	631	710	606	747	565	595	543	709	493	798	410	545	655	661
Coq2	10531729	1.32	1.35	1.84	3.53	1.53	1.58	1.56	1.22	1.11	1.21	1.04	NA	0.58	0.74	0.85	2.44	1.54	1.29	0.35	0.18	0.83	0.2	1	323	428	373	502	388	716	198	699	327	499	213	337	263	409	300	366	349	388	272	330	328	342
Cox15	10467859	1.5	1.73	2.15	2.32	1.5	1.33	1.31	1.34	1.39	1.52	1.1	NA	1.02	0.74	0.57	2.33	0.99	0.65	0.48	0.48	0.52	0.84	1	224	336	242	420	236	507	162	376	263	395	247	329	288	378	202	270	252	350	204	309	251	277
Cox18	10531208	1.71	1.89	1.75	3.31	1.6	1.43	1.59	1.61	1.51	2.1	1.78	NA	1.73	1.95	1.35	4.61	1.74	1.09	0.82	0.6	0.74	1	1	678	1157	690	1307	565	989	223	738	570	913	642	920	749	1192	795	1283	857	1291	585	1229	808	1441
Cpne3	10511739	1.39	1.78	2.79	1.37	1.57	2.17	3.26	1.44	2.14	4.01	1.6	NA	1.02	1.45	0.52	3.45	1.46	1.24	0.3	0.52	1.24	0.72	1	325	451	437	776	728	2030	1318	1809	1145	1798	972	2105	330	1074	277	399	330	705	289	1160	503	804
Creb5	10538338	1.11	1.01	1.47	3.13	1.23	1.13	1.1	0.97	1.08	1.05	1.13	NA	0.04	0.62	1.44	1.78	1.54	0.22	0.04	0.26	0.19	0.78	1	122	135	104	105	112	164	157	490	112	138	97	110	107	117	124	119	94	102	113	119	94	107
Csf1	10501164	6.16	8.71	3.24	1.31	3.85	3.73	2.39	1.96	1.46	3.06	2.69	NA	2.15	2.3	0.49	2.78	1.68	0.92	0.66	0.82	0.82	0.75	1	131	806	138	1202	115	372	1667	2183	218	840	109	405	230	549	136	266	107	155	114	349	235	632
Cspp1	10344801	2.1	0.75	0.94	0.73	1.22	0.98	1.22	0.84	1.17	1.04	1.08	NA	0.6	0.24	0.64	0.79	0.05	1.11	0.1	0.18	0.03	0.24	1	106	222	267	201	223	210	265	195	145	177	213	209	107	130	180	151	215	251	148	154	219	236
Csprs	10356262	2.07	1.81	2.04	2.24	2.46	1.19	1.71	1.48	1.3	1.76	1.72	NA	1.3	1.52	1.2	3.4	1.13	1.41	1.03	0.32	2.12	1.35	1	1147	2369	1435	2594	859	1749	952	2132	545	1342	1391	1656	1076	1837	1109	1639	1331	1733	1112	1957	1096	1887
Csprs	10356274	4.25	4.01	3.85	1.96	3.56	1.62	2.56	3.49	1.79	2.41	2.68	NA	1.35	1.37	1.18	2.92	1.65	0.89	1.1	0.39	0.49	1.44	1	666	2830	306	1227	259	996	497	974	93	331	55	90	72	184	65	228	78	140	206	495	90	242
Csprs	10582879	4.19	4.2	4.16	1.95	3.82	1.54	2.74	3.58	2.02	2.55	3.05	NA	1.33	1.57	1.44	2.92	1.17	1.08	1.66	0.42	0.53	1.26	1	787	3296	347	1460	289	1201	568	1109	100	384	57	87	73	199	68	242	80	161	213	543	96	294
Csrnp1	10597758	0.92	1.05	1.66	3.65	2.17	1.83	1.21	0.9	0.98	0.98	1.33	NA	0.12	1.31	0.63	1.72	1.08	0.66	0.35	0.05	0.03	0.45	1	339	311	459	483	377	624	507	1851	167	363	226	413	413	499	389	349	319	313	349	341	503	668
Csrp1	10350136	1.25	2.09	1.55	1.12	0.99	1.04	1.58	1.17	1.11	1.22	1.32	NA	2.06	1.28	0.48	0.06	0.15	1.04	0.29	0.52	0.22	0.88	1	736	923	795	1662	1608	2488	256	286	809	797	1077	1120	1449	2294	1205	1415	1086	1207	1213	1478	1639	2169
Ctla2b	10409866	1.12	0.83	1.7	1.21	3.17	0.47	0.63	1.22	1.22	0.65	0.82	NA	0.33	0.9	0.38	3.67	1.67	0.82	0.31	0.15	0.56	0.41	1	33	37	42	35	50	85	49	59	136	432	585	272	193	121	63	77	61	75	95	62	44	36
Ctrl	10581355	1.31	1.51	1.76	1.37	1.49	1.67	2.01	1.8	1.57	1.42	2.59	NA	0.62	1.08	0.79	2.43	1.02	1.06	1.43	0.71	0.63	0.97	1	166	217	185	279	199	352	169	231	110	164	158	265	173	348	171	308	169	265	210	299	168	435
Ctss	10494271	1.42	1.63	1.29	7.43	1.09	3.53	3.53	1.92	2.01	2.32	1.59	NA	0.95	0.97	1.6	0.38	2.42	0.77	1.16	1.68	1.47	1.05	1	1549	2198	1450	2370	2571	3311	350	2601	3015	3283	229	810	386	1364	714	1372	654	1314	544	1261	1024	1627
Cul2	10453575	1.54	1.41	1.36	1.27	1.22	1.17	2.12	1.16	1.47	2.07	1.12	NA	1.04	2.22	0.62	1.85	0.77	1.16	0.17	0.67	1.11	1.06	1	210	323	306	431	260	355	69	88	346	422	322	378	206	436	223	258	313	459	147	305	314	350
Cutc	10463296	1.69	1.7	1.44	3.33	1.62	1.51	1.07	0.86	1.42	1.36	1.01	NA	1.72	1.08	2.26	3.74	1.4	0.12	0.28	1.5	1.08	0.03	1	99	168	125	212	119	171	89	295	89	145	97	146	105	112	104	89	89	127	86	117	97	98
Cwf19l2	10582941	1.95	1.35	1.57	2.26	1.29	1.18	2.1	1.09	1.42	1.68	1.25	NA	0.69	1.18	0.79	1.69	0.46	1.07	0.05	0.3	0.3	0.59	1	110	215	179	242	137	215	136	306	177	228	167	196	89	186	120	130	178	252	101	169	158	198
Cxcl10	10531415	52.85	33.96	21.94	33.81	55.51	17.44	21.57	18.96	22.73	25.06	19.77	NA	1.39	1.35	3.07	2.81	1.57	1.54	0.59	0.94	0.99	1	1	134	7058	128	4343	525	11521	388	13105	117	6468	267	4655	352	7596	151	2868	132	2997	204	5107	293	5803
Cxcl11	10531420	0.89	0.91	3.48	2.42	1.07	1.22	1.19	0.96	1.15	0.97	1.03	NA	0.73	0.64	1.5	0.29	1.24	0.44	0.06	0.39	0.16	0.05	1	50	45	44	40	53	184	54	131	41	44	45	55	47	56	58	55	44	50	54	52	46	47
Cxcl9	10531407	0.91	1.64	2.7	2.39	1.33	3.3	8.93	2.21	0.87	2.11	1.86	NA	2.25	1.16	1.14	0.57	0.81	0.59	0.32	0.3	0.79	0.37	1	63	57	48	79	3311	8954	93	223	62	83	62	206	345	3077	55	122	80	70	96	203	86	160
Cybb	10603551	1.93	2.19	1.55	1.4	1.04	2.17	6.5	3.47	1.45	5.58	4.14	NA	1.72	0.88	0.58	0.53	0.85	0.43	0.65	0.26	0.4	1.01	1	2983	5770	3370	7379	3846	5971	4770	6665	8797	9170	57	125	308	2002	134	463	76	111	301	1676	343	1417
Cycs	10544687	1.38	0.85	1.58	1.3	1.34	1.36	1.99	1.28	2.14	1.77	1.24	NA	0.72	1.27	0.29	0.94	0.58	1.44	0.74	0.94	0.86	0.37	1	41	56	80	68	56	88	45	58	63	84	74	101	66	130	69	89	72	155	51	91	96	119
Cysltr2	10421517	0.84	1.13	1.08	1.43	1.32	2.07	3.49	2.49	3.84	3.21	1.57	NA	0.45	0.16	1.78	1.23	1.3	1.05	0.78	0.78	1.62	1.03	1	19	16	19	22	27	30	23	33	76	100	400	829	338	1180	44	110	51	196	148	474	101	158
D130062J21Rik	10503709	3.63	0.91	0.78	0.68	0.86	0.29	1.25	0.57	0.89	0.74	0.93	NA	0.13	1.25	0.5	0.87	1.49	0.4	0.24	0.09	0.57	0.11	1	115	419	803	731	93	73	62	42	52	45	203	59	83	103	311	177	264	234	165	122	307	284
D14Ertd668e	10420488	10.51	8.66	11.24	2.5	6.47	3.39	12.5	2.9	3.75	3.2	4.35	NA	1.1	1.27	0.71	4.3	2.28	0.5	0.64	0.83	2.01	2.97	1	60	626	63	546	245	2749	51	126	522	3374	51	171	61	758	79	229	68	255	59	190	68	294
D16Ertd472e	10440427	1.91	2.4	1.57	4.81	2.11	1.5	1.3	1.48	1.68	1.86	1.35	NA	1.96	0.72	1.26	5.36	0.85	0.52	0.67	0.76	1.15	1.89	1	331	633	278	667	226	354	443	2131	213	450	1290	1937	1148	1493	531	785	862	1452	638	1185	706	956
D17H6S56E-5	10450374	1.26	1.29	1.87	3.8	1.38	2.63	1.64	4.17	5.02	2.32	1.97	NA	0.77	0.91	0.54	0.91	1.9	0.94	1.03	1.09	1	0.86	1	1365	1717	1970	2534	608	1134	105	400	336	464	521	1369	813	1334	169	707	214	1073	599	1387	427	839
D17Wsu92e	10449386	1.65	1.89	2.33	2.76	1.69	1.78	1.57	1.65	1.36	1.84	1.75	NA	1	1.77	0.5	3.24	2.19	1.21	1.76	0.47	1.03	1.01	1	314	518	354	668	359	839	381	1051	383	648	397	708	508	797	358	590	472	642	362	665	380	666
D1Ertd622e	10356932	1.75	1.36	2.22	0.95	3.24	1.24	1.98	1.1	1.28	1.05	0.91	NA	2.67	1.23	0.51	3.78	0.61	0.88	0.16	0.56	0.07	0.12	1	587	1030	814	1103	713	1584	2529	2402	627	2028	1361	1684	314	623	284	313	438	559	507	534	448	408
D5Ertd579e	10529567	1.94	1.11	2.07	1	1.9	1.45	1.67	0.78	0.76	0.99	1.07	NA	0.28	1.38	0	4.14	1.27	0.99	0.22	0.45	0.01	0.55	1	75	144	119	132	108	222	106	106	145	274	148	215	88	148	98	77	130	99	85	84	115	123
D630037F22Rik	10369176	1.27	1	5.31	1.18	1.23	1	2.29	0.95	0.93	1.04	1.02	NA	0.01	0.96	0.45	1.79	0.01	0.38	0.1	0.11	0.18	0.06	1	84	106	71	71	107	570	49	58	148	183	54	54	48	109	55	52	63	59	55	58	65	67
D730005E14Rik	10430645	1.57	1.24	1.59	10.64	4.43	1.67	1.99	2.12	3.03	1.88	1.85	NA	1.11	1.13	1.16	2.86	0.58	1.16	1.08	0.57	0.42	1.62	1	639	1004	1034	1279	356	565	151	1605	88	391	341	570	316	631	270	571	253	766	180	340	460	852
Dapp1	10502359	1.44	1.02	0.76	2.94	0.81	0.94	1.52	1.69	1.25	1.3	1.09	NA	0.03	1.02	0.78	1	0.18	0.7	0.65	0.26	0.46	0.15	1	1218	1760	1420	1448	2426	1839	940	2761	2344	1893	944	884	588	891	504	853	646	808	557	727	1349	1476
Daxx	10444056	5.05	4.8	5.89	5.68	5.16	4.12	4.91	5.07	4.9	4.36	5.81	NA	1.62	0.98	0.79	3.39	3.24	2.42	1.92	0.88	1.96	1.43	1	280	1416	378	1812	269	1583	323	1835	270	1395	371	1530	461	2267	428	2172	495	2426	382	1665	443	2570
Dcbld1	10363118	1.85	2.52	0.88	1.11	1.1	1.28	1.23	1	1.2	1.4	1.14	NA	1.74	0.44	0.13	0.64	0.62	0.47	0.01	0.38	0.9	0.24	1	38	70	72	180	32	28	38	42	28	31	26	33	35	43	37	37	30	36	35	48	27	31
Dck	10523012	2.93	2.79	5.78	1.07	3.53	0.66	1.78	0.68	0.81	1.19	1.1	NA	1.8	1.03	0.11	4.18	1.01	0.31	1.19	0.6	0.21	0.34	1	183	536	459	1281	308	1781	1326	1420	363	1281	232	154	204	363	358	242	384	312	266	317	332	366
Dclre1c	10468949	1.82	1.46	2.31	2.67	1.84	1.1	2.14	0.99	1.04	1.12	1	NA	1.57	1.16	1.53	4.35	0.39	0.57	0.01	0.16	0.21	0	1	167	303	267	391	316	729	611	1633	325	599	231	255	130	278	184	181	213	222	140	158	193	193
Dcp2	10455472	2.56	1.85	2.81	4.09	3.11	1.63	2.37	1.44	1.82	2.25	1.7	NA	1.08	2.15	0.63	4.68	1.3	1.25	1.44	1.77	1.14	2.13	1	262	671	357	661	385	1081	192	786	230	715	292	476	236	561	321	463	365	666	249	561	295	501
Dcun1d1	10497765	1.24	0.95	1.23	2.49	1.02	1.05	1.31	0.96	1.33	1.36	1.03	NA	0.08	0.84	1.38	0.07	0.11	0.82	0.06	0.5	0.56	0.12	1	222	277	392	374	284	351	195	485	280	285	288	303	178	233	311	298	287	382	194	264	302	311
Ddx24	10402336	1.61	1.48	1.44	1.28	1.34	2.09	1.84	1.66	1.7	1.54	1.35	NA	1.82	0.98	0.55	3.18	1.71	0.62	0.59	1.42	1.13	0.61	1	509	819	607	898	440	634	407	519	437	584	541	1129	738	1357	583	965	637	1084	592	911	729	985
Ddx58	10512067	3.49	3.66	6.8	4.08	5.03	3.17	3.2	2.54	2.86	3.44	3.74	NA	3.28	2.29	1.44	3.69	2.28	2.21	1.26	0.68	0.99	2.49	1	1332	4654	1502	5491	664	4512	1513	6176	678	3411	1440	4561	1475	4721	1208	3073	1519	4348	1165	4013	1115	4169
Ddx60	10571984	12.81	12.33	9.76	7.28	7.51	7.67	9.51	5.23	6.35	7.22	7.11	NA	1.17	1.06	2.01	2.88	2.33	1.62	1.45	0.69	0.89	3.51	1	62	793	78	963	183	1783	638	4641	142	1069	106	816	172	1632	227	1188	296	1878	171	1234	284	2019
Dek	10409031	2.54	1.86	1.79	3.4	1.28	0.75	2.47	1.05	1.06	2.39	1.23	NA	1.64	1.92	3.24	1.07	0.7	1.52	0.05	0.08	0.4	2.48	1	389	990	754	1400	817	1461	169	576	866	1107	996	745	402	994	464	487	599	634	357	854	634	781
Dennd1b	10350349	1.35	1.09	2.25	1.49	1.82	1.11	1.47	1.31	1.27	1.32	1.01	NA	0.44	1.55	1.22	3.06	0.85	2.85	0.52	1.09	0.62	0.12	1	605	817	950	1034	785	1768	720	1072	450	817	1027	1145	636	936	693	905	726	919	697	920	816	825
Dhrs9	10472538	0.84	1.1	2.74	0.9	0.92	1.03	0.93	1.25	1.12	1.22	1.14	NA	0.28	0.92	0.36	0.62	0.1	0.44	0.6	0.23	0.47	0.34	1	42	35	36	39	86	235	2056	1856	57	53	35	37	38	35	36	44	37	41	32	39	35	40
Dhx58	10391207	7.51	8.95	6.13	5.93	4.04	7.6	7.08	9.23	6.85	7.12	6.81	NA	1.56	1.55	0.67	2.88	3.89	1.88	1.02	3.16	0.95	1.4	1	272	2041	315	2821	507	3106	420	2490	414	1672	219	1666	405	2868	229	2110	288	1973	254	1804	385	2622
Diap2	10601616	1.83	0.9	0.92	1.19	1.12	0.82	2.22	1.01	1.24	0.9	1.28	NA	0.21	0.09	0.86	0.54	0.71	0.66	0.01	0.19	0.11	0.49	1	236	433	497	449	921	843	795	948	1213	1362	753	618	235	523	453	459	510	635	387	350	416	534
Dll1	10448034	2.05	3.05	1.89	1.26	1.58	1.87	1.46	0.89	1.29	2	1.42	NA	1.45	2.27	1.3	1.96	2.46	1.11	0.26	0.76	0.78	2.33	1	76	155	74	225	65	123	93	117	64	101	88	164	77	112	77	68	66	85	74	148	68	97
Dnaja1	10503995	1.31	1.04	2.8	2.05	1.42	1.95	2.15	1.25	1.17	1.2	1.39	NA	0.09	1.06	0.44	1.26	2.69	0.75	0.84	0.58	0.8	0.84	1	117	153	193	201	116	325	192	392	160	228	159	310	131	281	144	180	246	288	167	201	200	279
Dnaja2	10580370	1.31	1.35	2.34	0.88	1.2	1.28	1.28	0.98	1.13	1.54	0.84	NA	0.66	0.73	0.41	1	1.24	0.69	0.06	0.39	0.82	0.53	1	492	643	629	847	562	1314	498	440	566	679	633	808	581	741	659	646	789	893	522	805	834	698
Dnajc13	10596273	1.6	1.67	2.68	4.84	1.4	1.49	2.38	1.12	1.76	2.98	1.39	NA	0.95	1.18	0.8	1.69	1.79	1	0.09	0.3	1.08	0.76	1	220	353	357	597	210	563	133	645	541	754	345	516	209	496	232	261	322	568	151	449	348	484
Dnajc13	10596279	1.55	2.29	2.8	5.52	1.65	1.48	3.74	1.23	2.58	2.54	1.53	NA	1.04	1.14	0.43	1.62	0.62	1.24	0.09	0.37	0.53	0.8	1	67	104	97	221	64	180	32	178	162	268	116	172	52	194	63	78	84	216	46	116	86	131
Dnajc13	10596231	1.47	1.62	2.2	2.93	1.22	1.32	2	1.43	1.49	2.24	1.59	NA	0.94	2.02	0.92	1.62	1.58	1.46	0.32	0.32	0.65	1.37	1	674	993	783	1272	581	1276	448	1311	1100	1338	775	1023	562	1127	517	740	758	1128	440	984	779	1242
Dnajc13	10596255	1.26	1.79	2.35	3.05	1.25	1.26	1.91	1.19	1.76	2.31	1.53	NA	1.13	2.04	2.69	1.67	1.5	1.19	0.2	0.46	1.02	1.73	1	683	862	734	1314	538	1265	471	1435	1092	1363	748	940	484	923	525	622	655	1152	412	951	756	1159
Dnajc13	10596257	1.49	1.87	2.94	4.23	1.31	1.36	2.49	1.15	1.96	3.08	1.64	NA	0.94	0.98	2.29	1.48	1.13	1.48	0.12	0.45	0.86	1.25	1	202	300	283	529	176	517	158	667	451	593	310	420	160	397	200	229	239	469	133	408	296	484
Dnajc13	10596261	1.43	1.77	2.66	3.67	1.23	1.14	1.95	1.08	1.68	3.01	1.61	NA	1.02	1.53	2.09	1.4	0.89	1.46	0.11	0.38	0.6	1.13	1	642	917	768	1357	462	1229	407	1493	1111	1364	742	844	490	955	529	571	671	1127	330	995	754	1215
Dnajc13	10596281	1.82	1.6	2.67	3.69	1.32	1.34	2.46	1.31	1.55	2.34	1.77	NA	0.74	1.73	0.71	1.67	0.88	2.6	0.22	0.27	0.49	1.78	1	340	618	590	943	353	942	272	1003	684	901	491	659	269	662	351	460	510	790	260	610	453	802
Dnajc13	10596259	1.57	1.99	2.28	3.42	1.33	1.29	2.03	1.22	1.74	2.48	1.52	NA	0.9	1.64	1.45	1.67	0.81	1.47	0.22	0.36	0.7	0.85	1	489	767	544	1082	434	991	325	1110	860	1144	558	719	373	758	390	476	522	910	299	740	601	915
Dnajc13	10596263	1.44	1.33	2.4	4.95	1.45	1.72	2.05	1.57	2.18	2.07	1.49	NA	3.03	0.98	0.96	0.93	2.09	1.73	1.9	0.51	0.78	0.48	1	687	988	969	1291	587	1408	498	2463	1272	1840	876	1505	573	1171	675	1056	758	1655	560	1157	959	1429
Dnajc13	10596265	1.18	1.4	2.2	4.01	1.45	1.49	1.94	1.37	1.76	2.21	1.28	NA	1.37	0.96	1.39	1.24	3.16	1.23	0.48	0.42	0.89	0.44	1	916	1083	1168	1638	795	1748	588	2358	1492	2169	1040	1545	676	1312	695	954	1017	1794	599	1324	1156	1484
Dnajc13	10596267	1.45	1.62	2.86	5.23	1.47	1.53	2.24	1.75	1.81	2.27	1.46	NA	1.12	1.01	1.22	1.66	2.53	1.71	0.66	0.35	0.61	0.59	1	476	693	655	1059	361	1035	262	1372	912	1343	572	873	353	791	315	550	549	992	297	675	612	895
Dnajc13	10596269	1.4	1.51	2.37	4.27	1.42	1.39	2.03	1.35	1.77	2.57	1.46	NA	1.26	1.24	2.38	1.39	2.19	1.6	0.48	0.36	0.96	0.67	1	642	899	865	1304	543	1287	390	1665	1150	1636	799	1114	525	1065	565	762	763	1349	420	1080	837	1219
Dnajc13	10596271	1.41	1.38	2.32	4.05	1.36	1.5	2.14	1.23	1.62	2.46	1.41	NA	0.84	1.09	2.82	1.17	2.2	1.5	0.32	0.3	0.96	0.68	1	825	1165	1135	1568	738	1710	506	2051	1495	2031	986	1476	652	1395	808	998	1000	1616	548	1347	1099	1547
Dnajc13	10596275	1.43	1.85	2.92	5.2	1.48	1.5	2.07	1.27	1.84	2.59	1.45	NA	0.95	1.31	0.8	1.65	0.82	1.3	0.27	0.32	1.05	1.01	1	530	757	673	1245	437	1277	268	1390	966	1426	657	989	431	893	412	522	639	1177	336	871	661	959
Dnajc13	10596277	1.73	1.54	2.39	4.38	1.43	1.6	2.22	1.13	1.74	3.06	1.48	NA	0.78	1.11	0.71	1.24	1.68	1.11	0.26	0.29	0.79	0.84	1	489	846	778	1198	534	1275	291	1276	959	1371	680	1090	427	947	554	625	699	1218	352	1075	695	1025
Dnajc15	10421723	1.36	1.09	1.4	2.13	1.15	0.78	0.87	1.19	1.14	1.24	0.81	NA	0.22	0.64	0.56	1	1.08	0.21	0.37	0.83	0.37	0.5	1	180	245	260	283	476	667	252	538	456	524	1377	1081	846	737	561	668	1854	2105	707	877	481	390
Dpp4	10483046	1.89	2.23	1.41	0.85	1.19	1.46	3.78	2.29	1.71	2.03	2.91	NA	1.27	0.93	0.29	0.75	1.36	1.84	2.03	0.52	0.94	2.19	1	561	1063	1182	2633	2974	4194	95	81	51	60	86	125	447	1692	572	1310	1654	2835	1233	2505	744	2165
Dpy19l1	10591816	1.9	2.71	2.07	2.19	1.46	1.01	2.97	1.35	1.34	1.78	1.7	NA	1.08	1.58	1.04	3.12	0.03	1.22	0.46	0.51	0.77	1.77	1	169	320	139	376	1114	2309	44	96	432	631	608	612	237	703	200	270	451	606	195	347	159	270
Dse	10368647	1.21	2.56	2.65	1.29	0.84	0.59	1.51	0.89	0.99	0.84	1.3	NA	3.06	0.79	0.26	1.19	3.47	0.67	0.2	0.04	0.83	0.63	1	172	208	106	272	442	1173	90	116	1491	1246	785	460	673	1019	321	286	653	644	363	305	150	194
Dstyk	10349793	2.08	0.98	1.81	0.54	0.84	0.89	1.01	0.68	0.79	0.8	0.82	NA	0.07	1.32	0.96	1.08	0.49	0.01	0.52	0.64	0.31	1.02	1	147	307	170	167	243	442	342	184	249	209	144	128	139	141	138	94	127	101	115	92	169	139
Dtx3l	10439268	4.72	4.3	3.16	5.87	3.83	3.17	2.96	3.04	2.86	3.8	2.95	NA	2.25	2.62	1.18	3.36	1.43	1.38	0.89	0.72	1.42	1.25	1	679	3203	948	4076	1020	3226	783	4600	788	3017	1003	3178	1437	4257	1083	3295	1460	4170	991	3764	1478	4356
Dtx4	10466304	1.29	1.81	1	0.8	0.92	1.26	1.24	1.48	1.64	1.45	2.04	NA	2.31	0.01	0.74	0.52	0.67	0.4	0.55	1.32	1.3	1.23	1	166	214	157	285	184	184	397	317	204	187	112	142	299	371	154	228	142	233	169	246	169	344
Dusp5	10463945	1.2	1.41	2.06	0.42	1.1	1.19	0.92	1.06	0.91	0.94	1.49	NA	1.74	1.56	1.64	0.28	0.26	0.15	0.44	0.23	0.14	0.57	1	318	380	229	323	733	1506	750	314	176	193	995	1188	1112	1024	419	444	314	284	614	576	853	1274
Dzip1	10417004	1.33	1.04	2.2	1.25	0.97	1.02	1.12	1	1.17	1.01	1.47	NA	0.09	1.08	0.44	0.08	0.06	0.27	0	0.14	0.02	0.89	1	58	77	58	60	77	170	59	73	119	116	66	67	238	267	308	309	430	504	205	207	262	385
Dzip1	10422321	1.16	1.09	2.6	1.03	0.94	0.8	0.97	1.07	1.1	0.83	1.37	NA	0.56	1.64	0.06	0.22	1.26	0.08	0.06	0.11	0.27	1.07	1	58	67	54	59	122	317	58	60	196	184	85	68	676	654	678	725	932	1025	541	451	601	822
E030037K03Rik	10360373	26.14	6.38	12	15.39	37.51	7.43	6.42	4.08	3.42	4.16	5.12	NA	3.55	1.28	0.84	2.77	1.89	1.39	2.34	0.89	1.79	2.15	1	150	3909	901	5749	274	3282	78	1201	62	2312	585	4345	620	3986	1139	4642	1625	5567	901	3743	847	4340
E330016A19Rik	10595171	1.51	2.4	2.51	7.07	3.17	2.76	3.5	1.31	2.1	2.38	1.52	NA	1.48	1.41	0.65	2.25	1.96	1.1	0.98	1.75	0.75	1	1	44	66	41	98	79	198	44	313	66	211	81	223	51	180	60	79	56	117	49	116	50	75
E430029J22Rik	10351880	22.93	8.7	31.56	23.72	30.54	5.94	4.61	3.42	3.29	4.88	4.95	NA	4.32	1.32	1.21	2.32	1.62	2.62	0.95	1.74	2.1	1.62	1	114	2608	418	3633	41	1299	68	1614	31	948	646	3837	807	3718	1066	3649	1170	3852	728	3551	765	3782
Eaf2	10439346	2.01	1.19	1.14	1.02	1.08	1.06	1.13	1.12	1.08	0.98	1.11	NA	0.48	0.57	0.07	0.72	0.6	0.38	0.17	0.63	0.04	0.74	1	84	169	112	133	62	71	65	67	48	52	56	60	56	64	61	69	51	55	72	70	56	62
Eed	10565486	1.17	1.05	1.58	1.76	1.16	2.23	1.75	1.33	1.98	1.68	0.83	NA	0.12	0.85	2.42	0.7	1.59	0.9	0.81	1.19	1.3	0.18	1	234	273	352	368	364	577	322	568	276	321	365	814	257	448	271	360	300	592	188	317	408	337
Egr2	10363735	0.86	0.93	1.52	0.93	0.92	2.05	1.32	1.91	1.1	1.13	1.07	NA	0.21	0.68	0.31	0.26	1.4	0.3	0.37	0.16	0.28	0.12	1	188	161	226	210	223	339	204	189	161	149	227	465	335	441	278	531	334	367	382	433	613	653
Ehd3	10446777	3.8	4.48	1.19	1.2	1.11	0.66	1.11	0.98	0.77	0.96	2.71	NA	1.86	0.27	0.46	1.36	1.2	0.3	0.06	0.63	0.05	0.88	1	613	2327	339	1521	74	88	91	109	80	89	584	388	2859	3161	1549	1518	2292	1766	1607	1547	817	2214
Ehd4	10486396	2.85	3.11	3.09	10.08	2.15	5.07	7.14	2.26	2.1	5.31	2.93	NA	1.32	1.73	0.7	2.68	2.01	1.21	0.96	1.04	0.88	1.17	1	373	1062	491	1525	440	1363	97	980	632	1361	435	2206	215	1535	94	213	119	250	170	904	155	454
Eif1a	10455533	1.39	1.48	1.69	1.2	1.24	1.37	1.82	1.22	1.27	2.21	1.17	NA	1.11	1.05	0.28	1.07	1.67	0.94	0.41	0.4	0.75	1.03	1	340	472	363	536	237	401	215	258	470	585	302	415	190	347	250	307	329	419	205	454	288	335
Eif2ak2	10452980	13.41	10.67	7.61	12.9	5.25	9.03	12.55	8.6	8.83	10.13	7.17	NA	1.44	1.35	1.34	5	2.26	2.13	1.87	0.65	0.88	2	1	107	1440	171	1825	231	1755	170	2191	263	1380	186	1684	136	1709	102	877	157	1389	128	1295	223	1600
Elf1	10416657	1.7	1.55	1.54	2.49	1.53	1.17	1.39	1.05	1.13	1.31	1.24	NA	1.89	1.13	0.87	3.49	1.8	1.03	0.12	0.52	0.66	1.4	1	1111	1885	1474	2278	1111	1709	630	1568	730	1118	1315	1536	1324	1841	1437	1513	1563	1771	1301	1699	1329	1647
Ell3	10486833	0.97	1.6	2.94	1.05	1.05	1	1.26	1.02	1.17	1.31	1.13	NA	1.34	1.15	0.06	0.43	0.04	1.37	0.06	0.58	0.55	0.44	1	145	140	407	654	61	180	84	87	57	60	65	65	62	78	74	76	64	76	92	121	61	69
Elmod2	10579976	1.37	1.02	2.11	0.93	1.48	0.78	1.21	0.76	0.85	0.95	0.88	NA	0.04	0.59	0.14	1.97	1.64	0.62	0.38	0.31	0.14	0.53	1	208	286	316	324	252	532	306	284	510	755	415	324	215	260	243	185	268	229	227	215	310	274
Endod1	10590909	2.08	1.62	1.99	1.29	1.17	0.78	1.34	1.28	1.41	1.54	1.3	NA	1.05	0.95	0.69	0.56	1.2	0.95	0.29	0.66	0.77	0.75	1	144	299	283	458	222	442	61	78	150	175	358	280	229	306	149	191	105	149	154	238	355	461
Enpp4	10451054	0.96	1.12	3.2	5.07	3.7	1.84	1.82	1	1.06	1.54	0.96	NA	0.37	1.13	1.29	3.88	3.26	1.09	0	0.08	1	0.1	1	58	55	37	41	280	897	71	359	438	1618	705	1295	342	621	213	214	315	333	195	300	233	225
Enpp5	10445338	1.26	1.09	1.93	3.14	1.14	1.07	0.84	1.12	0.86	1.09	0.91	NA	0.27	1.23	1.23	0.44	0.2	0.73	0.4	0.37	0.22	0.23	1	54	67	51	56	174	336	106	334	452	517	405	432	263	220	104	116	115	100	141	154	146	133
Eomes	10589994	1.08	0.99	1.39	1.08	1.16	0.79	1.74	1.48	3.83	1.94	1.44	NA	0.05	0.98	0.22	1.63	1.91	0.56	0.31	1.02	1.65	0.44	1	59	64	55	54	44	61	54	59	43	50	4216	3310	514	895	235	347	802	3069	1027	1987	272	393
Epsti1	10416566	3.6	3.66	1.88	5.17	2.5	1.55	2.29	3.25	1.71	2.22	2.88	NA	2.1	1.69	2.61	3.3	1.88	1.23	1.63	1.19	1.26	3.9	1	362	1303	557	2038	1426	2679	601	3107	455	1139	1832	2843	1268	2905	656	2133	1998	3417	1018	2256	862	2479
Erap1	10406205	1.47	1.44	1.32	2.37	1.08	1.06	1.64	1.2	1.42	1.73	1.32	NA	1.16	0.52	0.71	0.44	0.26	0.86	0.21	0.82	1.39	1.93	1	328	484	336	483	421	555	129	305	356	384	442	470	472	772	413	497	623	885	369	637	491	651
Esf1	10488108	1.63	1.06	0.84	0.92	1.06	0.77	2.54	0.75	0.86	1.57	1.07	NA	0.07	0.22	0.87	0.17	0.46	1.28	0.14	0.12	0.31	0.06	1	191	311	293	312	202	170	47	44	354	375	306	236	152	385	240	181	325	279	143	224	256	274
Etnk1	10542677	2.32	1.97	2.73	4.26	2.39	2.43	2.95	1.85	2.64	2.64	2.46	NA	1.14	1.39	1.23	6.12	4.28	2.32	0.81	0.73	1.44	1.38	1	878	2033	1183	2335	782	2131	435	1855	440	1050	582	1413	582	1719	752	1393	811	2139	676	1784	812	1993
Ets2	10437160	1.2	0.81	1.5	2.43	1.28	2.05	2.22	2.38	1.91	1.66	2.21	NA	1.1	0.37	0.68	1.78	3.16	0.74	0.9	0.63	0.79	1.16	1	328	393	278	225	80	119	839	2042	458	584	163	334	264	587	292	696	379	726	294	488	434	958
Etv6	10542275	1.76	3.09	1.26	2.93	1.09	1.67	2.36	2.43	1.72	1.24	2.42	NA	1.52	1.48	0.87	0.4	0.94	0.97	0.77	0.53	0.3	0.81	1	371	654	353	1089	2093	2629	806	2359	990	1077	507	845	642	1511	290	705	357	614	869	1075	474	1147
Evi2a	10388958	1.31	2.16	1.11	1.64	1.25	2.07	1.83	1.44	2.27	1.49	1.07	NA	3.04	0.54	1.28	1.77	2.68	1.02	0.45	0.98	0.56	0.4	1	1520	1988	895	1932	2429	2685	2403	3945	1177	1469	542	1121	723	1325	455	657	381	864	568	849	303	326
Expi	10379731	0.74	1.07	1.17	2.55	1.11	1.22	1.03	1.26	1.05	0.91	0.89	NA	0.28	0.7	1.39	0.38	0.37	0.1	0.61	0.11	0.57	0.28	1	57	42	52	56	55	64	63	161	249	276	43	52	46	48	46	58	44	46	56	51	45	40
Eya1	10353192	1.6	2.67	1.23	1.05	0.96	1.08	1.38	1.17	1.03	1.53	0.96	NA	1.76	0.47	0.2	0.16	0.33	0.6	0.38	0.13	0.28	0.6	1	186	298	333	891	152	186	83	87	61	58	1093	1186	84	116	55	64	58	60	93	142	58	56
F3	10495675	1.44	1.04	1.02	6.78	2.21	1.3	1	0.83	1.13	0.99	1.13	NA	0.22	0.13	1.07	3.43	2.3	0	0.16	0.35	0.03	0.6	1	35	50	35	37	38	39	53	356	54	119	33	43	37	37	51	43	37	42	42	42	35	40
F630110N24Rik	10365104	1.04	0.95	2.03	1.05	1.05	1.03	1.06	0.79	0.74	0.92	0.98	NA	0.16	0.97	0.08	0.18	0.17	0.16	1.1	0.78	0.62	0.09	1	310	321	239	227	473	959	246	259	391	412	147	151	200	211	211	166	209	155	210	193	196	192
F630111L10Rik	10498357	0.79	1.1	1.76	1.47	2.05	1.33	2.01	1.13	0.98	1.2	1.12	NA	0.32	0.8	0.82	2.28	1.1	0.54	0.16	0.24	0.33	0.56	1	95	75	95	104	911	1607	96	142	337	692	83	110	82	165	90	101	81	80	91	110	75	84
Faah	10515220	1.68	2.28	1.12	1.15	1.08	0.71	0.63	0.85	0.68	0.68	1.04	NA	0.92	0.78	0.43	0.46	1.4	1.09	0.18	1.5	0.82	0.21	1	495	833	213	487	164	183	187	215	122	132	241	171	745	469	682	583	634	431	484	330	717	743
Fabp7	10363224	0.75	2.21	1.58	1.13	1.02	1.11	1.04	1.1	1.09	0.88	1	NA	1.72	1.13	0.16	0.09	0.79	0.05	0.42	0.31	0.25	0.01	1	121	91	75	165	65	102	61	69	8563	8725	56	62	63	65	56	62	53	58	63	56	56	56
Fam111a	10461723	2.87	1.84	1.81	1.2	1.65	2.27	3.25	3.77	3.27	4.22	2.61	NA	1.47	1.25	1.6	3.81	3.2	2.56	0.89	1.86	1.04	1.68	1	1033	2969	1374	2530	543	982	1533	1844	1175	1939	499	1132	380	1236	309	1162	498	1627	348	1468	460	1201
Fam164a	10490802	1.25	0.85	1.45	1.24	2.1	0.75	1.26	1.26	1.32	1.19	0.98	NA	1.56	0.7	0.53	4.18	1.01	0.5	0.77	1.06	0.95	0.04	1	55	69	52	44	104	150	40	50	163	343	94	70	42	53	38	48	35	47	44	53	44	43
Fam26f	10368644	1.35	2.48	5.56	1.66	1.9	1.82	3.14	2.94	2.62	2.6	2.11	NA	0.94	0.63	0.64	1.64	1.38	1.77	0.8	1	2.58	0.63	1	166	225	174	432	187	1041	141	235	113	214	219	398	256	805	216	636	230	601	217	563	238	502
Fam46a	10595404	4.14	2.52	1.93	4.84	0.89	1.61	2.49	0.96	0.75	1.85	1.29	NA	1.61	1.03	0.95	0.51	1.18	1.88	0.06	0.51	0.46	1.45	1	285	1181	460	1161	489	942	336	1626	4603	4093	689	1113	487	1213	398	382	919	688	391	723	311	402
Fam46a	10595402	4.56	3.19	2.68	6.34	1.14	1.85	2.42	1.13	1.11	2.42	1.35	NA	1.33	0.83	1.86	0.62	1.12	0.98	0.55	0.18	0.97	0.42	1	98	446	138	442	157	421	119	757	1750	1998	214	396	145	352	144	163	276	306	112	271	113	153
Fam53c	10454735	1.57	1.77	1.84	2.12	1.64	1.35	1.31	1.31	1.07	1.02	1.32	NA	1.71	1.13	0.54	3.77	0.86	0.97	0.76	1.01	0.12	0.8	1	225	353	271	480	222	408	392	830	245	401	278	375	340	444	225	295	239	255	279	286	280	371
Fam54a	10361995	0.87	1.24	2	2.78	2.78	1.09	1.14	1.47	1.45	1.33	1.25	NA	1.17	1.22	0.92	2.19	0.17	0.41	1.05	0.83	0.51	1.16	1	62	54	58	72	68	135	76	211	98	272	64	70	54	62	50	73	52	75	51	68	61	76
Fam55b	10593198	2.35	1.74	1.45	0.65	0.82	1.22	1.28	1.38	0.98	1.74	0.95	NA	2.4	1.07	0.37	0.48	0.91	0.32	1.14	0.05	0.36	0.18	1	618	1452	1118	1950	112	162	120	78	287	234	58	70	91	117	65	90	59	58	105	182	62	59
Fam60a	10549497	2.01	2.46	1.61	4.13	1.83	2.39	2.03	2.01	1.8	2.58	1.55	NA	1.7	0.84	1.13	3.13	2.12	1.54	1.09	1.25	2.08	0.68	1	490	987	769	1888	1148	1847	170	703	337	617	599	1430	629	1279	539	1083	789	1422	518	1334	626	972
Fam60a	10436442	2.02	2.51	1.57	4.32	1.89	2.4	2.07	2.27	1.85	2.79	1.55	NA	1.64	0.84	1.18	3.26	2.06	1.54	1.12	1.37	1.97	0.62	1	486	985	766	1921	1197	1880	167	722	333	629	597	1432	628	1297	483	1098	787	1453	508	1419	638	991
Fam72a	10349637	0.8	0.91	1.6	1.18	2.36	1.41	1.63	1.14	1.06	1.16	0.97	NA	0.35	0.77	0.35	2.67	0.89	0.96	0.15	0.37	0.17	0.08	1	39	31	46	42	48	76	38	45	68	161	55	78	44	71	44	50	49	52	43	50	46	45
Fam82a2	10486172	1.16	1.32	2.09	1.9	1.28	1.22	1.46	1.21	1.28	1.48	1.13	NA	1.08	0.62	0.48	1.75	1.14	0.92	0.4	0.37	1.81	0.39	1	247	285	264	348	220	460	181	343	306	392	261	317	276	404	204	246	263	338	230	340	236	266
Fap	10483081	1.7	1.54	1.39	7.26	2.42	1.95	2.77	2.03	2.48	1.58	4.43	NA	2.06	1	0.84	1.57	0.8	1.04	1.11	0.35	1.72	0.69	1	31	53	29	45	57	79	66	481	42	103	31	60	26	73	38	78	31	77	39	61	36	161
Fbxo33	10400546	2.04	1.46	1.76	0.99	1.15	0.92	1.55	1.22	1	1.55	1.4	NA	1.3	1.13	0.03	0.46	0.2	1.46	0.7	0	0.28	0.62	1	215	439	324	474	269	473	297	295	344	394	325	300	256	398	307	374	323	324	196	305	318	444
Fbxo39	10378078	1.8	2.02	1.77	1.7	1.5	2.55	1.78	1.86	1.91	1.62	2.21	NA	1.66	1.08	0.89	3.06	1.03	1.14	1.87	0.46	0.9	3.03	1	79	142	80	161	70	124	89	151	67	101	81	207	79	140	74	138	94	180	84	137	88	194
Fbxw17	10405125	1.33	0.94	4.89	2.65	3.05	1.05	1.43	0.97	0.94	0.97	0.96	NA	0.32	1.78	0.82	5.02	0.55	0.5	0.14	0.12	0.33	0.19	1	133	177	111	104	163	795	91	240	125	381	121	127	108	155	125	121	116	109	102	99	153	148
Fcgr1	10500335	0.79	1.2	9.22	17.8	6.38	1.52	7.04	1.08	0.95	1.17	1.17	NA	0.79	0.83	0.82	2.97	0.86	0.44	1.32	0.2	0.31	0.34	1	66	52	57	69	89	818	65	1164	257	1637	58	88	81	567	65	70	54	51	70	82	52	60
Fcgr2b	10360028	0.83	0.83	0.63	2.28	0.99	0.95	4.88	1.5	1.3	0.5	1.07	NA	0.35	0.86	1.19	0.04	0.09	0.34	0.82	0.97	0.23	0.16	1	2286	1900	1893	1563	886	561	702	1603	3914	3877	1273	1214	170	829	66	99	70	91	287	145	65	70
Fcgr4	10351509	1.76	1.39	6.34	3.04	2.62	1.77	9.05	1.03	0.8	1.7	1	NA	0.73	1.6	1.46	2.44	0.69	0.43	0.06	0.54	1.29	0	1	111	195	51	71	255	1616	2347	7127	903	2364	54	95	144	1306	43	44	55	44	53	91	60	60
Fchsd2	10555438	1.35	0.98	1.35	0.64	0.8	3.13	2.39	2.45	2.3	2.14	2.5	NA	0.05	1.18	0.8	1.25	3.17	1.21	0.96	0.61	1.11	2.53	1	1171	1579	2373	2330	1030	1391	289	186	161	129	410	1281	639	1529	476	1164	824	1897	655	1400	585	1462
Fgl2	10519983	1.9	2.55	4.07	1.74	5.02	0.97	1.96	1.22	1.22	2.52	0.94	NA	1.5	1.41	1.96	2.92	0.08	1.79	1.21	0.28	0.92	0.09	1	228	433	45	114	747	3037	3931	6833	82	411	1030	1004	454	889	70	85	46	57	79	198	198	185
Flnb	10412562	1	0.99	2.32	1.17	0.9	0.87	1.07	0.86	0.67	0.84	0.94	NA	0.04	1.5	0.24	0.43	0.63	0.31	0.25	0.56	0.29	0.88	1	277	278	191	188	1064	2464	108	127	4519	4059	251	219	270	289	288	248	365	244	228	193	358	335
Fmnl2	10472097	1.17	1.02	2.45	1.54	1.65	1.04	2.54	0.84	1.19	1.17	1.1	NA	0.26	1.51	0.71	1.31	0.17	0.48	0.33	0.88	0.22	0.21	1	39	45	40	41	603	1478	165	255	277	457	42	44	48	122	43	36	39	46	42	48	39	43
Fmr1	10599893	1.9	1.22	1.77	2.5	1.59	1.33	2.13	1.3	1.83	1.85	1.41	NA	0.39	0.81	0.92	3.59	1.08	1.8	0.22	0.49	0.45	1.06	1	290	550	441	538	393	695	439	1099	417	662	471	626	245	524	340	440	411	753	285	527	470	661
Fn1	10355403	0.2	0.6	2.1	1.35	0.98	1	0.89	1.02	1.2	1.02	0.78	NA	0.59	1.46	0.42	0.28	0	0.1	0.02	0.3	0.03	0.3	1	525	106	134	80	139	292	85	116	13759	13456	81	81	134	120	81	82	66	79	77	78	94	73
Fnbp1l	10501860	0.77	1.04	3.41	1.25	1.1	1.23	1.01	0.94	1.11	1.09	0.97	NA	0.09	2	0.37	0.32	1	0.02	0.59	0.2	0.32	0.07	1	47	36	39	41	81	276	69	86	101	111	35	43	35	35	48	45	37	41	48	52	40	39
Fnbp4	10473690	2.07	1.52	1.64	1.57	1.78	1.96	2.96	1.66	1.88	1.57	2.07	NA	1.63	1.43	0.93	3.15	2.69	0.97	0.55	0.48	0.64	1.65	1	788	1635	1118	1703	1094	1798	790	1244	611	1089	827	1621	527	1561	792	1316	1073	2021	764	1197	919	1905
Fndc3a	10421488	1.95	1.52	3.58	4.23	2.3	1.47	3.01	1.27	1.57	1.53	1.64	NA	0.88	1.25	1.36	3.58	1.86	0.85	0.22	0.42	0.68	1.25	1	460	894	510	777	609	2182	451	1911	896	2063	519	764	299	901	361	457	425	667	379	581	426	699
Fpr3	10442098	1.01	1.05	1.3	2.46	1.4	1.34	1.35	1.21	1.13	1.12	1.15	NA	0.15	0.35	1.29	1.24	1.34	1.02	0.18	0.53	0.4	0.35	1	38	38	39	41	58	75	118	292	61	85	33	45	41	56	38	46	35	40	38	43	36	42
Frmd4a	10468992	0.99	1.6	4.88	1.25	2.72	1.27	2.61	0.97	0.89	1.01	1.14	NA	3.14	1.64	0.56	3.76	1.71	0.41	0.07	0.91	0.03	0.66	1	99	97	95	152	429	2095	100	125	367	997	215	273	146	381	116	113	183	162	191	193	104	119
Ftsjd2	10443561	1.4	2.03	3.35	2.43	1.71	2.52	2.42	2.45	2.52	2.63	2.76	NA	1.03	1.06	0.54	4.01	2.71	1.15	0.81	0.6	1.87	2.72	1	894	1252	684	1386	426	1426	898	2183	362	620	460	1158	613	1484	397	972	482	1212	414	1092	512	1410
Fxr1	10491455	1.64	1.43	1.71	2.94	1.45	1.24	1.91	1.16	1.46	1.93	1.2	NA	1.92	0.72	2.04	2.88	1.07	2.06	0.14	0.59	1.18	0.65	1	477	781	694	993	726	1243	309	907	772	1122	672	832	507	969	498	575	630	918	413	796	681	815
Fyco1	10597978	1.49	1.13	1.07	2.47	1.19	1.15	1.48	1.12	0.84	0.77	1.42	NA	0.43	0.24	1.25	0.89	0.78	0.53	0.12	0.24	0.33	1.35	1	396	590	559	632	677	723	278	686	604	720	462	530	301	445	523	587	808	674	461	356	581	829
G3bp2	10531323	1.43	1.25	2.01	1.82	1.46	1.15	1.22	1.07	1.16	1.43	0.99	NA	0.84	0.78	0.54	2.67	0.56	0.48	0.21	0.39	1.12	0.03	1	556	796	617	769	503	1011	390	710	741	1086	700	805	690	841	666	715	786	912	479	683	695	687
G530011O06Rik	10607950	0.89	1.75	2.1	2.88	10.24	1.64	6.25	1.23	0.69	1.2	1.29	NA	2.55	1.71	1.46	3.01	1.43	0.52	0.26	0.84	0.2	0.49	1	231	205	577	1007	467	982	110	317	152	1560	152	248	105	657	135	166	167	114	278	333	181	234
G530012D18Rik	10347931	0.77	1.41	1.28	2.06	1.27	1.84	1.83	1.84	1.25	1.41	1.47	NA	1.16	0.29	1.04	0.83	1.42	0.67	0.88	0.64	0.33	1.02	1	185	143	137	193	169	217	357	734	94	119	139	256	122	224	116	213	144	181	237	334	121	178
Gadd45b	10364950	1.23	1.48	1.62	0.73	1.64	1.59	1.52	1.41	1.24	1.75	2.08	NA	0.86	1.03	1.05	4.25	0.7	0.56	0.36	0.24	1.55	0.75	1	197	243	299	443	838	1358	1257	914	72	119	219	349	509	776	190	267	193	239	237	414	535	1112
Gadd45g	10405211	1.43	1.36	1.79	1.23	1.65	7.17	2.94	2.15	2.96	3.49	2.72	NA	0.87	1.07	0.12	2.95	2.59	0.48	1.6	0.84	1.36	1.03	1	100	143	99	135	116	207	213	262	75	123	110	786	114	336	82	177	84	249	96	336	118	321
Galnt3	10483249	0.93	0.98	1.14	2.13	1.15	1	1.72	0.97	1.2	1.28	0.86	NA	0.1	0.38	2.18	0.9	0	0.42	0.08	0.46	0.94	0.14	1	72	68	59	58	98	112	112	239	65	75	156	157	98	169	68	66	56	67	69	89	71	61
Gapvd1	10481870	1.34	1.05	1.29	2.83	1.19	1.09	1.07	0.83	1.07	1.02	1.02	NA	0.36	0.71	0.99	1.18	0.32	0.16	0.44	0.08	0.11	0.08	1	381	509	501	526	460	592	388	1100	613	727	443	484	418	445	478	397	540	575	373	380	521	531
Gas5	10351039	1.29	1.85	1.14	0.63	0.82	1.08	2.02	0.92	1.68	0.71	0.84	NA	2.19	0.65	0.37	0.38	0.17	0.79	0.05	0.83	0.21	0.52	1	113	147	79	147	75	86	77	48	58	47	81	87	35	71	76	70	110	184	51	36	133	112
Gbp1	10496555	1.41	1.26	1.75	2.17	1.46	1.24	1.3	1.64	1.7	1.73	2.65	NA	1.18	1.19	0.56	0.91	1.7	2.08	1.37	0.76	0.62	1.65	1	88	124	57	72	50	87	59	127	963	1406	51	63	52	68	57	94	48	81	46	80	123	325
Gbp11	10532019	3.32	4.5	2.11	1.9	4.22	4.04	5.81	5.6	5.79	6.21	4.08	NA	1.3	1.17	1.1	1.87	1.3	1.03	1.99	0.84	1.65	1.98	1	91	301	98	441	95	201	80	151	88	371	137	554	150	872	177	992	245	1418	187	1160	219	894
Gbp2	10496592	2.7	5.94	10.81	21.98	2.29	2.84	5.24	4.85	4.52	7.31	3.6	NA	1.34	0.93	1.88	3.06	3.16	1.54	1.11	0.94	1.57	1.23	1	1276	3445	386	2291	378	4084	500	10984	1281	2937	650	1842	1039	5450	836	4058	1203	5434	698	5104	1300	4686
Gbp3	10496580	2.56	2.59	10.21	32.68	2.54	2.24	6.54	4.99	5.37	3.98	3.1	NA	1.74	0.88	1.17	3.57	2.78	1.63	1.01	0.89	1.34	1.43	1	572	1468	411	1062	122	1249	99	3226	707	1795	352	789	214	1401	146	730	199	1071	218	867	485	1503
Gbp4	10531987	14.35	5.4	4.87	10.69	18.11	3.39	4.23	3.16	3.46	3.89	2.92	NA	1.72	1.09	1	1.84	3.44	1.93	1.46	0.74	1.68	2.02	1	221	3176	636	3435	663	3230	52	561	33	606	1323	4492	1092	4617	1323	4177	1678	5806	1072	4172	1771	5165
Gbp5	10496539	4.78	4.49	12.07	72.49	12	3.33	5.24	6.57	7.58	8.62	3.7	NA	1.45	0.85	2.3	3.22	1.98	2.42	0.83	0.83	1.26	1.5	1	236	1128	302	1354	229	2766	99	7199	176	2108	339	1131	364	1904	199	1308	244	1850	164	1413	502	1861
Gbp6	10496569	4.8	10.03	17.33	15.09	4.45	3.66	7.34	5.78	6.23	9.21	4.2	NA	1.18	1.24	1.32	2.72	2.15	1.55	1.26	0.59	2.07	4.01	1	599	2873	255	2558	147	2550	408	6157	624	2775	857	3138	562	4125	505	2919	759	4729	462	4250	1014	4260
Gbp8	10531972	5.2	3.03	2.07	2.28	3.94	2.14	3.47	2.56	3.15	3	2.78	NA	1.59	0.94	1.57	1.74	3.1	2.26	1.21	0.52	0.94	1.99	1	99	517	135	410	1018	2112	113	257	85	335	887	1903	558	1937	705	1805	1038	3265	686	2058	793	2202
Gbp9	10531980	9.93	3.93	3.48	4.51	6.24	4.65	5.37	3.26	4.11	5.5	3.88	NA	1.15	0.98	1.21	2.78	1.82	1.24	1.59	0.7	1.8	1.59	1	133	1319	614	2415	619	2156	418	1888	242	1507	477	2221	528	2835	552	1800	887	3644	525	2888	717	2782
Gca	10472350	2.06	3.8	2.61	3.01	1.38	2.36	2.84	1.61	1.75	2.23	2.17	NA	1.04	1	1.33	1.97	1.64	0.87	0.56	0.85	0.46	0.97	1	41	85	70	264	444	1158	1159	3493	466	644	59	140	44	125	38	61	36	64	43	96	37	80
Gch1	10419288	2.29	1.13	3.37	3.88	3.37	1.21	2.23	1.43	2.08	1.38	1.87	NA	0.42	1.14	0.84	3.04	0.55	0.99	0.73	0.77	0.37	0.84	1	110	252	155	176	145	490	112	435	206	694	90	109	90	200	88	125	120	250	116	160	121	226
Gcnt2	10404702	0.79	1	0.97	0.63	2.15	0.98	1.67	1.03	1.04	0.96	1.04	NA	0.01	0.04	1.31	3.47	0.06	0.21	0.08	0.08	0.16	0.34	1	65	52	60	61	230	224	2801	1752	61	131	70	69	128	214	57	59	58	60	86	83	51	53
Gdap10	10395273	8.96	6.03	3.59	7.75	5.55	6.08	11.09	4.38	6.02	5.82	5.07	NA	1.42	1.82	2.29	3.34	3.15	1.23	1.11	0.55	0.81	2.19	1	83	743	181	1092	360	1293	320	2481	141	781	96	586	55	609	94	413	108	647	65	376	162	821
Gdf11	10373583	1.06	0.67	1.05	0.88	0.95	2.19	1.71	0.71	1.24	1.15	1.01	NA	3.32	0.14	0.37	0.18	1.56	0.87	1.05	1.15	0.18	0.04	1	163	173	533	358	152	159	209	185	154	147	322	706	1113	1902	366	261	278	344	444	512	348	352
Gem	10503334	2.87	2.92	1.32	0.77	1.34	2.26	2.22	1.31	3.74	3.29	2.49	NA	1.54	0.87	0.74	1.54	1.93	0.67	0.67	1.04	1.45	1.42	1	215	618	139	406	46	61	64	49	49	66	840	1900	200	443	56	73	55	205	91	299	69	172
Ghitm	10419038	1.55	1.59	1.4	2.34	1.16	1.31	1.49	1.55	1.6	2.21	1.24	NA	1.12	0.91	0.61	0.76	0.96	0.8	1.37	0.96	1.89	0.75	1	606	938	771	1223	723	1015	362	848	804	936	802	1053	677	1008	625	966	787	1260	449	991	810	1002
Gla	10606714	1.34	1.22	2.36	2.36	1.32	1.14	1.09	1.2	1.19	1.4	1.09	NA	0.37	0.59	0.53	0.78	0.76	0.23	0.92	0.96	0.66	0.44	1	122	164	133	162	137	323	349	823	465	611	201	229	173	188	127	152	163	194	119	166	175	191
Glipr2	10504450	1.29	1.31	1.85	1.86	1.41	1.08	1.68	1.5	1.09	2.17	0.92	NA	0.68	1.27	0.56	2.1	0.19	0.7	0.83	0.2	1.22	0.13	1	462	595	234	306	243	449	1369	2547	330	465	986	1066	588	989	406	611	1272	1381	491	1068	907	833
Glrx	10406270	1.81	2.77	2.08	1.6	1.3	0.93	0.96	1.51	1.18	1.25	1.05	NA	1.75	1.39	1.05	1.18	0.18	0.06	0.47	0.16	0.32	0.05	1	303	548	211	585	856	1781	2020	3224	687	892	343	318	620	598	464	701	264	312	271	340	861	905
Gnb4	10497689	0.87	1.63	3.99	1.06	1.72	0.94	2.13	1.11	0.95	1.16	1.51	NA	1.23	1.92	0.12	2.24	0.16	0.63	0.27	0.26	0.27	0.9	1	56	49	64	104	184	735	66	70	108	185	156	147	57	121	122	136	106	101	96	111	156	235
Gng12	10538842	1.23	1.28	1.5	0.89	0.91	0.98	1.53	1.41	1.16	1.62	2.97	NA	1.2	0.88	0.59	0.77	0.07	1.05	0.43	0.41	2.57	0.9	1	819	1011	432	554	745	1117	2255	2010	2305	2099	811	793	600	915	552	781	374	435	487	788	763	2263
Got1	10467842	1.57	1.46	1.02	2.66	1.29	1.11	1.05	1.13	0.96	1.2	1.15	NA	0.79	0.09	0.67	0.62	0.62	0.1	0.09	0.12	0.33	0.42	1	478	750	630	922	333	342	197	523	439	564	505	562	818	858	431	487	563	539	307	368	693	798
Gp49a	10363070	0.99	0.9	1.43	1.36	1.1	3.09	4.23	1.47	3.76	3.06	0.85	NA	0.2	0.58	1.38	0.73	2	0.64	0.79	1.12	1.04	0.22	1	167	166	48	43	402	577	4809	6527	2650	2925	324	1000	65	276	43	63	49	184	79	242	81	69
Gpr128	10440002	0.8	1.24	1.95	1.63	2.99	1.84	1.09	0.89	0.9	1.13	1.04	NA	1.04	0.82	1.62	1.91	1.47	0.37	0.25	0.4	0.37	0.22	1	50	40	44	54	40	77	50	82	61	182	43	79	39	43	49	43	47	42	53	60	40	41
Gpr141	10407985	0.79	0.86	2.29	3.07	1.63	1.01	11.41	0.84	1	1.02	1.1	NA	0.5	0.8	1.19	2.24	0.03	0.33	0.29	0	0.03	0.26	1	23	18	21	18	703	1607	820	2520	21	35	23	23	36	413	24	21	19	19	23	23	19	21
Gpr157	10510509	1.01	1.27	2.39	1.08	0.86	0.93	0.89	1.01	0.97	1.03	0.94	NA	1.07	1.98	0.23	1.01	0.29	0.64	0.03	0.09	0.09	0.4	1	96	98	88	112	362	865	133	143	94	80	80	75	98	87	92	93	78	76	105	108	85	79
Gpr171	10498345	1.48	1.85	2.43	1.2	1.33	1.5	1.81	2.01	1.64	1.95	1.7	NA	1.42	1.18	1.42	0.41	0.97	0.99	0.82	1.04	3.05	0.99	1	178	263	510	941	141	342	69	82	41	55	989	1487	383	691	342	689	479	785	356	695	224	381
Gpr33	10400299	0.84	0.94	5.32	1.1	1.08	1.12	2.88	1.08	1.13	0.98	1.15	NA	0.28	1.59	0.14	0.59	0.25	0.61	0.16	0.9	0.05	0.56	1	49	41	48	45	453	2411	59	65	41	44	47	53	46	134	52	56	46	52	52	51	43	50
Gpr65	10397645	2.14	2.64	1.29	1.77	1.28	1.29	1.88	2.16	2.02	1.81	1.67	NA	1.06	1.37	0.75	1.11	0.98	0.8	0.85	0.61	0.87	0.98	1	291	625	364	964	779	1006	603	1067	439	560	1164	1502	595	1117	336	725	615	1243	513	928	519	865
Gpsm2	10501402	0.99	1.08	1.51	1.12	2.11	4.06	3.35	1.4	2.52	2.28	1.51	NA	0.31	1.24	0.42	3.39	1.2	2.14	0.64	1.55	2.1	1.03	1	53	53	57	61	52	79	72	80	101	212	68	277	52	175	107	149	140	351	64	146	70	106
Gramd3	10455784	2.05	2.14	2.62	0.88	0.92	1	0.93	1.1	1.04	1.32	2.55	NA	2.28	2.58	0.3	0.77	0.01	0.38	0.15	0.06	0.4	1.81	1	1287	2643	1549	3313	888	2325	123	108	510	467	863	862	2468	2303	1870	2058	3081	3210	1139	1499	934	2381
Grn	10381588	1.68	2.16	1.75	2.88	0.95	1.74	2.35	2	1.66	1.8	1.67	NA	1.01	1.25	0.89	0.41	0.96	0.8	0.51	0.93	0.49	0.98	1	1311	2204	815	1759	2203	3859	1442	4146	6874	6500	322	560	821	1929	202	404	189	315	430	774	399	668
Gsdmd	10424731	1.39	1.18	2.02	1.53	1.17	1.85	1.34	1.5	1.51	1.03	1.08	NA	0.64	0.74	0.52	0.81	1.1	0.85	0.52	0.68	0.08	0.12	1	179	249	208	246	291	589	461	706	270	317	245	454	218	291	209	312	227	342	203	208	268	288
Gvin1	10566574	5.65	4.01	5.3	9.4	2.8	2.35	3.61	3.05	3.28	3.59	2.22	NA	1.14	1.11	0.73	2.59	3.64	1.51	1.01	0.96	1.59	1.09	1	452	2556	924	3705	652	3453	379	3566	1079	3023	2238	5251	1016	3669	606	1849	728	2388	1026	3686	1224	2719
Gyg	10497441	0.9	0.96	1.58	3.82	1.2	0.48	0.74	0.74	0.76	0.46	0.87	NA	0.05	1.42	1.61	0.61	1.25	0.6	0.47	0.38	0.97	0.8	1	626	561	811	775	707	1120	1127	4308	2348	2829	1571	755	1242	919	673	497	594	448	1015	465	806	704
Gypc	10458028	3.5	3.68	2.25	1.05	0.96	0.77	1.44	1.35	0.82	1.2	1.46	NA	1.52	2.1	0.16	0.19	1.24	0.4	0.44	0.55	0.21	1.38	1	321	1123	265	974	414	932	95	100	567	543	199	152	320	461	282	381	252	205	243	293	304	445
Gzma	10412211	0.83	1.03	1.47	1.18	1.05	0.96	1.96	2.94	2.78	3.03	1.87	NA	0.09	0.4	0.35	0.18	0.2	0.78	1.64	1.76	0.74	1.54	1	30	25	24	25	28	40	30	35	23	24	4314	4140	320	628	34	100	48	133	110	332	24	45
Gzmb	10420308	1.12	0.88	1.92	1.15	1.02	2	6.55	2.1	7	8.69	1.14	NA	1.01	1.25	0.45	0.07	2.14	0.84	0.38	0.63	2.11	0.07	1	35	39	39	34	36	68	44	50	34	35	4464	8940	365	2392	70	147	98	684	64	555	391	448
H2-K1	10450075	1.24	1.22	1.26	2.45	1.08	1.35	1.05	1.22	1.3	1.24	1	NA	0.46	0.53	1.79	0.56	1.48	0.23	0.77	0.68	0.76	0.01	1	2953	3664	3351	4094	4080	5120	1890	4628	3130	3383	4751	6420	5234	5478	4592	5615	4889	6336	4030	4981	6159	6146
H2-K2	10450069	2.23	1.5	1.37	2.6	1.34	1.5	1.68	1.62	1.42	1.61	1.97	NA	0.6	0.71	0.63	1.25	1.67	1.78	0.74	0.65	1.5	1.42	1	373	831	387	579	424	583	635	1650	157	210	478	719	506	848	445	722	427	608	344	553	580	1146
H2-M3	10445119	1.55	1.01	1.07	2.45	1.14	1.54	1.41	1.61	1.52	1.29	1.51	NA	0.02	1.22	1.74	0.96	3.48	1.3	0.51	1.22	1.02	1.25	1	406	628	658	663	833	895	113	278	308	351	431	662	463	654	485	779	536	812	390	502	503	762
H2-Q6	10444824	1.42	1.21	1.11	2.21	1.35	1.08	1.05	1.13	1.06	0.95	1.17	NA	0.37	0.4	1.63	1.24	0.22	1.01	0.59	0.13	0.17	0.88	1	2535	3592	2911	3533	2569	2842	423	934	522	706	4703	5100	4686	4910	1767	1998	3119	3313	3323	3166	3722	4370
H2-T10	10450723	2.22	1.48	2.35	2.57	1.33	1.5	1.31	1.91	1.9	1.37	2.09	NA	1.24	0.98	0.9	1.97	2.6	0.69	1.86	1.03	0.65	0.98	1	235	523	363	537	224	526	245	629	173	231	354	530	382	503	429	819	447	849	343	471	477	995
H2-T22	10450694	2.81	2.52	3.15	5.02	1.31	2.07	2.03	2.06	2.38	2.22	2.46	NA	1.19	1.35	1.33	1.32	3.66	1.31	1.42	1.31	1.18	2.02	1	530	1488	643	1619	499	1576	469	2354	554	726	775	1606	988	2007	1039	2143	1054	2506	763	1691	1069	2633
H2-T24	10450675	6.47	3.69	5.88	3.09	5.27	4.75	5.17	3.92	3.92	3.82	4.13	NA	2.38	2.37	1.59	5.13	2.5	1.22	1.73	0.84	0.8	1.98	1	403	2606	1024	3775	399	2348	1567	4834	444	2339	402	1908	459	2372	694	2718	648	2539	445	1700	686	2829
Hap1	10391084	1.72	1.85	1.19	1.49	1.89	1.38	1.69	1.24	1.19	0.96	2.57	NA	1.15	0.23	0.43	1.99	2.53	0.88	0.3	0.5	0.38	1.29	1	91	157	82	152	376	448	93	139	78	147	73	101	93	157	112	139	71	85	96	92	88	225
Hat1	10472782	1.33	1.4	1.83	3.1	1.17	1	1.24	1.16	1.38	1.53	0.97	NA	0.82	0.67	0.93	0.31	0.01	0.34	0.36	1.1	0.48	0.08	1	261	347	542	758	692	1264	108	335	498	583	614	617	358	445	369	429	453	625	300	459	524	511
Hck	10477250	1.38	2.12	0.99	0.92	1.21	1.23	4.27	0.88	1.17	2.08	1.06	NA	1.89	0.02	0.18	0.83	0.46	0.36	0.33	0.27	0.4	0.44	1	2549	3523	1758	3724	3350	3319	3667	3357	1205	1456	113	139	391	1670	100	88	115	134	434	901	120	127
Hdc	10487238	0.88	1.13	3.22	2.5	1.33	1.13	1.07	1.28	1.03	1.12	1.01	NA	1.16	1.01	0.92	0.9	0.59	0.2	0.54	0.06	0.22	0.12	1	100	88	74	84	112	360	2318	5790	415	554	75	84	114	123	88	113	78	81	96	107	78	78
Hells	10462973	3.38	2.2	1.4	1.14	1.39	0.89	1.46	0.87	1.37	1.37	1.12	NA	1.14	0.82	0.13	1.11	0.21	0.75	0.12	0.81	0.52	0.28	1	61	206	105	231	157	219	35	40	89	124	101	90	49	71	72	62	89	122	56	77	89	99
Herc1	10586505	1.37	0.88	0.95	2.59	1.21	0.77	1.31	0.8	1.01	0.84	1.04	NA	0.28	0.3	2.1	1.49	0.66	1.15	0.2	0.01	0.21	0.2	1	530	726	681	600	672	637	648	1674	736	892	772	599	494	647	662	526	890	898	484	406	739	767
Herc3	10538658	2.11	3.27	2.68	2.92	1.12	2.17	2.04	1.7	2.21	1.98	2.82	NA	1.56	1.63	0.8	0.35	1.97	1.01	0.46	0.57	0.82	1.83	1	395	832	413	1352	385	1031	130	379	126	140	690	1499	712	1449	616	1049	791	1747	549	1088	562	1584
Herc6	10538590	15.06	7.93	7.1	20.28	7.53	7.81	8.86	4.94	6.58	8.56	6.32	NA	1.22	1.21	1.8	2.83	3.12	2.64	1.62	0.59	1.61	1.31	1	265	3984	470	3723	740	5249	360	7295	435	3276	497	3887	495	4388	543	2680	694	4563	399	3418	662	4186
Hist3h2a	10376446	1.52	1.24	1.34	2.44	1.24	1.61	1.16	1.55	1.43	1.34	1.27	NA	1.14	0.53	1.02	1.66	1.33	0.64	0.88	0.3	1.28	0.93	1	167	254	193	239	230	309	188	459	169	210	185	299	196	228	197	306	162	232	225	302	193	246
Hist3h2a	10376455	1.71	1.4	1.97	4	1.38	1.63	1.26	1.64	1.66	1.51	1.44	NA	1.28	0.79	1.06	2.26	1.49	0.75	0.89	0.39	1.22	1.32	1	1372	2345	1480	2066	2165	4271	933	3732	1334	1839	1460	2387	1547	1950	1500	2464	1074	1782	1756	2653	1556	2244
Hk2	10545588	2.07	2.12	1.65	2.33	2.03	1.2	1.31	0.87	1	1.48	1.07	NA	0.87	0.8	0.33	2.34	0.63	1	0.16	0	2.07	0.21	1	106	219	108	228	233	384	303	707	179	363	68	82	87	115	91	79	83	83	95	141	85	91
Hk3	10409376	1.03	1.04	2.1	1.04	0.97	1.08	1.65	1.15	1.19	1.05	1.01	NA	0.18	1.56	0.02	0.11	0.58	0.48	0.38	0.49	0.28	0.04	1	86	88	89	92	167	350	1168	1217	265	257	106	115	88	146	82	94	78	93	93	97	81	82
Hmgn3	10595371	3.02	9.06	2.55	1.05	1.65	1.1	2.01	1.5	1.16	2.1	3.03	NA	1.87	0.97	0.33	1.97	0.51	0.57	1.46	0.31	0.62	1.82	1	90	271	42	378	83	211	21	22	21	35	22	24	20	40	22	33	20	23	22	46	26	79
Hmgn5	10606436	1.64	1.56	0.97	1.49	1.36	0.82	3.92	1.48	1.11	2.25	2.53	NA	0.58	0.06	2.03	0.86	0.24	1.85	0.23	0.06	0.39	0.83	1	105	173	171	267	91	88	32	48	178	241	295	241	89	351	109	160	141	157	74	167	134	338
Hmox2	10433292	1.97	2.39	1.48	2.75	1.33	1.08	1.4	1.59	1.17	1.41	1.42	NA	2.11	1.24	0.97	2.42	0.25	1.18	0.71	0.38	0.76	0.81	1	1125	2221	978	2334	1016	1507	796	2190	1475	1961	746	805	896	1257	740	1176	791	924	728	1029	905	1282
Homer1	10406626	1.73	1.02	2	1.62	1.83	1.07	1.43	1.11	1.31	1.3	1.02	NA	0.06	0.82	0.55	2.98	0.46	0.98	0.25	0.56	0.82	0.17	1	179	309	169	172	131	262	125	203	345	631	115	123	120	172	156	173	142	186	112	145	213	217
Hsh2d	10572772	2.4	3.7	2.93	1.76	1.25	5.27	3.52	4.22	3.26	2.61	4	NA	1.87	1.45	0.65	1.28	2.42	1.05	0.68	1.48	1.4	1.14	1	619	1485	561	2077	432	1265	975	1716	76	95	216	1139	486	1711	350	1476	439	1430	471	1229	400	1599
Hsp90aa1	10378848	1.86	1.07	1.37	0.89	0.91	1.44	1.95	1.39	1.27	2.14	1.29	NA	0.24	1.87	0.46	0.36	1.38	0.54	0.53	0.34	1.17	0.62	1	1169	2175	1359	1460	1396	1911	570	509	1482	1352	1220	1755	975	1902	883	1227	1280	1620	751	1608	1508	1947
Hsp90aa1	10402615	1.89	1.09	1.44	0.89	0.93	1.5	1.87	1.38	1.26	2.12	1.29	NA	0.27	1.52	0.32	0.29	1.33	0.49	0.59	0.35	0.97	0.71	1	965	1824	1116	1211	1087	1568	466	417	1195	1111	995	1492	820	1536	741	1025	1031	1301	627	1328	1216	1565
Hsp90aa1	10490946	1.9	1.15	1.45	0.93	0.92	1.39	1.99	1.52	1.31	2.73	1.32	NA	0.56	1.06	0.36	0.3	1.96	0.52	0.41	0.51	1.43	0.73	1	790	1505	901	1040	821	1191	353	328	963	886	831	1156	642	1280	570	865	848	1108	428	1168	918	1210
Hspa1a	10450369	1.34	1.01	6.7	0.93	1.1	1.45	1.78	1.12	1.22	1.05	1.12	NA	0.04	0.73	0.08	0.15	1.79	0.35	0.23	0.31	0.2	1.11	1	115	153	119	119	188	1260	181	169	227	251	117	170	164	291	130	146	107	130	138	144	131	147
Hspa1a	10450367	1.12	1.09	6.97	1.28	1.12	1.38	1.83	1.15	1.15	1.15	1.37	NA	0.32	0.73	0.24	0.21	1.3	0.47	0.32	0.42	0.87	1.3	1	289	324	279	305	385	2688	356	455	429	482	252	348	347	635	278	320	246	283	312	358	236	322
Hspa5	10471586	1.57	1.55	1.61	1.81	1.19	1.78	1.61	1.77	1.87	2.37	1.38	NA	1.12	0.61	0.54	0.94	3.39	0.6	1.46	0.94	1.3	1.39	1	1453	2288	1789	2780	2498	4033	1461	2639	3249	3851	1667	2966	2293	3681	1212	2139	1462	2738	1368	3242	1959	2711
Hspd1	10354732	1.48	1.47	0.92	0.93	1.07	1.43	1.8	1.01	1.05	2.18	0.9	NA	0.94	0.14	0.08	0.1	0.82	0.45	0.01	0.04	0.83	0.59	1	235	348	307	452	182	167	54	50	402	432	183	261	208	374	221	223	396	414	139	303	344	310
Hspd1	10375240	1.37	1.45	0.93	1.14	1.09	1.2	1.49	0.91	1.06	2.15	1.06	NA	0.85	1.25	0.08	0.19	0.53	0.3	0.08	0.06	0.83	0.47	1	494	678	513	746	403	375	131	149	571	624	381	456	377	563	365	332	657	698	273	587	578	612
Hsph1	10535904	2.44	1.08	2.37	1.23	1.2	1.69	1.99	1.94	1.85	2.03	1.7	NA	0.17	0.92	0.37	0.58	0.84	0.32	0.42	0.34	0.42	0.62	1	140	342	175	189	117	278	70	86	164	196	194	328	195	387	143	278	258	477	165	334	208	353
I830012O16Rik	10462621	64.57	69.88	35.68	32.53	24.3	19.14	30.8	25.11	25.8	35.02	22.35	NA	1.39	0.89	1.05	2.39	1.63	0.89	0.66	0.97	1.44	3.23	1	13	865	20	1406	22	778	83	2697	12	292	15	292	27	839	25	632	25	633	24	847	21	465
Icos	10346799	1.09	1.02	2.57	1.17	0.75	0.7	0.72	0.94	1.02	1.11	0.86	NA	0.06	0.94	0.61	1.37	1.91	0.59	0.11	0.07	0.27	0.21	1	79	86	80	81	589	1515	88	103	201	152	550	388	2575	1866	1292	1221	872	892	525	581	2575	2213
Id2	10399691	0.56	1	0.9	3.08	0.97	0.85	0.9	0.75	1.04	0.71	0.79	NA	0	0.39	1.59	0.16	0.78	0.56	0.54	0.06	1.08	0.43	1	205	115	176	176	6268	5668	1267	3897	4287	4148	9459	8012	9939	8956	2190	1648	1931	2004	4788	3405	928	737
Ifi203	10360391	2.38	2.11	4.23	11.84	3.1	2.2	4	2.51	2.65	2.86	2.32	NA	2.49	1.65	1.91	3.45	2.73	2.06	1.11	0.93	1.04	1.7	1	2486	5922	3252	6865	1428	6038	248	2936	1896	5872	3218	7076	1706	6828	2170	5442	2411	6379	2349	6714	2834	6578
Ifi204	10360382	10.8	8.6	14.5	10.59	3.86	18.5	34.22	10.19	7.7	13.31	6.96	NA	1.59	2.06	1.06	4.03	1.65	0.8	1.13	0.69	1.52	1.85	1	47	508	51	438	317	4589	454	4810	1373	5297	144	2674	89	3038	43	433	40	307	45	597	57	399
Ifi205	10360406	3.31	2.31	2.79	59.98	31.72	3.77	57.3	2.93	1.78	4.44	2.92	NA	1.26	0.9	1.29	2.95	0.82	0.47	0.5	1.28	1.09	1.14	1	27	89	29	66	3056	8535	48	2863	172	5467	31	117	39	2252	27	80	24	43	29	128	25	74
Ifi27l2a	10402347	3.14	3.55	2.66	1.88	1.72	1.59	1.83	2.24	2.52	2.35	2.03	NA	1.47	1.66	0.51	2.08	1.06	0.82	1.06	0.87	1.4	1.19	1	416	1307	587	2082	292	776	984	1849	443	761	83	132	831	1520	1141	2560	685	1729	596	1402	1220	2475
Ifi35	10381408	3.55	5.07	3.89	5.29	3.23	5.06	3.68	4.04	3.41	3.81	3.55	NA	1.64	2.39	0.8	4.82	2.6	1.34	1.46	1.4	1.88	2.22	1	442	1570	389	1969	449	1749	341	1802	298	962	387	1961	523	1926	460	1856	509	1737	406	1548	507	1800
Ifi44	10502791	1.2	6.49	15.5	2.17	13.71	14.81	13.98	11.73	7.43	20.42	8.71	NA	1.36	1.58	0.9	1.41	1.8	1.66	0.62	0.46	2.45	0.83	1	69	83	94	611	211	3264	78	170	73	1004	151	2235	102	1420	130	1521	115	852	103	2105	132	1151
Ifi47	10375515	9.32	8.23	10.35	18.69	8.82	3.48	3.07	2.66	2.77	3.46	3.22	NA	2.18	1.61	1.7	4.45	4.26	1.82	2.02	1.31	2.44	2.02	1	107	996	190	1560	100	1030	112	2091	113	996	380	1321	438	1346	412	1094	422	1171	342	1182	440	1417
Ifih1	10483110	16.22	15.09	6.91	10.13	4.74	10.23	10.23	6.92	10.84	13.05	9.05	NA	1.32	1.62	1.44	3.57	2.48	2.7	2.2	0.83	1.35	1.53	1	78	1260	87	1318	570	3937	482	4888	447	2118	198	2028	295	3023	262	1816	219	2370	177	2312	339	3072
Ifit1	10462623	95.39	38.38	17.27	14.77	54.8	31.37	13.36	11.47	10.54	17.53	11.55	NA	2.71	3.37	2.44	3.87	1.94	2.48	3.09	1.16	1.37	2.51	1	66	6255	128	4925	282	4865	711	10506	106	5825	171	5364	514	6873	529	6065	589	6205	358	6272	632	7297
Ifit2	10462613	47.07	25.31	27.64	59.64	42.51	10.71	12.94	5.27	7.4	15.35	3.83	NA	1.95	0.94	1.42	2.47	2.94	2.99	0.86	0.82	1.47	1.7	1	53	2495	141	3573	169	4680	108	6449	36	1543	223	2389	216	2800	318	1677	255	1887	137	2103	343	1314
Ifit3	10462618	67.62	27.31	15.72	10.58	62.73	33.77	13.35	20.01	12.44	15.61	15.73	NA	2.82	1.81	2.68	3.6	2.22	1.64	1.44	2.38	2.7	2.04	1	93	6305	259	7087	386	6064	807	8541	62	3878	146	4946	452	6034	266	5318	474	5903	413	6439	319	5012
Ifitm3	10569017	10.28	38.84	1.46	1.49	1.11	13.56	8.38	25.13	10.84	16.5	13.76	NA	2.04	1.17	1.17	1.08	1.4	0.68	0.58	1.52	1.24	1.24	1	222	2278	106	4125	5322	7780	6911	10273	7547	8393	88	1197	558	4675	95	2383	76	820	151	2493	262	3607
Ifng	10366586	1.03	0.96	1.17	0.98	1.08	2.94	2.58	2.28	2.64	3.46	1.33	NA	0.15	0.65	0.08	0.58	1.6	1.36	0.47	0.67	1.06	0.66	1	76	78	76	72	72	84	85	84	61	65	1601	4708	1188	3067	120	275	96	255	245	849	128	171
Ift80	10498599	1.24	0.58	0.9	2.74	1.07	1.14	1.25	0.62	0.95	0.76	0.8	NA	1.23	0.25	0.59	0.33	0.43	0.38	0.4	0.07	0.24	0.67	1	64	79	103	60	71	64	59	162	77	83	77	88	94	118	647	404	606	574	777	593	1942	1546
Igk-V19-20	10545242	1.02	0.86	0.92	0.66	1.12	1.06	2.26	1.29	1.03	0.76	1.1	NA	0.15	0.21	0.33	0.75	0.22	0.96	0.65	0.06	0.16	0.91	1	1457	1487	1749	1507	58	54	109	72	42	47	44	47	38	86	42	54	40	41	143	109	39	43
Iigp1	10455961	1.19	6.02	14.24	2.05	30.76	6.81	24.98	9.71	12.51	19.04	7.71	NA	0.82	0.78	1.32	2.04	1.8	1.45	1.15	0.76	1.55	2.28	1	34	40	31	185	42	602	34	69	65	1990	36	248	67	1669	116	1127	89	1108	76	1447	215	1655
Ikzf2	10355312	0.85	0.95	2.73	1.12	1.1	1.27	1.43	1.35	1.38	1.22	1.07	NA	0.2	1.39	0.38	0.42	0.75	1	0.71	0.7	0.22	1.28	1	109	93	89	84	113	308	139	156	117	128	253	320	694	995	377	511	237	328	1087	1324	2255	2410
Il10ra	10593050	0.84	1.24	1.74	2.12	2.04	1.97	2.93	1.17	2.01	1.76	1.25	NA	0.76	1.28	0.48	3.74	2.07	0.81	0.35	0.99	0.78	1.46	1	914	768	1100	1362	2575	4474	424	900	989	2018	1625	3196	467	1366	276	324	276	556	468	824	551	688
Il12rb1	10572497	1.46	2.56	0.98	0.94	1.03	2.55	1.63	1.99	2.05	1.68	2.09	NA	1.18	0.09	0.28	0.14	1.59	0.81	0.73	1.55	1.29	1.46	1	184	268	161	412	148	145	202	190	117	120	418	1067	829	1354	235	469	240	492	446	751	400	837
Il15	10579958	7.65	8.17	6.53	2.85	5.07	3.2	6.64	0.9	0.96	1.9	1.34	NA	1.35	0.93	2.2	3.33	2.34	0.54	0.11	0.09	1.05	0.49	1	58	446	49	398	252	1642	1360	3870	283	1432	234	747	81	536	58	52	45	43	121	230	43	58
Il15ra	10469289	1.65	1.71	2.37	8.92	3.58	1.43	1.77	1.32	1.39	1.25	1.44	NA	2.07	1.34	1.45	3.46	1.47	0.74	0.68	1.06	0.6	0.9	1	217	357	180	308	301	714	231	2056	411	1474	302	431	290	513	202	267	224	312	242	301	243	351
Il18	10585194	1.02	2.21	2.23	11.02	3.72	1.83	3.87	1.16	1.04	1.92	1.01	NA	1.27	1.2	1.1	4.52	0.71	0.41	0.3	0.06	0.42	0.01	1	299	304	121	266	264	590	100	1097	276	1027	42	78	82	317	39	46	30	31	37	71	55	56
Il18bp	10566050	1.22	0.93	1.65	5.47	2.16	1.13	2.01	1.43	1.19	1.18	1.4	NA	0.33	1.1	1.05	2.6	0.32	0.56	0.79	0.36	0.8	0.81	1	253	308	309	289	295	489	494	2701	320	690	288	325	274	552	279	400	268	320	291	342	314	438
Il18r1	10345807	0.77	1.21	1.06	3.07	0.89	0.75	1.68	0.95	1.46	1.17	0.81	NA	2.41	0.27	0.89	0.94	0.94	0.87	0.06	0.32	0.11	0.2	1	46	36	40	48	46	49	135	414	37	33	2683	2022	564	950	364	347	517	755	686	806	321	260
Il1r2	10345752	0.95	1.05	1.03	3.12	1.02	1.01	0.97	0.97	0.95	1.23	0.83	NA	0.29	0.15	1.74	0.1	0.03	0.04	0.03	0.15	0.52	0.17	1	46	44	41	44	94	97	1250	3897	41	42	42	42	46	45	70	68	46	44	50	61	100	83
Il1rap	10434845	2.2	2.06	2.04	1.91	1.46	1.57	2.17	1.26	1.32	1.84	1.67	NA	1.07	2.13	0.92	2.55	1.25	1.39	0.25	0.29	0.56	1.88	1	136	300	170	349	112	228	1430	2735	344	501	248	390	138	299	165	207	209	276	133	244	218	363
Il1rn	10469816	1.14	1.07	1.64	2.15	1.99	1.07	1.61	0.99	1.19	1.13	1.11	NA	0.29	1.05	1.29	3.82	0.33	0.39	0.01	0.25	0.52	0.28	1	70	80	66	70	113	185	1355	2909	82	163	72	77	68	109	82	82	63	75	67	76	78	87
Il23r	10545154	0.76	0.98	0.98	2.02	1.09	1.14	0.91	1.1	1.16	0.71	0.92	NA	0.08	0.08	0.83	0.34	0.57	0.12	0.17	0.37	0.17	0.1	1	38	29	35	34	37	37	47	96	29	31	30	34	52	48	40	44	31	36	455	321	38	36
Il27	10567987	0.89	0.98	2.37	2.74	1.48	1.07	1.2	0.99	1.12	0.87	1.17	NA	0.09	0.98	0.73	2.1	0.25	0.39	0.04	0.6	0.28	1.57	1	189	168	173	169	197	468	303	830	159	236	162	174	159	191	186	184	159	178	207	181	144	168
Il6	10520452	1.02	1.02	3.61	1.13	6.73	1.22	1.44	0.93	1.09	0.86	1.28	NA	0.06	1.63	0.46	2.39	1.19	0.39	0.11	0.24	0.51	0.52	1	10	10	10	10	13	49	10	11	41	275	10	12	10	14	12	11	9	10	11	9	9	12
Il6st	10407173	1.03	0.82	0.71	0.91	1.1	2.02	1.87	0.8	0.9	1.03	1.05	NA	0.81	0.74	0.23	0.7	1.73	0.84	0.33	0.19	0.08	0.23	1	1329	1368	267	218	2592	1839	71	65	1078	1188	156	314	736	1378	2009	1603	2552	2292	1485	1532	2348	2475
Ildr1	10435514	1.1	1.09	7.63	1.03	1.02	1.35	1.85	1.33	2.12	1.5	1.96	NA	0.49	1.25	1.18	0.14	2.84	0.91	0.48	0.7	0.91	0.86	1	134	148	157	172	154	1177	125	130	97	100	172	233	130	240	152	202	194	412	149	225	170	334
Inpp1	10354521	2.17	2.14	1.28	1.37	1.21	1.49	1.84	1.41	1.68	1.46	1.63	NA	1.55	0.74	0.38	0.63	2.96	0.88	0.69	1.06	0.56	0.84	1	110	238	232	496	235	300	623	856	139	169	561	837	424	782	514	723	525	881	408	593	471	766
Insl6	10466932	1.91	2.14	1.72	1.33	1.03	1.33	1.83	2.9	2.43	2.15	1.66	NA	1.72	0.79	0.75	0.12	0.97	0.77	0.68	0.91	1.45	0.49	1	83	159	80	170	71	123	50	67	61	63	140	187	72	132	116	336	96	234	98	210	87	144
Irf1	10376060	3.21	3.01	2.23	2.67	4.13	1.92	1.48	1.97	2.07	1.77	1.56	NA	3.09	1.27	0.92	3.86	2.21	0.82	2.26	1.61	0.77	0.74	1	466	1496	695	2095	981	2184	1799	4803	458	1895	1402	2688	1414	2092	1051	2069	1316	2719	1281	2264	1506	2342
Irf2	10571705	1.39	1.37	1.96	2.39	1.02	1.2	1.8	1.73	1.76	1.31	1.64	NA	1.8	1.38	1.38	0.17	1.7	0.99	0.59	0.65	0.7	0.85	1	1614	2241	1763	2420	1123	2200	1920	4581	2796	2844	1466	1761	1251	2256	1047	1809	1139	2009	1297	1700	1407	2307
Irf5	10536898	1.43	1.09	1.35	2.66	1.11	1.35	2.13	1.27	1.16	0.91	1.24	NA	0.52	0.96	0.76	0.78	1.63	0.43	0.48	0.23	0.04	0.46	1	1199	1717	1197	1305	1376	1852	617	1645	1172	1296	202	274	230	490	115	146	82	96	239	218	234	291
Irf7	10569102	19.76	11.94	8.64	6.1	7.39	5.66	4.49	5.82	4.81	4.27	6.72	NA	1.42	1.31	0.93	3.25	5.37	2.92	1.06	1.03	1.26	1.49	1	137	2700	327	3900	832	7188	1310	7997	448	3309	653	3695	1271	5706	609	3546	724	3481	927	3963	627	4213
Irf8	10576034	1.17	1.35	1.08	0.48	0.85	1.38	2.51	1.65	1.77	1.38	1.58	NA	0.72	0.11	0.64	1.01	0.86	1.36	0.42	1.64	0.2	0.45	1	923	1084	2806	3790	3514	3811	289	138	1237	1053	3269	4510	676	1694	256	423	238	421	695	958	446	706
Irf9	10415319	2.88	2.2	1.7	2	1.64	2.23	1.79	2.29	1.62	1.5	2.02	NA	3.04	1.36	0.8	4.06	3.9	1.38	1.18	1.11	0.74	1.58	1	761	2194	988	2177	1060	1806	1173	2348	767	1258	804	1792	1207	2160	956	2194	1107	1799	1060	1589	1214	2449
Irg1	10416837	1.09	0.98	2.72	15.94	3.17	1.03	1.64	1.09	1.14	1.18	1.19	NA	0.08	0.48	1.21	1.28	0.08	0.58	0.19	0.38	0.56	0.78	1	90	98	83	81	76	205	519	8267	128	406	92	94	83	136	84	91	76	87	86	101	77	91
Irgm1	10385500	15.64	7.11	6.27	10.66	8.51	5.64	4.57	4.4	3.37	4.69	4.03	NA	5.55	1.87	1.1	4.49	2.18	2.7	1.7	1.91	1.26	1.92	1	247	3870	698	4959	528	3312	426	4542	328	2789	565	3191	736	3361	634	2788	861	2897	690	3233	724	2917
Irgm2	10376326	8.65	7.06	5.56	6.58	7.16	6.16	3.67	3.67	3.8	4.27	3.82	NA	2.41	1.59	1.63	4.63	2.04	2.06	2.69	0.99	2.29	1.41	1	312	2702	420	2967	365	2029	809	5323	386	2763	481	2965	1054	3870	932	3421	1021	3879	777	3318	1243	4751
Isg15	10451287	3.47	3.37	7.16	9.55	2.9	5.65	5.94	7.38	4.75	6.74	3.95	NA	1.39	0.91	0.71	3.44	2.26	0.92	1.04	1.24	1.12	1.55	1	47	164	74	248	61	434	80	768	46	135	55	312	71	419	60	442	69	327	66	446	62	244
Isg20	10554240	11.19	10.43	9.96	6.66	4.3	18.64	8.22	9.25	10.59	10.7	4.75	NA	1.97	1.33	2.61	3.06	2.57	2.73	0.98	1.11	1.91	2.13	1	314	3513	443	4617	538	5361	1192	7935	389	1670	145	2701	578	4753	572	5290	425	4495	432	4616	1136	5402
Isoc1	10455912	2	2.49	2.24	2.73	1.43	1.54	1.99	1.6	1.7	2.63	1.79	NA	2.5	1.68	1.16	2.26	2.04	2.16	0.59	0.52	1.02	1.18	1	771	1538	725	1805	1314	2939	173	473	1715	2448	826	1268	1124	2238	1003	1601	1147	1945	756	1986	1149	2056
Isy1	10546066	1.11	0.87	1.44	2.02	1.15	1.53	1.26	1.24	1.37	1.78	0.93	NA	0.3	0.51	0.53	0.61	0.83	0.54	0.7	0.5	0.89	0.09	1	245	271	385	337	186	267	120	244	220	254	322	493	255	320	262	324	371	509	173	307	346	323
Itgb1bp2	10601178	1.45	1.31	1.51	2.6	1.38	1.05	1.04	0.99	1.27	1	1.28	NA	1.59	2.83	1.05	4.69	0.24	0.28	0.16	1.11	0	0.9	1	75	108	94	123	95	144	103	268	69	95	85	89	79	83	96	95	97	123	85	85	89	115
Itpr1	10540408	1.54	1.78	1.75	2.1	1.65	1.66	2.3	1.3	1.48	1.59	2.18	NA	0.76	2.58	0.83	2.83	1.08	1.11	0.35	0.31	0.54	1.9	1	661	1020	675	1201	951	1664	89	187	273	452	279	465	279	643	368	479	399	590	299	475	306	665
Jak2	10462363	1.42	0.88	1.07	2.26	1.81	0.87	1.58	1.07	1.52	1.77	1.48	NA	0.22	0.23	0.82	2.98	0.74	1.25	0.08	0.34	0.77	1.17	1	625	886	648	572	2303	2456	737	1664	418	756	694	607	1044	1651	546	586	673	1023	556	981	744	1104
Jun	10514466	1.76	3.73	1.43	2.01	0.7	1.8	1.62	2.21	3.06	2.54	1.8	NA	1.44	1.4	0.42	0.36	0.66	0.55	0.45	0.89	0.73	0.83	1	791	1392	300	1119	2233	3195	906	1817	762	532	520	934	1163	1884	189	417	211	647	771	1956	1015	1823
Kat2b	10445909	2.07	1.49	2.06	2.27	1.32	1.24	1.75	1.64	1.55	1.53	1.43	NA	1.88	1.02	1.06	2.02	1.18	1.04	0.92	0.51	0.68	0.77	1	101	211	116	173	140	289	233	530	218	289	171	212	118	207	196	321	211	327	133	203	294	420
Kif11	10462796	1.18	0.96	1.16	1.81	1.03	0.57	1.71	0.98	1.68	2.01	1.28	NA	0.12	0.28	2.23	0.04	0.54	0.74	0.04	0.72	0.61	0.2	1	104	123	129	123	339	394	96	173	433	444	232	133	78	134	95	93	85	143	63	126	152	195
Kif9	10589541	2.1	2.27	1.89	1.36	1.41	1.36	1.08	1.11	1.11	1.62	1.16	NA	2.35	1.6	0.78	2.64	2.04	0.64	0.51	0.31	0.82	0.77	1	156	327	94	214	219	414	81	111	108	152	60	81	67	72	55	61	60	66	65	104	50	58
Klf6	10403352	1.21	0.81	2.09	1.3	1.32	0.63	1.5	1.03	0.95	1.57	1	NA	0.94	0.88	0.44	1.44	1.57	1.92	0.14	0.11	0.64	0.01	1	449	544	318	257	661	1383	1589	2058	655	866	685	432	415	624	417	429	454	432	408	642	561	563
Klra1	10548455	0.95	0.9	1.05	1.29	1.05	0.6	2.2	1.16	1.19	0.89	1.02	NA	1.01	0.26	0.84	0.59	1.13	0.94	1.21	0.61	0.2	0.08	1	19	18	19	17	17	18	19	24	17	18	767	458	81	178	18	20	20	24	29	26	17	18
Klra2	10548552	1.09	1.08	1.08	2.58	2.31	1.02	6.75	0.97	0.89	1.03	0.86	NA	0.56	0.15	1.32	4.05	0.06	0.32	0.06	0.42	0.13	0.32	1	22	24	18	20	57	62	670	1728	571	1317	23	23	36	241	21	20	22	19	20	21	22	19
Klrc3	10548396	1.04	0.92	1.09	0.97	1.03	0.97	2.06	0.72	1.47	0.48	1.04	NA	0.43	0.7	0.14	0.17	0.04	1.99	0.52	0.51	0.46	0.12	1	10	10	11	10	10	10	11	10	9	10	1775	1722	142	293	15	11	13	20	89	43	10	11
Klrk1	10548345	0.78	1.14	4.62	1.42	4.2	1.11	1.68	0.83	1.57	1.57	1.02	NA	0.51	0.86	0.58	2.07	0.28	1.47	0.34	0.69	0.44	0.06	1	31	24	31	35	234	1080	36	51	31	130	4029	4456	1041	1744	53	44	88	138	193	304	36	36
Kmo	10352000	3.08	1.87	1.38	0.84	2.36	2.82	5.26	2.13	2.19	2.59	3.17	NA	1.46	0.72	0.11	3.79	2.42	1.81	0.92	0.84	0.33	1.8	1	278	856	1683	3142	2997	4123	120	101	38	91	36	102	58	305	38	82	31	67	138	357	43	136
L3mbtl3	10368380	1.86	1.8	1.46	1.18	1.08	1.25	2.05	1.32	1.88	2.12	1.93	NA	0.88	0.76	0.3	0.52	0.64	0.69	0.69	0.56	0.63	2.44	1	239	444	414	745	235	344	243	288	109	118	304	378	315	646	367	486	398	746	300	635	338	652
Lamp2	10604187	1.19	1.41	1.51	2.12	1.11	1.43	2.8	1.55	2.06	2.01	1.7	NA	1.33	1.16	1.92	0.73	1.86	1.69	0.42	1.05	1.59	1.03	1	1073	1279	1017	1430	1169	1769	2386	5052	4641	5133	829	1183	560	1566	509	787	432	890	563	1132	643	1093
Lap3	10521709	1.2	1.56	3.56	1.67	1.4	1.05	2.08	1.06	1.17	1.83	0.71	NA	0.72	1.29	0.54	0.96	0.1	0.75	0.08	0.45	0.58	0.35	1	243	291	226	353	258	917	69	115	355	496	239	251	201	417	191	202	281	329	136	249	272	193
Laptm4a	10394477	1.46	1.62	1.6	1.71	1	1.78	1.63	1.44	1.34	2.02	1.2	NA	1.18	1.35	1.56	0.03	4.26	1.27	1.39	1.28	1.31	0.66	1	1105	1611	1057	1711	1145	1837	1035	1771	2872	2862	1117	1989	1000	1632	899	1298	1050	1407	761	1541	1093	1313
Larp1	10376312	1.31	1.75	1.69	3.07	1.26	1	1.32	0.88	0.88	1.12	1.41	NA	3.22	1.7	1.82	1.27	0.01	0.46	0.18	0.33	0.16	0.77	1	1949	2548	1418	2482	1501	2532	587	1805	1539	1938	1521	1527	2003	2642	1440	1272	1832	1617	1405	1576	1830	2578
Larp1	10376292	1.36	1.58	1.62	2.79	1.32	0.98	1.38	0.89	0.84	1.33	1.24	NA	1.77	0.89	0.62	2.12	0.07	0.83	0.19	0.2	0.32	0.45	1	1469	2001	1257	1982	1245	2019	488	1358	1261	1662	1336	1310	1406	1947	1218	1085	1734	1455	954	1268	1508	1877
Larp1b	10491835	1.47	1.81	2.03	1.14	1.12	1.04	1.55	1.09	1.25	1.04	1	NA	1.26	1.97	0.24	0.34	0.13	0.84	0.07	0.31	0.09	0.01	1	105	153	135	245	107	217	113	128	162	181	115	120	77	120	95	103	105	132	77	80	159	159
Lass6	10472501	1.26	3.15	1.5	1.92	1.23	1.41	3.33	0.83	0.95	1.71	1.2	NA	1.47	1.78	1.76	1.13	1.36	0.82	0.21	0.1	0.73	1.53	1	94	118	195	614	1790	2691	2726	5246	2765	3413	1367	1924	321	1070	615	512	336	318	627	1076	461	553
Lgals3bp	10393573	6.61	9.39	3.48	4.71	1.18	3.12	2.23	4	2.38	3.07	3.12	NA	1.36	2.31	0.47	0.46	2.9	1	0.85	0.66	0.96	1.25	1	513	3392	395	3707	1329	4622	186	875	3941	4646	1795	5596	3702	8261	1321	5288	2314	5517	2081	6390	1691	5276
Lgals8	10407766	1.94	1.64	3.08	4.82	1.64	1.77	2.47	2.21	2.16	2.66	2.08	NA	2.04	1.14	0.94	3.46	1.82	1.34	1.14	0.74	1.86	3.18	1	602	1171	801	1315	380	1171	403	1940	736	1210	693	1228	462	1141	416	919	598	1291	453	1204	571	1187
Lgals9	10388902	4.1	3.79	6.09	3.25	1.78	2.64	2.11	2.69	2.61	2.63	2.87	NA	5.84	1.75	2.11	3.27	4.26	1.18	0.86	1.02	1.94	1.07	1	1097	4499	1610	6096	547	3331	2093	6797	2402	4286	2058	5436	2265	4791	1913	5141	1725	4505	1749	4604	2173	6231
Lilrb4	10363082	1.36	0.87	1.33	1.28	1.18	2.44	4.55	1.76	2.29	2.67	0.87	NA	0.24	0.84	1.24	0.95	2.44	0.46	0.65	1.02	1.02	0.17	1	198	269	78	68	477	635	3748	4810	2221	2631	242	589	76	346	48	84	56	127	70	188	88	77
Litaf	10437687	1.13	2.38	1.49	1.24	0.94	1.74	2.03	1.85	1.78	1.76	1.84	NA	1.3	1.25	0.54	0.43	2.42	1.55	1.28	1.68	0.7	1.14	1	526	597	231	550	502	747	2162	2681	1418	1328	284	494	235	476	135	250	105	187	189	333	196	359
Lmo2	10474201	0.76	0.88	1.62	3.46	1.23	1.21	2.93	1.92	1.09	1.38	2.62	NA	0.49	1.23	0.6	0.74	0.7	0.62	1.19	0.15	0.2	1.24	1	546	415	1872	1639	1016	1646	554	1915	1071	1312	124	150	160	468	113	216	130	141	263	362	124	325
Lpar6	10416371	2.07	2.64	0.98	4.62	1.16	0.78	1.09	0.97	1.12	1.14	1.55	NA	2.64	0.11	1.5	0.42	0.61	0.63	0.02	0.35	0.13	1.1	1	121	250	424	1117	739	721	211	973	515	595	693	542	1688	1844	778	754	916	1027	780	891	520	804
Lpxn	10461765	2.36	2.31	2.71	0.98	1.79	1.17	1.01	1.64	1.49	1.4	1.15	NA	1.54	0.89	0.02	4.32	0.59	0.06	0.9	0.96	0.99	0.39	1	794	1871	1067	2464	782	2120	162	159	658	1180	439	512	1235	1253	524	857	810	1208	736	1032	908	1047
Lrch1	10421581	1.4	1.27	2.3	0.82	1.37	1.14	2.05	1.17	1.21	1.52	1.65	NA	0.66	2.66	0.3	1.44	0.48	1.88	0.2	0.22	0.54	1.68	1	505	707	877	1112	774	1780	390	319	351	481	548	627	526	1078	520	608	692	838	455	691	636	1047
Lrp8	10506714	1.05	0.97	4.38	0.82	0.93	1	0.9	0.77	1	1.12	1.01	NA	0.16	2.43	0.63	1.23	0.03	0.26	0.38	0.02	0.29	0.05	1	108	114	106	103	404	1770	253	207	115	107	106	106	169	153	196	150	138	138	133	149	154	155
Lrrc16a	10408280	3.05	3.8	2.34	0.97	1.21	1.2	1.91	1.14	1.15	2.53	1.11	NA	1.03	1.44	0.14	2.02	1.12	0.56	0.24	0.25	0.39	0.94	1	746	2277	538	2048	1030	2409	99	96	77	93	64	77	70	133	75	86	67	77	95	240	77	85
Lrrk2	10426368	1.17	0.56	0.4	4	1.33	1.44	1.24	0.95	1.06	0.88	1.33	NA	0.83	0.64	1.44	0.82	1.71	0.81	0.05	0.2	0.1	0.58	1	39	46	288	161	377	150	145	578	120	159	26	37	27	33	35	33	29	30	42	37	26	35
Lrrk2	10426315	1.31	0.69	0.53	2.84	1.59	1.02	1.45	0.99	0.99	0.9	1	NA	0.99	1.17	1.43	1.76	0.06	0.27	0.02	0.03	0.04	0.01	1	103	135	1842	1267	2480	1305	1233	3495	806	1281	48	49	64	93	51	50	47	47	142	127	50	50
Luzp1	10509246	1.19	1.04	1.24	1.23	1.18	1.26	2.93	2	1.98	2.15	2.32	NA	0.23	1.54	0.82	1.54	3.54	1.11	0.76	1.58	0.77	1.05	1	77	92	93	96	161	201	77	95	260	306	260	327	162	473	90	179	99	195	119	257	79	184
Ly6a	10429564	1.02	1.51	2.46	0.98	4.07	6.49	1.33	1.56	3.58	1.72	1.6	NA	2.19	2.68	0.03	1.16	1.38	0.56	0.81	1.28	0.77	1.07	1	10450	10610	6503	9800	1274	3141	926	906	125	509	186	1204	6999	9311	5493	8562	1400	5015	4186	7188	5369	8604
Ly6c2	10429573	1.21	2	1.23	1.44	1.47	1.01	1.37	1.49	1.64	1.46	1.55	NA	1.37	1.37	0.6	1.19	0.03	0.67	0.79	0.87	0.88	1.28	1	1075	1303	782	1565	964	1183	3847	5525	114	168	3817	3862	4096	5599	2915	4343	3427	5635	2412	3530	2910	4518
Ly6i	10429560	1.44	1.41	3.08	3.63	1.39	1.54	11.05	1.85	1.65	1.63	2.45	NA	1.4	0.81	1.27	0.91	1.5	0.34	0.42	1.21	0.62	1.07	1	70	100	69	97	293	903	250	906	43	59	53	81	81	899	67	124	63	103	71	115	68	167
Lysmd2	10587226	1.57	1.27	1.24	1	1.35	1.13	1.62	1.72	1.98	2.04	1.5	NA	0.82	0.76	0	3.65	0.26	0.79	1.32	0.8	0.5	0.72	1	256	402	91	116	273	340	58	58	57	76	86	97	344	559	128	220	145	287	171	349	228	342
Macrod2	10476590	0.76	1.4	0.95	2.07	1.11	1.01	1.11	0.79	0.96	1.06	1.38	NA	0.8	0.04	0.51	0.19	0.02	0.07	1.44	0.07	0.06	0.52	1	230	174	232	326	218	208	202	417	196	217	162	163	179	198	157	124	176	170	251	265	135	185
Maf	10581992	0.93	2.47	0.66	1.2	1.42	1.2	1.54	1.29	1.14	1.37	1.56	NA	1.52	0.4	0.31	1.8	0.46	1.77	0.47	0.23	0.32	0.68	1	106	99	116	286	223	146	156	187	959	1366	439	525	1407	2164	461	595	94	107	508	698	823	1288
Mafk	10526961	2.41	2.87	2.53	2.94	2.03	1.73	1.91	2	1.72	1.85	2.05	NA	1.12	1.21	0.39	2.34	2.93	0.77	1.06	0.97	1.4	1.28	1	224	540	242	693	212	536	362	1066	204	415	220	382	293	560	205	411	270	464	256	475	220	452
Man1a2	10500614	1.72	1.42	1.27	1.89	1.31	1.07	2.11	1.08	1.35	2.2	1.4	NA	0.65	1.08	0.96	1.54	0.51	0.9	0.08	0.27	0.57	1.04	1	330	568	581	827	328	416	262	495	487	637	546	586	349	735	443	477	564	762	315	694	487	683
Man2a1	10446376	1.74	1.66	1.37	3.47	1.22	1.46	2.48	1.35	1.94	2.33	1.59	NA	1.02	1.59	1.39	1.72	1.82	2.44	0.6	0.43	0.67	1.25	1	1202	2095	1400	2323	883	1205	512	1777	3877	4739	1068	1562	602	1491	802	1083	919	1778	515	1199	1057	1681
Map2k1	10594447	1.67	1.54	2.52	3.81	1.64	3.96	2.21	2.88	3.43	3.54	1.46	NA	0.65	0.61	0.71	3.3	1.26	0.94	0.62	0.77	0.69	0.37	1	405	675	562	867	494	1243	322	1226	416	684	252	996	319	703	261	753	272	933	245	868	442	645
Map2k4	10387014	1.17	1	1.07	2.22	1.25	1.48	1.53	0.88	1.24	1.33	0.95	NA	0.01	0.72	1.47	1.14	2.73	0.92	0.14	0.32	0.64	0.3	1	295	345	425	423	375	403	538	1195	388	485	434	642	333	508	336	297	370	457	274	364	442	421
Map3k8	10457225	2.19	2.11	2.11	2.89	2.05	2.05	2.65	2.42	3.04	2.79	1.8	NA	1.55	0.95	1.27	4.73	1.76	1.77	0.94	1.11	0.82	0.96	1	467	1022	582	1230	560	1181	715	2068	426	874	470	962	272	721	150	363	218	663	223	624	540	972
MARCH5	10462791	2.15	2.85	4.24	3.45	2.53	1.57	2.72	1.44	1.52	1.74	1.72	NA	1.59	0.94	1.38	2.96	1.43	1.12	0.44	1.52	0.43	1.88	1	290	625	324	924	352	1492	216	746	470	1187	389	612	410	1112	346	498	369	560	336	585	377	648
Max	10401128	1.7	2.45	3.14	1.14	1.39	1.49	1.85	1.99	1.65	1.64	2.43	NA	2.53	3.76	0.41	1.73	1.17	1.02	0.53	0.77	0.86	0.83	1	991	1681	1041	2549	600	1881	2001	2287	1036	1440	1215	1805	1402	2595	939	1869	991	1637	1031	1686	1001	2436
Mbnl2	10417053	1.45	1.55	1.05	1.05	1.15	1.14	2.27	1.12	1.32	1.7	1.4	NA	1.2	0.19	0.11	0.68	1.55	2.43	0.09	0.34	0.66	0.65	1	1367	1977	1450	2249	1259	1325	2561	2696	3748	4324	1316	1500	841	1910	1059	1182	1449	1906	1000	1701	1165	1632
Mcoln3	10496756	1.28	2.07	0.99	0.83	1.02	1.1	1.65	1.62	1.52	1.32	1.78	NA	0.98	0.04	1	0.09	0.64	0.99	0.62	0.87	0.41	0.8	1	106	135	230	476	65	65	80	66	54	55	69	75	75	123	161	261	213	324	211	279	275	489
Mctp2	10564539	1.76	1.42	1.02	1.82	1.57	1.73	2.4	0.85	1.39	1.67	1.02	NA	1.39	0.02	1.01	0.83	1.85	1.68	0.12	0.39	0.43	0.07	1	181	319	495	701	51	52	1484	2703	77	121	1291	2240	542	1298	383	326	774	1076	250	418	80	81
Med12l	10492231	1.15	1.24	2.28	1.25	1.09	1.2	1.43	1.19	1.14	1.28	1.28	NA	1.71	1.31	0.84	0.63	0.93	1.21	0.78	0.62	1	0.86	1	63	73	70	87	61	140	102	127	57	62	84	101	62	88	69	81	68	77	72	91	67	86
Med4	10603706	0.75	1.02	1.52	0.86	0.97	0.93	0.95	2.02	1.26	1.28	1.1	NA	0.05	0.54	0.56	0.05	0.34	0.05	0.92	1.15	0.32	0.15	1	83	62	102	104	43	66	61	52	106	103	113	106	93	89	77	155	87	110	70	89	86	94
Mefv	10437243	0.88	0.91	1.17	2.5	1.06	1.23	1.38	1.14	1	1.21	1.06	NA	0.44	0.43	0.76	0.29	0.94	0.5	0.45	0.02	0.86	0.59	1	67	59	64	58	368	430	342	853	56	60	58	71	58	80	61	69	63	63	70	85	57	61
Mgam	10537509	0.83	1.03	1.13	2.56	0.95	1.01	0.99	1.15	0.92	1.08	0.95	NA	0.09	0.25	0.75	0.54	0.02	0.02	0.26	0.21	0.16	0.14	1	53	44	42	43	47	53	929	2383	51	48	41	42	44	43	44	51	46	42	49	53	42	40
Mgat1	10375537	1.25	1.59	2.08	1.32	1.2	1.79	1.59	1.4	1.3	1.22	1.38	NA	1.31	1.38	0.33	0.87	1.22	0.5	0.62	0.86	0.23	1.46	1	450	561	365	579	217	451	287	379	313	377	274	491	320	508	223	313	221	288	261	318	231	319
Mgat4a	10354003	1.58	2.13	1.36	3.51	1.6	1.61	1.06	1.2	1.88	1.74	1.1	NA	3.11	0.43	1.65	3.04	0.94	0.14	0.36	1.13	0.66	0.16	1	397	629	377	802	331	451	400	1403	294	472	381	614	459	488	170	204	336	632	176	306	211	233
Mgat5	10349404	1.28	1.33	1.19	2.05	1.23	0.95	1.28	0.84	1.01	1.02	1.1	NA	1.14	0.44	0.51	2.11	0.12	0.81	0.24	0.02	0.03	0.46	1	293	374	325	434	298	355	391	803	258	317	842	802	597	763	347	290	403	409	494	502	614	677
Mgst2	10491952	1.16	1.37	1.71	3.74	1.37	1.21	1.06	0.98	1.09	0.97	0.97	NA	0.87	0.72	1.13	2.58	0.46	0.08	0.12	0.17	0.04	0.08	1	232	269	189	259	87	149	291	1088	76	103	176	213	298	314	498	486	501	547	322	313	517	501
Mid1	10603208	1.05	1.26	1.87	1.59	2.49	1	2.75	0.8	0.75	0.79	1.01	NA	0.65	1.82	0.88	1.39	0.01	0.61	0.24	0.81	0.31	0.11	1	552	580	592	745	813	1521	184	292	396	987	294	295	253	696	458	368	610	459	488	387	409	415
Mier3	10407145	1.68	1.43	2.89	1.19	2.24	1.82	2.94	1.67	2.3	2.77	1.64	NA	1.94	1.15	0.63	5.59	4.54	1.44	0.62	0.6	1.4	0.98	1	293	493	531	760	602	1739	1159	1379	405	909	462	842	280	824	319	534	407	936	254	702	457	750
Minpp1	10515156	2.15	1.57	2.39	1.16	1.21	0.9	1.11	1.28	0.88	0.92	1.02	NA	1.5	0.73	0.8	0.96	0.3	0.23	0.25	0.49	0.16	0.06	1	291	627	264	415	170	406	62	72	326	393	210	188	317	354	282	360	315	277	237	217	389	397
Mir155	10436662	1.51	1.27	1.28	1.3	1.3	1.25	2.08	1.4	1.56	1.03	1.57	NA	1.17	0.57	0.42	1.17	0.33	0.74	0.72	0.42	0.08	1.13	1	107	162	100	127	83	107	70	91	53	69	102	127	68	141	93	130	91	142	92	95	134	210
Mir15a	10420668	1.54	1.01	1.27	0.56	1.44	0.91	1.91	2.48	1.4	1.25	1.57	NA	0.05	0.31	1.01	1.08	0.17	0.44	1.21	0.41	0.12	0.93	1	167	258	324	327	310	394	1172	655	362	520	321	291	117	224	157	389	217	305	167	208	153	240
Mir342	10398286	1.87	1.3	0.84	1.26	1.43	0.83	1.51	1.41	1.04	0.9	2.84	NA	0.71	0.27	0.22	1.58	0.35	0.65	0.86	0.04	0.32	0.83	1	323	605	587	761	446	374	129	162	171	245	799	665	423	641	578	816	785	818	583	525	539	1533
Mir505	10604832	0.98	0.67	0.88	1.04	1.03	0.87	2.58	0.79	0.96	0.54	1.05	NA	1.01	0.29	0.04	0.04	0.21	0.66	0.14	0.04	0.64	0.88	1	1305	1284	2010	1344	1514	1329	1148	1194	2221	2282	1273	1107	382	987	1186	935	1424	1368	1084	582	1462	1530
Mir568	10435791	1.8	1.15	0.86	1.21	1.01	0.63	2.09	0.9	1.11	0.93	0.91	NA	0.35	0.27	0.3	0.01	0.9	1.91	0.08	0.12	0.16	0.23	1	167	301	83	96	69	60	32	39	188	190	150	95	31	65	61	55	64	71	63	58	81	74
Mitd1	10354054	4.6	4.35	5.5	6.16	3.54	3.21	2.89	2.56	2.73	2.61	2.44	NA	1.72	1.29	1.13	3.43	3.01	1.38	1.48	1.8	2.29	1.53	1	141	648	193	839	129	710	108	664	183	647	233	748	324	939	336	861	353	963	251	655	344	839
Mki67	10568714	1.48	0.89	1.11	1.32	0.93	0.78	2.28	1.27	1.48	1.79	1.64	NA	0.16	0.18	0.74	0.13	0.34	0.84	0.3	0.72	0.45	0.54	1	167	248	252	225	637	705	249	327	698	651	353	276	133	304	154	196	136	202	161	287	226	371
Mlkl	10581813	4.73	4.36	5.69	9.99	2.91	3.23	8.44	2.98	5.43	6.88	5.34	NA	1.3	1.04	0.84	3.31	4.79	1.36	0.75	0.81	1.39	1.09	1	41	194	45	197	50	286	58	576	349	1013	173	559	61	515	43	128	32	172	56	382	53	284
Mllt3	10514255	1.61	1.86	2.46	1.55	1.32	0.97	1.5	1.08	1.38	1.46	1.34	NA	0.82	1.18	1.14	1.15	0.22	1.4	0.09	0.59	0.56	0.98	1	251	405	297	551	142	350	97	149	252	333	821	794	624	934	938	1010	752	1041	602	876	1152	1544
Mmp13	10583044	1.11	1	4.69	1.48	1.53	2.39	16.79	1.04	1.33	1.88	1.48	NA	0.01	1.78	0.56	2.28	0.78	0.51	0.07	0.43	0.39	1.19	1	46	50	48	48	53	247	62	92	45	69	44	106	50	834	50	52	48	63	49	92	44	66
Mmp25	10448278	1.06	0.97	3.27	0.66	1.02	1.16	1.36	1.27	1.05	0.63	1.02	NA	0.07	2.59	0.41	0.1	1.53	0.51	0.57	0.2	0.7	0.08	1	69	73	72	70	127	417	1901	1262	63	65	63	73	93	126	76	96	71	74	429	268	88	90
Morc3	10437023	1.67	1.71	2.08	2.2	1.76	1.94	2.3	2.14	2.13	2	1.85	NA	2.25	1.02	1.72	4.97	2.06	1.88	1.47	0.83	1.05	1.54	1	779	1299	931	1589	745	1548	1023	2254	797	1405	795	1539	563	1296	628	1348	708	1509	585	1171	774	1430
Mospd2	10607774	1.17	0.76	2.71	1.19	1.5	0.78	1.52	0.94	0.84	1.13	0.82	NA	0.76	2.26	0.21	3.24	1.07	0.57	0.06	0.24	0.07	0.43	1	98	114	130	99	328	889	126	150	474	710	112	88	74	113	87	82	111	93	64	73	113	92
Mov10	10500911	3.68	4.49	4.49	2.54	2.32	3.14	2.59	3.21	2.72	2.2	3.66	NA	1.62	2.03	0.67	2.44	1.84	1.38	1.13	0.74	0.99	1.08	1	739	2722	669	3005	546	2450	1539	3915	521	1211	969	3043	2185	5662	978	3143	1030	2797	1284	2822	1335	4883
Mpa2l	10531994	12.44	5.91	3.68	3.68	8.43	5.02	4.69	4.15	4.33	4.63	3.55	NA	1.52	1.1	1.64	2.47	4.89	1.55	2.26	0.72	1.87	2.47	1	173	2149	375	2217	543	1999	119	437	125	1051	730	3667	1006	4720	897	3725	1237	5359	988	4580	1418	5031
Mpeg1	10461721	4.83	9.41	1.3	1.58	1.31	1.88	3.89	1.68	0.97	3.6	1.49	NA	2.16	0.69	1.66	3.08	1.28	0.43	0.84	0.06	0.62	0.67	1	293	1417	186	1751	2883	3746	2620	4143	2046	2687	43	82	259	1008	56	94	62	60	79	283	84	124
Mphosph10	10564313	1.3	1.55	0.86	0.6	1.05	1.41	2.08	0.82	1.28	2.04	0.9	NA	1.65	0.46	1.1	0.26	1.71	0.62	0.6	0.95	1.28	0.79	1	128	167	173	267	117	100	77	46	148	154	142	200	101	209	168	137	197	253	81	165	177	160
Mpi	10593937	1.5	1.09	2.37	0.89	1.55	0.94	1.01	1.15	1.1	0.95	0.99	NA	1.17	0.91	0.16	2.77	0.21	0.04	0.88	0.44	0.23	0.02	1	160	239	211	230	217	516	123	109	262	406	226	212	221	223	214	247	196	217	215	205	242	240
Mpp1	10605370	1.14	1.01	2.27	2.18	1.15	0.71	1.38	1.05	0.95	1.14	1.04	NA	0.02	1.64	0.89	0.87	1.4	0.38	0.08	0.36	0.18	0.09	1	563	639	571	577	210	478	923	2013	2398	2749	447	319	358	496	471	493	496	469	521	594	704	733
Mppe1	10459518	1.48	1.56	1.77	1.6	1.14	1.52	1.21	1.23	2.02	1.42	1.15	NA	1.46	0.94	0.9	0.97	1.18	2.29	0.64	0.72	1	0.34	1	335	498	351	547	311	551	485	776	232	263	385	584	461	558	377	465	506	1023	407	577	479	551
Mrpl30	10345620	1.42	1.96	1.78	2.69	1.21	2.11	1.47	1.66	2	1.94	1.7	NA	2.04	1.28	1.06	2.12	2.5	0.71	0.59	0.7	0.69	1.76	1	545	776	502	982	394	700	306	823	478	580	489	1032	544	800	693	1152	576	1151	603	1173	510	868
Ms4a4a	10461587	1.45	1.65	1.96	0.98	5.8	1.67	11.29	1.54	1.51	1.52	1.27	NA	0.97	1.13	0.04	2.5	2.95	0.34	0.85	0.47	0.8	0.48	1	85	124	114	189	103	200	66	64	60	348	105	175	64	717	67	103	83	126	83	126	72	91
Ms4a4b	10461605	2.1	4.73	4.7	1.11	3.22	1.59	1.92	1.44	1.55	1.62	1.55	NA	1.85	1.09	0.18	5.02	1.13	1.71	0.55	1.3	0.77	0.99	1	39	82	50	236	55	259	39	43	29	94	3579	5705	2341	4499	2546	3661	2746	4257	2417	3905	2572	3974
Ms4a4c	10461594	5.85	2.38	2.82	0.2	15.67	2.38	4.35	3.02	2.2	3.58	2.99	NA	2.09	2.08	0.51	2.68	2.49	1.3	0.82	2.31	0.94	1.97	1	663	3880	3287	7831	2720	7665	320	65	65	1021	717	1708	994	4321	819	2472	1935	4259	1105	3954	1423	4254
Ms4a4d	10461629	1.61	1.63	1.52	1.42	1.82	1.33	2.15	1.79	2.46	1.98	1.83	NA	2.32	0.81	1.32	2.91	2.54	0.88	0.43	1.87	1.43	1.03	1	58	94	80	131	74	113	44	63	45	82	65	87	74	158	111	200	109	269	81	161	102	188
Ms4a6b	10461622	2.52	1.71	3.17	0.85	4.86	3.08	1.93	1.22	1.52	1.82	1.13	NA	2.58	1.34	0.15	3.96	1.6	1.87	0.88	0.96	0.83	0.76	1	172	435	319	546	1276	4042	49	42	44	212	987	3036	2301	4441	3605	4387	3457	5268	2407	4390	4096	4628
Ms4a6d	10466210	1.41	2.05	5.34	1.38	2.91	3.39	4.66	4.01	3.24	4.77	2.8	NA	2.03	0.89	1.71	5.81	1.52	0.74	0.55	2.21	1.3	1.3	1	78	109	57	116	137	731	54	75	1391	4047	77	262	342	1596	141	566	182	592	89	426	162	455
Msh3	10411019	1.49	1.6	1.22	1.06	1.09	1.18	2.26	1.17	1.5	1.7	1.76	NA	1.4	0.33	0.15	0.25	1.07	1.27	0.24	0.42	0.4	1.54	1	176	262	364	580	134	164	117	125	183	199	305	361	170	384	276	322	329	493	220	374	272	480
Mtap	10505894	1.06	1.34	0.88	2.94	0.9	0.97	1.13	1.22	1.22	1.55	0.87	NA	1.66	0.56	2.78	0.58	0.09	0.22	0.71	1.12	0.62	0.64	1	149	158	245	328	153	134	41	120	281	252	168	163	237	267	289	353	365	444	173	268	306	266
Mthfr	10522744	0.91	1.12	4.02	1.04	1.91	1	1.17	1.04	0.89	1.17	1.02	NA	0.65	1.34	0.15	2.55	0	0.39	0.07	0.54	0.29	0.1	1	153	139	141	158	142	572	165	172	147	280	147	147	167	196	144	151	140	124	148	174	139	142
Mthfr	10510270	1.19	1.34	6.14	0.88	2.56	0.74	1.42	0.81	0.76	0.81	1.16	NA	0.82	2.26	0.25	2.72	1.81	0.28	1.25	1.45	0.77	1.09	1	163	194	153	205	192	1179	179	158	211	542	199	147	255	362	203	164	194	147	197	160	170	197
Mtm1	10599976	2.4	2.14	2.26	1.9	1.12	1.11	2.47	1.35	1.89	1.58	2.08	NA	1.15	1.71	1.09	0.42	1.73	2.08	0.64	0.56	0.67	2.13	1	84	203	114	244	125	284	126	239	395	443	98	109	51	126	68	92	78	147	63	100	72	149
Muc1	10493474	1.22	0.89	1.34	1.67	1.24	3.17	1.35	1.01	1.22	1.26	1.19	NA	1.63	0.52	0.44	1.57	1.63	1.07	0.04	0.31	0.3	1.2	1	71	87	64	57	52	69	79	131	53	66	106	337	70	95	60	61	59	72	69	87	60	71
Mx1	10441233	57.41	28.66	14.29	2.81	28.63	23.36	20.25	22.33	21.28	19.88	22.84	NA	2.13	1.36	0.81	4.3	2.99	1.05	0.71	0.81	3.03	2.11	1	47	2695	96	2751	267	3823	30	84	100	2876	116	2717	104	2108	46	1030	109	2326	85	1692	83	1895
Mx2	10437224	50.61	20.25	19.09	8.79	22.76	23.33	21.1	22.96	22.38	21.55	25.75	NA	1.57	1.1	1	3.59	1.99	1.14	1.18	0.75	1.24	3.1	1	30	1534	80	1617	84	1603	34	298	53	1198	30	695	40	848	37	860	63	1414	32	700	54	1385
Mxd1	10545921	2.43	1.04	2.63	1.7	1.45	2.45	2.7	1.42	1.05	2.22	2.48	NA	0.11	1.44	0.73	2.32	1.43	0.91	0.61	0.12	2.51	2.18	1	318	774	309	320	1115	2929	5802	9855	310	450	1408	3454	518	1398	422	601	394	415	498	1105	945	2344
Mxra8	10511180	2.03	1.52	2.43	1.22	1	1.62	1.83	1.89	1.6	1.62	1.88	NA	1.52	1.95	1.19	0.01	2.63	0.66	0.97	0.78	0.72	2.36	1	227	461	127	193	82	199	108	131	89	89	91	148	112	205	101	192	111	177	122	199	108	203
Myb	10368199	1.48	0.8	0.93	2.37	1.04	0.43	0.82	0.62	0.62	0.45	0.96	NA	0.72	0.18	1.09	0.24	2.85	0.35	0.61	0.85	0.88	0.3	1	332	491	513	409	333	309	357	847	107	112	713	310	350	287	655	405	769	480	1494	669	749	722
Myc	10424400	2.13	3.63	0.7	0.7	0.82	2.95	2.41	1.07	1.27	1.86	1.25	NA	1.88	0.59	0.28	0.88	2.5	0.72	0.08	0.37	2.11	0.36	1	1975	4210	945	3430	418	295	111	77	1011	831	812	2398	867	2093	1011	1080	1372	1747	746	1385	1702	2124
Mycbp2	10422075	1.85	1.44	1.29	2.12	1.25	1.3	2.09	1.09	1.37	1.45	1.61	NA	0.51	0.51	0.94	1.79	0.88	2.16	0.08	0.21	0.63	1.01	1	774	1432	1036	1492	1713	2212	633	1346	517	646	735	955	622	1297	865	942	1145	1569	647	936	939	1511
Myd88	10597648	1.68	2.31	2.08	1.53	2.06	2.27	1.67	1.94	1.89	1.84	1.58	NA	1.4	1.31	1.07	3.19	3.66	0.95	0.56	1.3	0.89	0.71	1	793	1330	663	1531	1384	2878	3276	5014	1331	2741	1086	2465	1185	1978	893	1734	860	1624	841	1550	1063	1676
Myst3	10570875	2.05	1.34	1.51	1.6	1.47	1.23	1.54	1.04	1.11	1.64	1.41	NA	1.03	2.04	0.57	3.11	0.64	0.89	0.06	0.07	0.44	1.19	1	633	1295	1204	1618	799	1209	1086	1733	576	847	1031	1269	755	1165	762	794	1133	1255	716	1176	916	1288
N4bp1	10580457	3.7	2.57	2.02	1.38	1.71	1.28	2.59	2.29	2.34	3	1.87	NA	1.62	0.74	1.23	4.09	0.79	1.01	0.85	0.69	1.52	0.94	1	315	1165	464	1191	553	1119	2032	2814	496	850	829	1066	421	1092	279	638	400	936	311	933	599	1120
Naa20	10572932	3.22	2.13	4.82	2.01	1	3.13	3.03	2.66	3.36	5.83	2.09	NA	1.01	0.84	1.56	0.02	1.53	1.83	1.07	2.08	1.44	1.02	1	326	1050	305	651	233	1123	121	243	481	479	292	914	367	1111	306	814	404	1360	237	1382	485	1013
Naa20	10476775	3.24	2.09	4.62	1.96	0.99	3.14	3.02	2.72	3.55	5.64	2.18	NA	1.13	0.87	1.18	0.06	1.49	1.99	1.08	1.55	1.41	1.01	1	281	912	265	554	205	949	108	212	413	408	250	785	317	956	262	713	333	1182	210	1187	413	900
Naa25	10525271	2.01	2.11	2.91	9.38	3.17	1.36	1.74	0.86	1.32	1.82	0.85	NA	1.03	1.4	0.88	3.27	1.25	1.44	0.45	0.44	1.58	0.3	1	267	536	358	754	279	814	50	470	350	1110	218	297	225	391	321	276	438	579	197	358	353	300
Naip2	10411595	1.57	1.29	1.85	2.47	1.14	1.21	2.36	1.67	1.76	1.78	1.34	NA	1.23	1	0.95	1.29	1.25	1.04	0.79	1.75	0.54	1.22	1	407	640	157	202	483	895	591	1458	1417	1616	582	707	223	525	90	150	99	176	72	128	238	319
Naip5	10411611	1.89	1.34	1.67	2.43	1.04	0.96	3.25	0.73	1.35	1.11	1.2	NA	0.52	1.53	1.3	0.3	0.09	0.4	0.24	0.36	0.16	0.41	1	304	574	117	156	539	900	253	614	1413	1469	402	386	88	287	67	49	39	52	45	49	142	170
Naip6	10411622	1.67	1.32	1.25	2.1	1.05	0.98	4.32	1.35	1.22	1.59	1.11	NA	0.46	1.98	1.51	0.27	0.08	0.37	0.2	1.63	0.62	0.51	1	280	467	89	117	635	793	155	325	1313	1374	197	192	48	208	27	37	23	29	27	43	125	139
Nampt	10395259	6.08	5.52	4.24	5.51	3.21	6.77	8.45	5.4	6.05	10.52	4.55	NA	1.71	1.22	2.17	4.79	1.82	1.67	1.51	0.78	2.06	1.63	1	284	1730	466	2572	716	3035	727	4004	676	2169	252	1708	235	1982	255	1379	294	1778	161	1695	474	2156
Nceh1	10491083	1.2	3.21	1.5	1.11	0.85	0.64	1.1	1	0.79	1.41	0.94	NA	1.17	1.45	0.09	0.9	1.16	0.15	0	0.55	0.35	0.22	1	561	675	558	1788	464	695	649	721	1556	1324	724	464	813	892	531	529	688	545	420	593	610	573
Ncoa7	10368534	1.37	1.21	1.35	3.56	1.34	1.13	1.89	1.59	1.42	1.61	1.2	NA	0.77	0.73	1.06	2.52	0.96	1.39	1.02	0.9	1.22	0.54	1	283	386	200	243	289	391	65	230	327	439	258	293	148	280	164	262	202	286	160	258	259	310
Ndrg1	10429140	0.97	0.81	4.11	0.97	0.92	0.52	0.9	0.87	0.6	0.78	0.74	NA	0.38	1.94	0.04	1.01	1.86	0.69	0.51	1.88	0.5	0.78	1	175	171	230	186	282	1159	1507	1464	157	144	399	208	172	155	311	270	290	175	237	186	462	344
Nek2	10352767	1.94	2.16	1.23	1.3	1.05	0.97	1.07	1.14	1.01	1.5	1	NA	2.32	0.29	2.3	0.17	0.12	0.1	1.14	0.02	0.96	0	1	190	369	93	200	109	135	78	102	107	112	77	75	70	75	70	80	67	68	67	101	76	76
Net1	10407420	1.43	1.25	2.43	1.16	1.2	0.89	1.08	1.08	1.03	1.13	1.04	NA	0.55	1.16	0.42	0.43	0.43	0.3	0.4	0.28	0.18	0.14	1	203	289	231	288	306	742	86	100	280	336	173	154	174	188	197	212	201	208	159	179	200	209
Nfxl1	10530467	0.97	0.89	1.98	0.89	3.94	0.85	1.41	1	0.9	1.16	0.94	NA	0.55	0.86	0.15	2.77	1.28	0.7	0.01	0.51	0.3	0.2	1	54	52	68	60	74	146	65	57	122	481	68	57	42	59	48	48	63	56	52	60	61	57
Nfxl1	10530477	1.12	0.81	1.66	0.96	3.64	0.91	1.26	1.12	0.95	0.98	0.99	NA	0.7	0.82	0.14	2.72	0.51	0.19	0.27	0.15	0.02	0.03	1	82	92	111	90	132	219	90	86	198	722	118	107	86	109	87	97	109	104	82	80	96	95
Nfxl1	10530492	1.17	0.86	1.06	0.96	2.99	0.8	1.28	0.77	0.93	0.92	0.89	NA	0.53	0.08	0.14	2.96	0.9	0.47	0.77	0.25	0.28	0.39	1	44	52	64	55	65	69	45	43	82	244	69	55	40	52	61	47	50	47	43	40	56	49
Niacr1	10533720	0.83	0.94	1.16	3.67	1.67	1.05	1.97	1.21	0.84	1.2	0.83	NA	0.27	0.35	1.06	1.21	0.36	0.47	1.07	0.46	0.72	0.52	1	65	54	66	62	110	128	1050	3854	231	386	60	63	120	237	60	73	62	52	75	90	63	52
Nipa2	10563838	1.45	1.21	1.8	2.22	1.36	1.02	1.72	0.98	1.14	1.47	1.16	NA	0.47	0.65	0.54	1.38	0.05	0.95	0.02	0.19	0.55	0.37	1	94	136	118	142	153	276	110	243	201	274	135	138	73	126	76	74	115	130	67	99	88	101
Nit2	10440037	1.84	2.75	1.56	0.92	1.07	0.83	0.83	1.12	1.11	1.13	1.04	NA	1.41	1.23	0.38	0.3	0.82	0.36	0.2	0.68	0.21	0.33	1	154	283	167	461	122	190	103	95	253	271	148	124	199	165	184	207	189	210	152	172	196	204
Nlrc5	10574098	4.97	3.98	2.93	9.72	3.37	2.53	2.24	1.9	1.68	1.43	1.88	NA	1.38	1.27	0.91	3.3	1.57	1.14	0.94	0.44	0.69	1.22	1	523	2599	847	3371	1425	4170	373	3621	410	1380	1452	3680	1919	4300	1731	3286	2361	3974	2119	3020	2349	4408
Nlrc5	10574100	1.49	1.87	1.77	2.23	1.65	2.01	1.72	1.52	1.47	1.3	1.53	NA	1.33	0.97	1.91	2.52	1.36	2.41	1.37	0.41	0.7	1.04	1	1157	1727	1152	2153	1452	2575	1133	2528	707	1164	1200	2410	1360	2338	1469	2240	1748	2562	1690	2192	1738	2654
Nlrc5	10574102	4.43	3.77	2.7	11.75	3.56	2.75	2.08	2.12	1.83	1.44	1.78	NA	1.59	1.03	1.29	2.92	1.67	0.95	1.2	0.48	1.01	1.36	1	449	1988	667	2514	1102	2974	265	3119	350	1246	1067	2937	1385	2876	1237	2628	1713	3131	1430	2058	1840	3268
Nlrc5	10574104	5.34	4.25	2.84	10.09	3.64	2.52	2.48	1.67	1.58	1.37	2.09	NA	1.09	1.59	0.85	2.44	1.49	1.06	0.7	0.38	0.61	1.65	1	258	1378	382	1625	751	2130	192	1938	209	762	745	1874	960	2382	938	1570	1247	1976	962	1316	1247	2611
Nlrc5	10574133	3.42	3.46	3.09	4.34	2.06	2.55	2.49	1.67	1.69	1.34	2.33	NA	1.03	2.5	0.69	2.1	1.36	0.96	0.86	0.45	0.5	1.84	1	187	639	231	798	367	1134	188	815	168	346	384	978	426	1061	435	728	566	957	441	591	532	1238
Nlrc5	10574135	7.35	5.92	3.89	17.05	3.89	2.82	3.01	2.04	1.87	1.45	2.29	NA	1.14	1.34	0.93	2.59	1.55	1.41	0.98	0.46	1.08	1.64	1	128	944	203	1201	406	1580	77	1320	128	498	473	1334	525	1577	516	1055	754	1412	570	825	769	1760
Nlrc5	10574137	5.76	4.3	3.21	10.35	3.29	2.85	2.36	1.86	1.63	1.49	2.27	NA	1.06	1.92	0.61	2.01	1.44	1.06	1.3	0.31	0.76	2.16	1	282	1624	418	1798	788	2528	171	1769	252	828	766	2180	1000	2356	926	1719	1410	2295	955	1421	1315	2988
Nlrc5	10574153	2.01	2.28	2.41	2.91	1.54	2.39	1.92	1.65	1.7	1.35	1.81	NA	0.81	1.93	0.66	1.67	1.5	1.17	0.92	0.98	0.76	1.01	1	209	422	251	572	296	711	233	679	205	316	324	773	436	839	410	677	410	699	419	564	434	787
Nlrc5	10574157	3.91	4.16	3.37	6.61	2.59	2.53	2.13	1.89	1.77	1.49	2.11	NA	1.11	1.67	0.93	2.18	1.47	1.37	1.5	0.49	1.68	1.23	1	343	1338	499	2077	778	2622	263	1739	303	783	923	2337	1323	2816	1046	1978	1442	2546	1276	1902	1530	3229
Nlrc5	10574155	2.45	2.93	2.72	1.76	1.6	2.15	1.81	1.89	1.72	1.34	1.97	NA	0.98	2.19	0.47	1.34	1.23	1.23	0.78	0.69	0.58	2.08	1	250	613	270	789	456	1241	507	893	228	365	428	922	625	1129	410	774	642	1102	570	762	597	1174
Nlrc5	10574161	2.53	2.68	2.93	2.69	1.61	2.33	2.03	1.74	1.73	1.39	2.24	NA	1	1.58	0.98	1.39	1.34	1.14	1.4	0.44	0.9	0.97	1	387	979	477	1281	664	1942	519	1396	409	657	736	1712	888	1800	789	1371	1066	1843	928	1286	1107	2484
Nlrc5	10574141	2.05	2.93	2.73	4.08	1.85	2.74	2.16	2.04	1.61	1.51	2.12	NA	0.97	1.7	1.61	1.78	1.14	0.91	1.14	0.81	0.74	1.15	1	446	917	475	1393	705	1927	386	1574	308	569	657	1798	951	2059	780	1590	967	1556	923	1393	997	2112
Nlrc5	10574159	2.94	3.13	2.96	4.49	2.07	2.45	2.26	2.02	1.74	1.6	2.28	NA	1	1.42	1.25	1.61	1.34	1.33	1.41	0.55	1.33	0.86	1	370	1090	453	1421	661	1956	354	1588	314	649	744	1822	872	1975	790	1597	1081	1885	883	1417	1095	2499
Nlrc5	10574143	2.68	4.16	3.99	5	2.21	2.86	2.62	2.2	1.74	1.52	2.35	NA	0.99	1.67	0.72	1.9	1.2	1.43	0.94	0.83	1.21	1.07	1	114	305	137	572	196	781	99	497	88	193	264	756	384	1003	272	597	365	636	326	497	371	873
Nlrc5	10574151	3.37	4.37	3.89	5.87	2.38	2.94	2.32	2.21	1.87	1.87	2.26	NA	1.07	1.63	0.56	2.34	1.82	1.15	1.18	0.58	1.24	0.89	1	221	745	287	1255	457	1779	188	1104	199	474	515	1515	787	1830	554	1226	814	1525	621	1159	838	1893
Nlrc5	10574163	3.67	4.25	3.5	7.67	3.03	2.89	2.63	1.84	1.98	1.59	2.48	NA	1.16	1.59	1.39	2.36	1.55	1.5	1.2	0.56	1.24	1.09	1	168	615	195	830	354	1239	157	1206	135	409	385	1113	435	1144	431	794	564	1116	468	743	605	1500
Nlrc5	10574149	4.75	4.55	3.28	8.76	3.29	2.5	2.16	1.59	1.56	1.59	1.98	NA	1.01	2.17	0.75	2.44	2.39	1.35	0.55	0.42	0.67	1.2	1	433	2056	634	2884	1274	4175	339	2971	328	1082	1259	3145	1877	4051	1520	2421	2225	3470	1705	2711	2156	4274
Nlrc5	10574139	7.17	4.95	3.24	10.29	4.45	2.76	2.86	1.99	1.93	1.54	2.53	NA	1.44	1.53	0.94	2.17	1.45	0.95	1.11	0.38	0.7	0.92	1	154	1106	237	1173	431	1398	127	1307	149	664	481	1328	448	1282	529	1050	776	1497	515	792	752	1899
Nlrc5	10574145	5.55	6.2	3.24	13.38	3.88	2.87	2.6	1.98	1.65	1.65	2.16	NA	1.08	1.8	0.86	3.31	1.56	1.06	0.84	0.59	0.74	1.39	1	147	817	209	1296	510	1652	95	1275	130	506	546	1568	718	1870	639	1265	811	1337	657	1085	847	1827
Nmi	10482517	3.46	3.4	3	5.17	3.01	2.41	3.27	2.91	2.77	3.03	2.51	NA	2.24	1.07	1.27	3.51	2.38	1.59	0.91	0.62	1.48	1.42	1	382	1324	444	1507	366	1097	344	1783	215	647	539	1299	405	1323	434	1262	526	1457	403	1218	566	1418
Nmral1	10437432	2.97	4.39	2.2	1.15	1.47	1.48	1.7	1.6	1.12	1.67	1.52	NA	1.69	1.33	0.65	3.46	1.13	1.85	2.49	0.44	0.61	1.26	1	149	444	197	865	255	561	149	172	195	286	121	179	133	226	114	181	115	128	153	256	127	194
Noc4l	10532390	1.51	1.63	1.46	2.67	1.06	1.34	1.1	1.57	1.22	1.11	1.07	NA	2.22	0.57	0.8	0.53	1.44	0.38	0.63	0.77	0.18	0.16	1	309	467	334	546	234	342	132	354	261	275	263	353	405	446	273	430	338	411	344	382	398	427
Nod1	10544891	1.81	2.01	1.7	2.6	2.31	0.69	1.48	1.21	0.9	0.87	1.31	NA	1.4	1.21	0.61	4.03	1.69	0.63	0.22	0.34	0.32	0.68	1	438	791	247	495	1066	1809	978	2548	570	1317	1298	898	743	1097	243	295	549	493	375	328	566	741
Nono	10601164	1.22	1.35	1.4	2.62	1.07	0.91	1.03	0.98	0.95	1.14	1.03	NA	1.4	1.29	0.95	0.49	0.54	0.18	0.03	0.14	0.36	0.47	1	1780	2165	2110	2854	1898	2655	869	2278	1894	2021	2055	1874	2057	2127	1696	1667	2273	2154	1685	1926	2268	2344
Notch1	10481056	2.43	3.85	1.94	0.36	0.72	1.82	1.43	1.4	1.07	1.37	2.04	NA	2.17	1.74	1.16	1.61	2.22	0.8	0.72	0.07	1.31	1.41	1	287	697	370	1424	219	425	2566	929	1205	870	1132	2057	1705	2439	1264	1770	1760	1881	1219	1665	1508	3079
Nox1	10606640	1.75	2.45	2.97	1.03	0.97	1.16	1.72	1.34	1.06	1.35	1.59	NA	1.24	1.73	0.04	0.1	0.82	0.76	0.54	0.07	0.26	2.03	1	46	80	61	149	38	114	50	52	40	39	58	67	160	275	52	70	53	56	48	65	67	107
Npc2	10401519	1.11	1.19	1.63	2.08	1.06	0.97	1.14	1.08	0.89	0.81	1.06	NA	0.36	1.3	1.01	0.63	0.1	0.24	0.45	0.53	0.55	0.55	1	581	646	413	491	687	1120	415	863	1723	1819	646	629	631	722	1034	1115	1083	963	590	479	805	852
Nqo2	10404496	1.49	1.08	3.16	2.25	0.95	0.87	2.3	1.23	1.24	1.4	1.2	NA	0.62	1.26	0.98	0.26	0.4	0.89	0.26	0.43	1.17	0.36	1	188	280	215	233	236	745	309	695	1635	1561	669	584	158	363	181	224	149	184	176	246	231	277
Nr3c1	10458569	1.64	1.42	1.63	2.04	1.46	0.69	1.18	0.85	1.04	1.52	1.17	NA	1.23	1.56	1.14	3.21	1.64	0.71	0.24	0.04	0.96	0.93	1	381	622	651	926	416	678	734	1500	730	1068	685	476	554	657	406	345	427	445	332	504	526	614
Nr4a2	10482772	0.94	1.09	3.25	1.3	1.07	1.27	1.6	0.99	0.85	0.76	1.05	NA	0.19	0.97	1.26	0.43	0.32	0.44	0	0.48	1.01	0.06	1	94	89	78	85	153	496	108	141	179	192	574	727	202	323	151	150	183	156	508	385	215	225
Nr4a3	10504838	1.17	0.89	5.09	0.95	1.26	0.8	1.15	0.93	0.72	0.82	1.07	NA	1.96	0.96	0.44	1.02	0.33	0.17	0.08	0.39	0.4	0.17	1	54	63	68	61	344	1754	80	76	52	66	431	346	270	310	227	212	203	147	207	171	470	502
Nrp1	10576639	0.68	1.07	4.39	1.07	1.02	1.01	1.82	0.75	0.85	1.13	0.76	NA	0.39	1	0.06	0.05	0.04	0.45	0.27	0.52	0.25	0.95	1	66	45	57	60	242	1062	154	164	825	838	73	73	138	250	181	136	79	67	74	83	1173	894
Nsg2	10375019	0.8	2.21	0.97	1.42	1.04	1.24	1.36	1.36	1.66	1.23	0.87	NA	2.67	0.09	0.45	0.13	1.41	0.55	1.08	1.57	0.91	0.32	1	87	70	86	189	77	74	77	109	70	73	114	141	243	331	726	986	668	1110	453	556	790	688
Nsmaf	10511382	1.54	2.13	1.17	3.37	1.66	1.11	1.59	1.32	1.54	1.24	1.73	NA	2.09	1.73	1.07	3.32	0.53	1.89	0.31	0.48	0.48	1.12	1	965	1484	804	1715	1655	1937	117	396	522	868	1608	1778	963	1529	522	689	704	1083	780	970	771	1332
Nt5c3	10544982	6.01	10.72	12.11	16.63	6.38	3.79	5.08	2.41	1.77	6.65	2.28	NA	1.44	1.12	1.09	4.05	2.49	1.39	0.7	1.15	1.49	1.51	1	140	840	142	1526	116	1403	97	1619	121	772	296	1124	169	859	158	382	222	394	106	705	203	462
Nt5e	10587639	2.22	1.08	1.04	0.97	0.86	0.38	1.16	1.12	1.07	1.33	1.15	NA	0.63	0.06	0.03	1.02	2.6	0.21	0.13	0.07	0.5	0.6	1	194	431	84	91	70	73	265	256	1504	1294	337	127	426	495	488	549	622	667	549	731	1843	2115
Nup153	10408952	1.32	1.52	1.44	2.89	1.25	0.99	1.48	0.9	1.07	1.23	1.12	NA	2.22	0.94	1.53	2.26	0.05	0.97	0.17	0.09	0.75	1	1	1641	2174	1733	2643	1450	2095	778	2249	1192	1487	2170	2138	1848	2740	2301	2062	2514	2691	1899	2331	2635	2957
Nus1	10363137	1.41	1.32	1.23	0.77	1.28	1.04	1.41	0.77	1.07	2.04	1.11	NA	0.6	0.67	2.08	0.92	0.23	0.38	0.56	0.12	0.73	0.96	1	370	522	472	624	325	399	237	183	657	838	459	476	420	592	409	315	478	514	247	506	406	452
Oas1a	10533256	3.08	5.47	6.16	6.81	4.31	6.41	5.26	4.92	4.8	4.19	3.44	NA	1.43	2.05	1.13	3.16	2.03	1.19	2.18	0.67	1.02	1.24	1	108	333	133	730	201	1235	261	1777	269	1157	131	842	158	829	111	545	133	638	187	783	162	556
Oas1b	10525158	7.31	4.79	6.88	5.75	6.52	3.6	4.25	4.7	4.2	2.53	4.44	NA	1.35	1.78	1.44	4.31	1.48	0.68	2.54	0.9	0.57	1.36	1	173	1262	303	1450	162	1114	295	1696	159	1035	357	1283	287	1220	370	1736	467	1961	341	863	366	1624
Oas1c	10533237	2.35	2.65	3.29	3.53	2.31	2.35	2.56	2.32	2.21	2.02	2.09	NA	4.1	1.35	0.85	4.64	5.56	1	1.92	0.92	1.15	1.6	1	130	306	156	412	72	236	144	509	113	260	139	326	131	335	166	386	184	406	131	265	206	430
Oas1g	10533246	4.77	6.26	6.52	8.04	3.96	6.27	5.34	6.1	6.27	5.19	4.93	NA	1.25	1.31	1.1	3.27	2.22	0.98	1.01	1	0.98	1.66	1	86	409	143	898	293	1912	281	2257	449	1777	157	987	198	1058	125	761	119	748	175	905	149	736
Oas2	10533198	15.81	12.93	6.07	2.94	4.15	5.6	13.23	7.42	9.71	8.94	13.31	NA	1.34	2.1	1.81	3.58	1.4	0.84	1.46	0.66	1.33	1.35	1	161	2542	225	2916	648	3934	1949	5720	774	3210	72	401	163	2153	373	2765	291	2822	157	1405	187	2486
Oas3	10533213	9.61	15.18	15.32	2.85	7.77	10.67	7.32	9.07	5.39	7.1	10.92	NA	1.02	1.66	0.65	3.19	3.63	2.78	1.31	0.8	1.05	1.43	1	112	1074	119	1805	172	2632	1485	4235	196	1521	178	1902	509	3723	228	2071	461	2484	334	2369	245	2670
Oasl1	10524631	12.46	8.21	13.24	5.76	10.27	9.55	7.1	6.57	6.15	5.04	9.17	NA	1.73	2	0.74	2.8	2.6	1.47	1.05	1.04	2.28	1.49	1	164	2045	320	2628	206	2728	862	4967	138	1413	207	1982	313	2224	238	1566	266	1636	357	1801	205	1877
Oasl2	10524621	11.57	10.75	6.59	1.95	5.58	13.94	13.07	7.73	7.57	8.04	10.53	NA	1.98	2.07	1.57	3.58	2.35	1.46	0.97	0.88	1.08	1.67	1	224	2595	297	3192	733	4837	4225	8232	740	4127	156	2176	304	3968	380	2939	386	2921	349	2806	301	3172
Ogfr	10479411	2.49	2.95	3.15	3.53	2.09	2.47	2.14	2.92	1.6	1.81	2.84	NA	1.4	1.22	0.67	3.81	1.88	1.49	1.65	1.07	0.71	2.29	1	543	1352	571	1683	493	1557	548	1933	511	1066	640	1581	765	1638	438	1280	579	926	537	970	549	1558
Ogfrl1	10353524	4.06	5.95	2.32	2.08	1.38	3.37	5.28	2.5	4.45	5.39	4.14	NA	2	1.5	1	1.79	1.95	0.55	0.65	1.16	0.88	0.98	1	82	332	196	1164	771	1789	1890	3927	476	657	98	332	80	424	51	129	54	241	72	387	59	244
Olfr433	10351884	1.39	1.49	2.4	2.03	1.21	1.25	1.07	1.13	1.24	0.87	1.07	NA	1.48	2.8	1.02	1.76	2.22	0.46	0.3	0.55	0.85	0.38	1	102	141	86	128	132	317	90	183	71	87	64	80	63	67	75	84	59	73	89	77	73	78
Olfr920	10584458	1.21	1.05	3.25	1.67	1.19	0.86	2.31	1.08	1.03	1.2	2.29	NA	0.06	0.99	0.67	0.45	0.45	1.15	0.19	0.02	0.32	0.88	1	57	70	52	55	60	194	40	67	127	151	48	41	30	69	43	46	47	48	43	51	43	97
Osbpl8	10366310	1.56	0.92	0.92	0.77	1.02	0.87	2.36	0.91	1.25	1.98	1.22	NA	0.15	0.46	0.44	0.06	0.7	1.46	0.05	0.18	0.36	0.55	1	276	432	648	598	684	631	483	370	669	683	830	724	270	638	493	451	648	812	408	806	576	704
P2ry12	10498371	2.38	1.66	2.46	2.82	1.44	0.93	2.33	1.03	1.13	1.4	1.16	NA	1.68	1.42	0.9	2.6	0.35	0.76	0.04	0.28	1.33	0.36	1	68	162	59	98	117	288	315	889	254	366	55	51	62	144	58	60	48	55	51	71	51	59
P2ry13	10498367	1.43	2.12	2.5	1.91	2.78	1.47	3.25	1.41	0.9	1.72	1.02	NA	2.78	1.18	1.49	2.27	0.82	0.54	0.55	0.88	0.44	0.04	1	75	107	76	162	539	1344	3426	6538	138	384	82	121	317	1032	74	104	74	66	89	153	101	103
P2ry14	10498350	1.24	4.48	2.62	7.57	2.33	4.14	4.56	3.02	2.33	3.75	2.52	NA	2.19	1.51	1.33	2.31	1.97	1.34	0.5	2.14	1.88	1.52	1	64	80	55	247	705	1850	80	602	411	957	289	1193	95	431	88	266	65	152	86	324	94	238
P4ha1	10363350	1.9	1.05	3.17	2.3	1.4	1.08	1.89	1.49	1.64	1.86	1.79	NA	0.11	0.87	0.79	3.4	0.26	1.45	0.66	0.46	3.17	1.03	1	141	268	148	155	245	776	96	221	700	979	239	258	230	434	272	407	326	533	157	291	569	1019
Papd7	10410435	4.34	3.49	4.87	9.39	3.92	2.92	3.61	2.68	2.25	2.85	3.24	NA	1.88	2.37	0.78	3.61	3.77	2	1.18	0.52	0.75	1.84	1	192	833	280	978	217	1057	143	1347	308	1209	308	899	391	1413	264	710	336	756	269	766	340	1100
Parp10	10429843	3.23	3.36	4.31	5.16	2.2	2.99	3.08	2.67	2.34	2.53	3.19	NA	1.1	1.09	0.65	2.85	2.42	2.36	1.08	0.78	1.2	1.55	1	221	712	200	672	211	908	404	2084	188	415	282	844	463	1423	330	881	342	800	314	795	335	1068
Parp11	10542040	2.4	1.81	3.82	2.14	3.24	2.22	3.74	2.46	2.77	2.17	2.17	NA	1.16	1.28	0.7	2.75	1.94	1.91	1.61	0.58	1.21	1.16	1	283	678	405	733	271	1035	132	283	202	654	238	528	228	851	446	1096	423	1171	295	641	462	1003
Parp12	10544133	18.65	18.38	6.39	10.39	3.71	13.57	8.96	8.94	8.2	10.23	8.94	NA	1.35	2.22	1.49	3.21	2.31	2.94	1.13	0.93	2.91	1.87	1	87	1615	62	1142	791	5056	523	5434	899	3337	148	2010	458	4100	263	2355	370	3034	310	3169	359	3210
Parp14	10439249	8.76	6	6.14	7.97	5.92	4.43	5.02	4.57	4.84	5.59	4.29	NA	1.61	1.54	1.7	3.49	1.86	2.48	2.17	0.69	1.95	2.66	1	355	3108	671	4028	732	4495	693	5520	562	3331	699	3095	658	3303	580	2650	724	3503	524	2926	911	3905
Parp9	10435457	6.36	5.58	4.71	5.67	5.41	5.91	5.01	4.81	4.57	4.73	3.8	NA	2.39	1.48	1.3	4.73	2.19	1.3	1.07	0.82	1.95	1.23	1	283	1800	418	2334	436	2054	468	2650	277	1495	354	2093	412	2064	402	1934	549	2509	387	1833	570	2168
Pbx1	10359870	0.81	1.02	2.24	1	1.12	1.01	1.1	1.29	0.83	1.23	1.14	NA	0.13	0.77	0.01	0.4	0.04	0.24	1.28	0.79	0.98	2.67	1	77	63	89	91	219	490	934	931	219	246	109	110	75	83	65	84	64	53	72	89	59	67
Pcgf5	10462683	4.72	3.45	3.69	8.15	2.34	3.38	4.66	3.04	3.56	3.53	3.52	NA	1.1	0.78	0.82	3.56	2.36	1.16	1.18	0.55	1.42	2.9	1	100	474	160	551	238	878	176	1435	186	437	158	535	176	822	221	672	275	980	210	739	313	1102
Pcmt1	10367708	1.21	1.04	1.42	2.79	1.29	0.99	0.97	1.11	1.31	1.66	0.91	NA	0.04	0.58	0.79	0.98	0.02	0.04	0.52	0.4	0.42	0.25	1	346	419	520	538	328	465	266	741	487	625	505	499	313	305	311	346	384	502	261	434	358	324
Pdcd1	10356866	1.1	1.07	1.48	0.93	1.16	1.04	1.37	1.46	2.03	1.27	1	NA	0.44	0.47	0.34	0.94	0.2	0.35	0.34	0.49	0.94	0.03	1	109	119	90	96	81	121	112	104	72	83	87	90	385	527	292	426	106	216	1015	1294	624	621
Pdcd10	10489041	1.35	1.73	1.83	1.7	1.37	1.35	2.39	1.2	1.89	1.59	1.22	NA	1.11	0.9	0.94	1.54	1.6	1.4	0.53	1.13	0.65	1.02	1	161	217	201	348	172	316	180	305	193	263	337	456	153	365	274	329	237	447	200	318	238	291
Pdcd10	10498771	1.69	1.44	1.43	1.63	1.26	1.2	2.44	1.21	1.48	1.7	1.28	NA	0.81	0.58	0.6	1.87	0.84	1.89	0.37	0.5	0.3	1.16	1	107	181	169	244	144	205	127	206	143	180	238	286	109	267	188	227	218	323	120	204	184	235
Pde3b	10556528	1.34	0.91	1.74	2.52	0.98	0.54	0.82	0.63	0.81	0.85	0.75	NA	0.2	0.8	2.1	0.07	1.28	0.61	0.33	0.38	0.17	1.29	1	406	542	284	260	116	201	151	380	648	637	1041	560	1518	1241	744	469	1272	1028	888	756	73	55
Pde5a	10495794	0.99	1.07	1.83	1.24	1.01	2.27	1.47	0.97	0.99	1.5	0.96	NA	0.19	1.37	1.15	0.07	2.14	0.71	0.06	0.03	0.39	0.1	1	44	43	51	55	53	98	42	52	63	64	103	234	42	62	47	46	47	47	133	199	45	43
Pde7a	10497399	1.09	0.68	0.75	0.53	2.5	0.6	0.92	0.84	0.8	0.68	1.31	NA	1.22	0.43	1.29	4.22	2.09	0.98	0.12	0.24	0.31	1.96	1	607	660	1143	778	512	384	147	78	207	516	972	578	858	789	393	329	1020	820	1049	715	266	350
Pde7b	10368175	0.97	2.89	4.89	4.45	2.16	1.24	3.34	0.85	1.28	1.18	1.59	NA	1.78	0.77	0.69	1.85	1.01	0.37	0.15	0.41	0.41	1.18	1	66	64	66	191	76	373	273	1215	278	601	58	73	111	369	59	50	49	63	63	74	56	89
Pdk3	10605711	1.39	1.85	2.42	7.81	1.43	0.86	1.85	1.64	1.4	1.69	1.12	NA	1.24	1.29	1.96	2.23	0.36	0.92	0.36	0.74	0.8	0.2	1	410	570	327	606	452	1095	212	1655	388	554	455	394	315	582	202	331	375	526	249	421	408	457
Peli1	10374485	3.6	1.91	1.99	3.51	2.45	0.88	1.84	0.97	1.02	1.52	1.25	NA	1.8	2.02	2.18	4.37	0.43	1.12	0.03	0.02	0.47	0.78	1	336	1209	1023	1949	1417	2825	1390	4875	623	1530	1564	1372	982	1806	2193	2125	3190	3241	1539	2342	2549	3191
Pfkfb3	10480035	3.93	3.74	1.15	1.52	1.64	1.08	1.26	0.86	0.95	1.41	1.02	NA	1.49	0.36	0.72	1.94	0.38	0.4	0.2	0.08	0.3	0.1	1	261	1028	254	951	1060	1224	373	567	279	459	192	208	228	288	189	163	189	178	168	237	237	242
Pfkp	10407481	1.08	1.06	3.76	1.88	1.17	0.92	1.11	1	0.93	1.09	1.01	NA	0.1	2.06	0.42	0.68	0.2	0.34	0	0.08	0.48	0.03	1	197	212	287	303	226	851	193	363	284	332	778	719	407	454	315	314	502	464	346	376	383	385
Pgap2	10555671	1.05	1.28	2.29	1.73	1.15	1	1.32	1.05	0.94	1.1	1.07	NA	1	2.42	0.45	1.14	0.01	0.44	0.26	0.24	0.2	0.82	1	535	563	507	649	843	1933	708	1223	748	860	541	539	566	747	428	449	496	464	500	549	498	531
Pgd	10518570	1.42	2.73	1.33	0.57	0.9	1.69	1.89	1.68	1.6	2.29	1.89	NA	1.14	0.46	0.54	0.31	2.09	0.81	0.61	0.75	1.32	1.13	1	546	775	455	1241	490	654	3504	1980	1243	1121	507	858	776	1464	459	773	525	842	467	1072	492	928
Phf11	10420483	5.02	9.83	4.01	2.17	4.33	5.83	9.43	5.79	6.86	8.27	4.65	NA	1.58	1.69	1.09	3.91	2.03	2.8	0.94	1.21	2	1	1	244	1227	148	1459	552	2217	33	71	277	1199	186	1086	140	1320	148	858	135	927	101	832	269	1251
Phf17	10491860	2.17	2.05	1.23	1.03	0.76	0.72	0.86	0.8	0.77	1.22	0.94	NA	1.13	1.28	0.11	1.44	1.54	1.04	0.86	1.05	0.49	0.34	1	178	387	217	444	167	206	131	135	195	149	201	145	201	172	210	168	230	177	172	209	201	188
Phf6	10599612	2.48	2.88	2.55	1.95	1.53	1.31	2.25	1.42	1.99	3.03	1.64	NA	1.09	0.73	0.47	2.6	0.75	0.9	0.33	0.53	2.12	1.36	1	159	393	267	770	218	554	45	87	144	220	310	405	178	401	186	265	270	537	177	536	282	463
Phip	10595327	4.22	2.65	2.29	1.79	1.52	1.64	4.02	2	2.56	3.41	3.31	NA	1.01	1	0.98	2.67	1.93	1.5	0.66	0.49	1.21	1.46	1	442	1864	955	2535	695	1593	591	1057	476	725	605	990	309	1242	503	1008	571	1463	403	1372	619	2051
Phlpp1	10349081	1.83	1.88	2.4	1.33	1.09	0.97	2.1	1.57	1.88	3.62	2.48	NA	1.5	2.21	0.26	0.34	0.15	1.47	0.71	0.5	0.78	2.15	1	289	529	238	449	332	799	69	92	108	117	206	201	141	295	97	152	85	159	116	419	306	760
Phxr1	10468970	1.27	1.28	1.93	2.87	1.64	1.2	1.3	0.95	1.07	0.92	0.91	NA	0.86	0.99	1.72	2.36	0.69	0.63	0.15	0.35	0.57	0.41	1	240	304	315	402	344	664	599	1718	297	489	250	301	209	272	262	247	257	274	263	242	266	241
Phxr4	10583203	1.71	0.48	0.91	0.63	0.74	0.48	2.05	0.74	0.98	0.36	1.46	NA	0.89	0.22	0.49	1.01	1.04	0.85	0.14	0.01	0.71	0.75	1	193	330	746	360	200	182	61	38	267	197	642	306	210	430	996	738	947	929	631	224	398	581
Phyh	10469046	1.67	2.19	2.68	0.98	1.3	1.4	1.68	1.47	1.47	1.93	1.28	NA	2.51	1.09	0.03	2.59	1.95	0.83	0.94	0.81	0.81	1.07	1	524	877	490	1072	401	1075	1346	1318	576	746	401	563	447	751	409	603	355	522	301	581	533	681
Pi4k2a	10463211	2.01	2.67	1.99	1.89	1.46	1.05	1.15	1.07	1.04	1.15	1.13	NA	0.96	1.56	0.35	1.52	0.17	0.22	0.11	0.11	0.29	0.38	1	167	336	200	532	327	651	173	327	432	631	207	218	286	327	185	197	241	251	240	277	222	250
Pigf	10453429	0.78	1.26	2.02	1.61	1.39	0.83	1.26	0.74	1.03	1.12	0.82	NA	0.56	0.69	0.84	1.02	0.46	0.23	0.32	0.05	0.2	0.61	1	208	162	302	381	216	436	91	146	269	375	294	243	236	297	212	157	190	195	176	197	216	178
Pik3ap1	10467578	2.65	1.95	2.83	3.02	2.11	2.28	4.13	1.69	4.53	2.65	1.55	NA	1.95	1.66	0.7	1.95	2.84	1.64	0.55	1.21	0.76	0.66	1	939	2487	2406	4696	2038	5770	1058	3193	592	1248	1778	4049	695	2872	133	226	134	609	610	1617	168	260
Pim1	10443527	1.08	1.2	2.84	0.96	2.75	2.38	2.19	1.08	1.17	2.36	1.25	NA	0.19	2.07	0.02	1.99	2.5	0.59	0.12	0.91	0.99	0.27	1	1554	1684	451	541	805	2284	2078	1987	408	1124	1141	2715	1063	2328	746	802	690	809	731	1728	1894	2375
Pim2	10598467	1.35	1.67	0.91	0.84	0.92	1.94	2	1.21	1.26	2.46	1.19	NA	0.86	0.13	0.49	0.56	2.38	0.86	0.29	0.8	1.37	0.56	1	1179	1589	481	805	182	166	231	194	150	138	818	1584	654	1312	489	590	1106	1394	703	1727	343	407
Pion	10519951	1.86	1.46	1.37	3.15	1.53	0.75	1.34	1.41	1.6	0.95	1.51	NA	0.91	1.43	2.44	3.07	0.91	0.36	0.32	0.54	0.11	1.24	1	216	401	234	341	1676	2300	1414	4455	420	642	2252	1684	639	855	206	291	212	339	317	302	474	716
Pkib	10363210	2.12	5.3	3.31	1.45	1.36	1.28	1.68	1.11	1.06	2.21	1.02	NA	1.53	1.28	0.65	2.22	0.61	0.55	0.16	0.1	0.6	0.07	1	81	173	194	1026	258	853	61	88	67	91	50	64	51	86	61	67	58	61	66	146	55	56
Pla2g16	10461093	1.73	1.99	2.5	1.38	1.17	1.81	1.6	1.56	1.79	1.69	1.54	NA	1.22	1.48	0.43	1.21	1.21	0.64	0.78	1.18	0.94	0.6	1	122	212	117	233	139	347	102	141	168	197	343	620	332	532	232	361	154	275	201	341	272	420
Pla2g4a	10358434	0.97	1.16	1.56	1.64	1.24	1.11	2.1	1.09	0.97	1.15	0.93	NA	0.96	0.49	0.61	0.93	0.29	0.56	0.15	0.06	0.44	0.38	1	46	45	46	53	196	306	224	366	613	758	43	47	53	110	41	44	43	41	45	52	41	38
Plac8	10531724	1.25	1.97	1.68	7.65	2.77	3.81	2.79	3.24	4.39	3.2	1.45	NA	1.82	0.75	2.4	1.35	1.35	0.92	0.95	2.59	1.46	0.62	1	3560	4440	2037	4020	2243	3769	606	4635	75	208	105	401	700	1951	82	267	604	2652	989	3169	85	123
Plcg2	10575799	0.9	0.88	1.08	0.78	0.94	1.01	2.2	1.06	0.99	0.83	1.19	NA	0.41	0.43	0.28	0.32	0.05	0.87	0.08	0.02	0.09	0.56	1	1732	1567	1846	1618	1301	1411	1647	1279	999	939	1088	1103	269	590	84	89	96	95	374	309	62	73
Plek	10384458	1.26	1.72	1.28	1.55	1.01	0.97	2.47	1.8	2.3	2.26	1.01	NA	1.5	0.57	1.44	0.04	0.09	0.77	0.29	0.82	0.66	0	1	1307	1646	1245	2148	2439	3132	2962	4601	4465	4511	3640	3546	400	987	68	123	194	448	242	546	126	127
Plekha1	10558134	2.17	2.22	1.82	0.67	1.11	1.77	2.88	1.29	1.38	1.92	1.52	NA	1.38	0.78	0.69	0.58	1.58	1.64	0.32	0.32	0.55	1.26	1	281	608	220	489	703	1278	83	56	192	213	254	450	180	519	182	236	253	349	157	302	216	328
Plekhf2	10511498	1.5	1.27	2.92	1.95	1.64	1.48	1.6	1.27	1.67	2.08	1.19	NA	0.98	0.78	1.26	3.62	1.01	1.22	0.76	1.13	2.61	0.55	1	274	412	415	526	307	894	450	879	290	476	220	325	252	404	229	290	228	381	172	358	244	290
Plin2	10514221	1.39	1.37	2.4	2.73	1.13	1.21	2.4	2.27	1.21	1.99	1.2	NA	0.79	1.04	0.88	0.62	0.65	1.03	0.72	0.14	1.06	0.2	1	144	200	158	217	718	1721	1067	2913	3385	3825	307	370	366	877	130	295	134	162	165	329	254	305
Plscr1	10356082	1.16	2.3	2.11	3.17	1.38	1.56	1.7	1.42	1.04	1.34	1.31	NA	1.17	1.86	0.65	2.97	0.76	1.14	0.47	0.18	0.24	0.58	1	1247	1442	181	418	253	535	428	1356	231	318	592	926	164	278	95	135	87	90	167	224	220	288
Plscr1	10587792	1.1	2.11	2.26	2.46	1.32	1.6	1.27	0.86	1.27	1.67	1.28	NA	1.56	1.21	0.49	1.17	0.97	1.7	0.22	0.26	0.64	0.5	1	2189	2403	302	636	397	895	844	2079	389	513	960	1534	386	491	282	242	145	184	300	501	391	502
Pmepa1	10490159	2.19	2.26	3.98	1.37	1.89	1.39	1.17	1.64	1.38	1.73	1.77	NA	0.81	1.06	0.58	2.5	0.68	0.34	0.93	0.43	0.54	1.41	1	563	1232	291	658	212	841	156	214	413	780	175	244	332	389	374	613	752	1038	668	1155	681	1206
Pml	10594053	1.81	2.3	7.19	6.43	2.33	4.23	4.28	3.52	3.1	2.79	5.06	NA	1.74	1.65	0.76	3.53	4.75	1.71	1.9	0.64	0.9	1.38	1	2270	4121	2184	5019	470	3378	280	1800	863	2010	723	3062	867	3712	720	2534	880	2725	1028	2865	748	3782
Pnp	10414514	1.06	1.29	8.22	17.3	4.13	1.2	2.99	1.6	1.45	1.4	1.32	NA	0.66	1.8	1.51	6.25	0.66	0.53	0.36	0.58	0.99	0.42	1	129	136	178	229	218	1793	148	2561	433	1789	183	219	143	428	123	197	144	209	149	210	154	203
Pnp2	10414527	1.33	1.15	6.58	12.91	3.73	1.23	2.46	2.22	1.72	2.11	1.31	NA	0.29	1.34	1	4.45	0.71	0.62	0.91	0.91	1.01	0.52	1	324	431	477	549	602	3958	351	4537	1020	3806	420	516	384	945	233	516	299	515	291	613	375	493
Pnpt1	10374793	3.52	3.42	3.58	16.48	2.68	3.06	5.53	3.3	3.8	5.13	3.12	NA	2.18	1.03	1.31	4.92	1.59	1.94	0.88	0.65	0.97	1.87	1	293	1032	474	1619	330	1183	56	929	513	1374	412	1260	227	1253	312	1029	438	1662	216	1111	446	1392
Pold3	10565862	1.3	1.36	1.36	2.42	1.02	0.9	1.37	1.26	1.2	1.44	1.32	NA	1.1	0.74	0.69	0.06	0.43	1.23	0.4	0.56	0.69	1	1	346	449	467	634	398	540	147	355	477	484	561	503	393	537	223	282	340	407	263	378	315	415
Poli	10459655	1.39	1.06	0.94	2.19	1.1	0.66	1.06	0.88	1.06	1.11	1.07	NA	0.23	0.3	0.57	0.66	2.72	0.17	0.18	0.09	0.1	1	1	437	609	564	600	490	463	138	303	300	330	517	341	416	441	548	480	760	804	418	463	607	649
Polr3e	10557058	1.08	1.15	0.64	0.97	1.06	0.8	2.04	1.05	0.98	1.24	1.05	NA	0.96	0.8	0.11	0.24	0.49	1.11	0.06	0.02	0.4	0.14	1	249	268	333	384	224	144	122	118	157	167	218	174	128	262	303	318	331	324	178	220	249	261
Ppa1	10363498	2.91	5.37	4.59	4.58	1.66	5.31	5.8	3.95	5.54	9.13	3.61	NA	1.48	0.89	0.78	2.96	2.7	0.74	0.89	0.91	1.39	0.88	1	296	860	286	1535	224	1030	76	347	283	469	226	1204	325	1887	355	1402	374	2071	219	1995	506	1830
Ppapdc1b	10571036	1.89	1.64	1.44	2.41	1.03	1.29	1.24	1.4	1.3	0.96	2.43	NA	1.02	1.22	1.14	0.21	0.68	0.33	1.46	0.32	0.16	1.9	1	273	516	351	576	430	618	636	1535	537	556	449	580	430	531	455	635	442	576	401	385	484	1176
Ppfibp1	10542791	0.83	1.07	2.15	1.36	1.03	0.93	0.94	0.84	1	1.02	0.99	NA	0.78	0.78	0.88	0.09	0.21	0.64	0.53	0.01	0.13	0.02	1	98	81	84	89	124	267	77	105	178	184	92	86	84	79	81	67	72	71	83	85	90	89
Ppip5k2	10356936	1.34	1.01	1.79	3.05	1.59	0.83	1.39	0.82	1.09	1.24	0.85	NA	0.02	1.43	1.13	3.21	1.35	1.26	0.23	0.12	0.2	0.46	1	441	590	691	695	481	859	220	671	622	988	584	484	362	504	484	398	533	580	342	422	664	564
Ppm1k	10545001	4.24	3.48	4.92	18.54	5.23	3.61	3.96	2.83	3.33	5.7	2.54	NA	1.5	0.76	0.86	3.54	1.3	0.88	1.55	0.58	1.41	1.16	1	229	974	324	1127	271	1334	90	1668	186	973	217	783	188	746	189	536	246	820	125	711	278	706
Ppp1r15b	10349868	1.01	1.06	1.91	2.39	1.13	1.28	1.04	0.91	1.02	1.05	0.84	NA	0.18	0.98	0.86	1.09	1.25	0.24	1.28	0.08	0.17	0.4	1	240	243	269	285	227	435	307	734	341	385	317	406	303	317	242	220	272	278	224	236	269	227
Ppp1r2	10540072	0.94	1.18	2.38	0.8	1.01	1.01	1.36	1.06	0.91	0.92	0.92	NA	0.52	1.13	0.54	0.01	0.03	0.47	0.29	0.15	0.25	0.86	1	356	336	351	414	290	691	1466	1177	384	387	372	374	219	298	216	229	232	210	215	198	257	237
Ppp1r2	10594636	0.91	1.11	2.4	0.8	1.05	0.99	1.33	1.04	0.96	0.99	0.97	NA	0.28	1.56	0.77	0.12	0.04	0.45	0.17	0.08	0.04	0.41	1	356	324	370	413	277	664	1395	1119	383	404	377	373	223	297	219	228	219	211	204	202	246	237
Ppp1r2	10441509	0.95	1.1	2.22	0.78	1.04	1.02	1.3	1.13	0.9	0.95	0.96	NA	0.26	1.4	1.04	0.09	0.08	0.39	0.45	0.22	0.12	0.28	1	496	473	539	595	429	950	2008	1562	550	573	546	555	333	433	309	348	340	304	317	300	362	348
Pppde1	10352119	1.12	0.82	0.84	0.65	1.18	2.1	2.21	1.37	2.66	2.48	0.89	NA	0.65	0.53	1.5	0.62	1.8	0.84	0.3	0.79	1.77	0.22	1	165	185	267	218	157	131	141	91	301	356	260	547	258	569	242	332	313	833	194	482	341	304
Prdm1	10368970	0.97	1.14	0.81	4.43	1.42	0.64	1.43	1.19	1.08	1.33	0.93	NA	0.45	0.7	0.7	2.01	1.64	0.48	0.28	0.46	0.89	0.08	1	150	145	71	81	100	81	67	298	43	61	770	490	249	356	94	112	56	60	60	80	267	249
Prkcq	10469255	1.08	5	4.01	1.87	1.3	1.59	1.73	1.08	1.17	1.36	1.13	NA	0.93	0.95	2.18	1.1	2.92	0.82	0.12	0.24	0.46	0.89	1	72	77	61	303	50	200	99	185	72	94	2942	4667	2102	3644	3322	3600	4012	4676	2550	3479	4048	4594
Prkd3	10453026	2.42	1.67	2.42	1.56	0.99	0.65	1.16	0.78	0.9	1.15	0.96	NA	0.9	0.97	0.68	0.04	1.65	1.13	0.29	0.15	0.2	0.17	1	217	526	345	577	349	845	196	305	519	513	742	482	479	554	330	256	454	410	342	393	276	265
Prkx	10605465	0.84	0.7	2.29	0.86	2.14	0.59	1.01	0.69	0.74	0.68	0.84	NA	0.49	1.98	0.57	2.21	1.77	0.01	0.84	0.43	0.55	0.37	1	1374	1149	1337	941	1280	2936	680	583	1986	4256	3779	2225	2396	2412	1194	822	1418	1047	1624	1105	1460	1221
Prpf38a	10515012	1.14	1.1	2.15	1.97	1.54	1.33	1.49	1.12	1.17	1.2	1.05	NA	0.87	1.18	1.62	3.99	1.38	1.2	0.39	0.77	0.32	0.22	1	455	519	528	580	416	894	387	761	403	623	626	831	472	702	448	501	521	611	453	542	531	559
Prr5l	10485378	1.26	0.88	2.88	1.9	4.1	1.74	2.28	1.17	0.86	1.21	0.73	NA	0.28	1.12	0.32	2.67	2.85	0.55	0.2	0.62	1.2	0.48	1	44	55	34	30	273	786	850	1613	56	231	381	662	58	132	34	40	36	31	125	150	50	37
Prrg4	10485624	2.14	3.25	10.78	1.05	1.3	1.77	2.14	1.24	1.87	3.22	1.45	NA	1.35	0.9	0.08	1.16	1.7	0.49	0.48	0.45	2.11	0.58	1	67	144	94	305	43	460	46	49	39	51	94	166	77	165	77	95	120	225	146	471	103	150
Psma3	10396193	1.21	1.34	1.37	3.23	1.31	1.6	1.46	1.41	1.73	2.02	1	NA	0.8	0.42	1.37	1.15	1.42	0.69	0.6	1.05	2.27	0	1	595	721	606	815	963	1323	434	1403	651	855	636	1016	587	859	747	1055	752	1301	502	1012	890	892
Psma3	10419711	1.15	1.35	1.43	3.54	1.34	1.72	1.42	1.41	1.87	2.03	0.98	NA	0.7	0.38	1.64	1.06	1.58	0.6	0.52	1.27	1.85	0.02	1	611	704	575	778	908	1297	416	1471	621	832	605	1043	608	860	756	1066	719	1347	512	1038	889	876
Psma3	10543783	1.13	1.35	1.45	3.46	1.32	1.66	1.45	1.42	1.78	2.05	0.99	NA	0.78	0.4	1.33	1.07	1.48	0.65	0.55	1.15	2.61	0.02	1	668	753	650	877	1009	1465	459	1592	696	920	686	1137	648	941	823	1169	811	1439	559	1147	983	972
Psma5	10365426	1.04	1.33	2.05	2.87	1.22	1.33	1.34	1.04	1.5	1.97	1.17	NA	0.75	1.29	0.94	1.25	0.96	0.56	0.08	0.74	0.87	0.58	1	279	290	268	357	313	643	152	437	328	400	284	377	268	359	319	332	308	461	204	401	302	353
Psma5	10495279	1.2	1.28	1.9	3.18	1.2	1.48	1.22	1.45	1.42	1.64	1.17	NA	0.72	1	1.31	1.05	1.54	0.44	0.67	0.57	0.96	0.49	1	217	261	203	259	244	465	137	436	260	313	221	327	245	299	211	306	262	371	180	296	235	275
Psmb10	10581378	1.8	2.2	1.79	1.66	1.14	1.41	1.75	2.39	1.42	1.28	2.62	NA	3.61	0.93	0.56	0.54	0.7	1.12	0.97	0.33	0.59	1.55	1	1297	2334	1122	2465	1017	1817	526	873	1258	1437	1843	2601	2519	4410	1305	3120	1507	2136	1884	2413	1246	3271
Psmb4	10500034	1.05	1.32	1.5	2.36	1.32	1.44	0.98	1.45	1.59	2.45	0.89	NA	0.35	0.75	0.63	1.13	0.86	0.04	0.47	0.39	0.44	0.2	1	598	627	762	1004	655	983	363	856	1011	1334	858	1237	736	719	669	968	938	1495	552	1352	860	764
Psmb8	10444258	1.32	1.71	1.58	4.91	1.52	2.52	1.6	2.12	2.19	1.78	1.63	NA	1.66	0.61	1.1	2.75	3.79	0.78	1.19	1.26	0.82	1.26	1	587	778	557	952	761	1202	382	1875	331	502	593	1494	1025	1644	794	1683	760	1666	741	1318	926	1508
Psmb9	10450145	1.87	2.56	1.55	2.48	1.53	1.71	1.44	1.87	1.46	1.77	1.93	NA	1	1.19	0.65	2.27	3.13	0.91	2.43	2.75	1.78	1.68	1	568	1061	537	1373	1099	1700	670	1664	390	595	612	1049	738	1063	707	1325	781	1141	556	985	704	1360
Psme2	10420030	1.58	1.66	1.35	2.75	1.52	1.77	1.58	1.56	1.68	2.14	1.44	NA	1.08	1.28	1.53	2.82	2.22	1.37	1.45	0.66	0.82	1.15	1	1435	2271	1707	2829	2248	3026	1044	2870	1322	2004	1681	2984	2130	3372	1930	3020	2210	3713	1613	3445	2138	3068
Psme2	10385511	2.61	1.69	1.73	3.46	1.91	2.48	3.59	1.74	1.93	3.62	2.27	NA	1.5	0.84	1.96	2.35	1.28	1.91	0.66	0.67	0.82	0.95	1	977	2553	1643	2780	1574	2723	957	3314	1079	2061	1040	2582	1045	3748	1336	2319	1441	2778	909	3288	1419	3220
Pstpip1	10585555	1.96	1.68	2.3	1.07	1.03	0.99	0.99	1.31	1.15	0.9	1.15	NA	1.45	1.12	0.1	0.09	0.06	0.07	0.86	0.87	0.48	0.58	1	476	933	444	746	537	1234	1871	2010	227	235	676	669	866	855	629	823	747	860	708	635	722	831
Ptgs2	10350516	0.92	1.04	2.84	0.63	1.04	1.21	1.16	0.96	0.99	1.04	1.25	NA	0.13	0.66	0.45	0.09	0.86	0.94	0.04	0.01	0.04	1.02	1	64	59	52	54	468	1331	5549	3482	66	68	54	65	60	69	68	65	64	64	75	78	52	64
Pttg1	10385325	1.26	1.51	2.97	3.73	2.11	2.78	1.89	1.67	2.08	1.97	1.62	NA	1.86	1.32	3.88	2.82	2.42	1.66	0.98	1.14	1.26	0.76	1	341	430	364	550	412	1224	754	2810	383	810	453	1258	515	974	535	894	438	913	447	882	496	802
Pvrl4	10351588	0.88	1.2	2.69	2.98	1.74	1.3	1.48	1.18	1.22	0.99	1.02	NA	0.8	0.84	0.55	2.13	3.09	0.53	0.37	0.5	0.02	0.18	1	117	103	95	114	138	370	153	456	119	207	95	123	101	149	113	134	86	105	104	103	93	95
Pyhin1	10351873	5.06	2.37	3.38	15.5	7.88	2.93	7.98	3.09	3.01	5.07	3.18	NA	3.18	1.44	1.87	3.62	1.4	2.45	1.08	0.81	1.53	1.45	1	1084	5483	2710	6415	1415	4783	183	2829	522	4115	1741	5107	744	5936	1340	4141	1790	5382	1102	5593	1741	5543
Qpct	10447056	1.04	1.09	3.35	1.65	0.98	0.69	0.57	0.99	0.75	0.91	1.06	NA	0.24	1.64	1.5	0.09	1.42	0.66	0.04	0.64	0.17	0.84	1	42	44	39	43	58	196	38	63	144	140	105	72	345	196	72	71	86	65	110	101	40	43
Rab19	10537428	1.47	1.49	1.87	3.95	1.26	0.88	1.37	1.83	1.69	1.27	1.61	NA	1.01	0.97	2.15	1.24	0.39	0.69	0.74	1.82	0.58	0.96	1	340	499	302	450	198	372	150	594	218	274	755	667	708	974	304	557	366	618	478	607	385	618
Rab3ip	10372583	1.14	1.04	1.78	2.78	1.29	1.02	1.49	1.38	1.34	0.98	1.24	NA	0.2	0.66	0.86	2.67	0.14	2.56	0.75	0.5	0.12	0.71	1	157	179	311	323	189	336	174	483	136	175	214	218	191	284	492	680	512	685	392	385	601	742
Rab7l1	10349724	1.39	1.86	2.22	2.47	1.3	2.07	2.34	2.14	1.64	1.49	2.06	NA	1.03	1.76	0.77	1.45	2.4	1.5	0.62	0.93	0.57	1.43	1	647	899	388	723	425	942	316	779	842	1093	475	983	378	885	355	759	419	688	348	520	395	812
Rabepk	10481900	2.2	2.62	1.63	2.5	1	1.97	1.78	1.98	1.93	1.69	2.19	NA	2.06	1.84	1.41	0.01	1.98	1.04	1.39	1.8	1.04	1.67	1	199	436	220	576	155	251	140	350	190	190	256	504	237	423	207	409	251	485	206	350	234	511
Ranbp2	10363281	1.78	1.46	1.79	4.29	1.85	1.55	2.43	1.1	1.51	2.04	1.27	NA	0.82	0.8	0.87	1.9	1.52	2.71	0.08	0.39	0.98	0.91	1	607	1081	972	1418	1137	2033	544	2332	750	1385	983	1527	612	1485	745	821	982	1487	554	1130	962	1219
Rap2c	10604523	1.28	0.84	1.65	4.53	2.39	1.09	1.35	0.75	1.18	1.26	0.86	NA	1.2	1.02	1.34	3.56	0.34	1.15	0.7	1.35	0.45	0.44	1	143	183	236	197	169	279	374	1695	241	576	344	375	249	335	226	170	233	276	153	192	284	245
Rapgef6	10376163	1.37	0.96	0.94	0.91	0.99	1.16	2.01	1.11	1.45	1.6	1.29	NA	0.1	0.59	0.35	0.02	0.72	0.93	0.08	0.32	0.61	1.16	1	832	1139	1322	1271	693	654	1015	919	444	442	1008	1167	803	1617	1719	1902	2237	3244	1067	1710	1885	2428
Rasa4	10526459	2.76	3.15	2.66	1.13	2.24	1.2	2.18	1.12	1.24	1.36	1.33	NA	1.28	1.61	0.19	2.61	1.53	0.36	2.36	1.07	1.21	2.17	1	92	253	118	371	577	1537	115	129	132	294	110	132	123	269	104	117	104	129	115	156	87	115
Rasgef1b	10531610	2.02	0.94	2.54	1.98	6.17	2.67	2.95	1.18	1.1	1.41	1.39	NA	0.13	0.84	0.86	2.96	1.22	1.05	0.2	0.14	0.21	1.61	1	201	404	800	748	614	1559	53	104	171	1053	54	144	72	213	47	56	49	54	109	154	91	127
Rasgrp3	10446965	4.56	1.56	1.5	0.63	0.52	1.09	1.63	1.19	1.04	2.6	0.93	NA	1.24	1.32	0.45	1.9	0.26	0.84	0.84	0.1	0.29	1.16	1	126	573	1867	2921	1016	1520	93	58	1177	615	28	31	36	59	32	39	29	30	116	302	32	30
Rbbp8	10453867	1.52	1.91	1.76	3.17	1.31	0.79	2.72	1.02	1.25	1.46	1.04	NA	2.07	1.44	2.31	1.42	0.61	0.54	0.02	0.5	0.33	0.3	1	149	226	236	450	355	624	113	357	375	492	385	306	120	327	94	96	160	199	114	166	153	158
Rbl1	10477942	1.46	1.58	1.05	2.11	1.03	1.34	1.17	1.41	1.66	1.36	1.54	NA	1.16	0.28	1.89	0.2	1.04	0.31	0.75	1.24	0.61	1.34	1	65	95	81	129	66	69	69	145	64	65	64	85	72	84	104	146	88	146	65	89	73	113
Rbl1	10489127	2.92	3.45	2	9.73	1.47	2.37	5.42	2.14	2.78	3.55	3.12	NA	1.82	1.25	1.18	1.96	1.94	1.4	1.08	0.64	0.86	1.69	1	348	1016	519	1791	663	1323	146	1425	497	733	772	1833	348	1887	588	1259	661	1840	449	1592	711	2220
Rbm43	10482509	2.46	2.35	2.87	2.31	2.13	1.52	2.07	2.44	2.04	2.54	2.42	NA	1.48	1.7	1.69	3.68	2.02	1.39	1.06	2.08	1.66	1.05	1	523	1284	496	1168	269	774	571	1320	406	865	518	787	403	836	339	828	375	766	325	823	392	949
Rcn2	10585545	1.02	1.04	3.29	1.01	0.92	0.83	1.02	0.91	1	1.01	0.97	NA	0.14	0.88	0.11	0.72	0.81	0.04	0.23	0.02	0.02	0.06	1	164	167	195	202	243	800	165	166	246	225	228	189	213	218	219	200	245	244	181	183	279	271
Rfc2	10526217	1.31	1.26	1.28	2.02	1.09	1.13	0.96	1.15	1.16	1.14	0.89	NA	0.45	0.34	0.6	0.4	0.27	0.37	0.19	0.43	0.84	0.29	1	178	233	309	389	191	244	174	351	167	183	313	355	208	199	173	199	192	223	191	217	214	191
Rfc3	10535979	2.86	5.85	3.59	1.25	1.29	2.37	3.04	1.98	2.78	5.59	2.7	NA	1.17	0.85	1.1	2.19	2.13	0.63	1.15	0.74	0.54	1.7	1	126	360	220	1287	140	501	98	123	177	229	183	433	136	415	118	234	124	346	110	616	134	362
Rfx3	10466865	2.07	0.93	2	0.8	1.09	0.74	1.42	0.83	0.98	0.65	1.08	NA	0.16	1.68	0.5	0.65	0.92	0.58	0.11	0.03	0.46	0.23	1	176	364	294	274	253	507	235	188	123	134	419	308	174	247	306	253	401	392	279	181	264	284
Rgl1	10358733	0.85	1.34	1.01	0.75	1.22	2.21	2.03	1.09	0.89	1.06	0.95	NA	0.52	0.02	0.78	0.49	1.97	0.77	0.13	0.45	0.08	0.16	1	165	141	235	316	1417	1434	141	106	751	917	414	915	230	466	87	94	93	83	140	148	119	114
Rgs1	10358408	0.66	1.16	1.84	1.35	0.55	1.62	2.29	3.82	5.31	5.2	1.97	NA	0.46	0.76	1.05	0.77	2.35	1.36	0.8	1.27	1.69	1.9	1	55	36	38	44	1283	2362	46	63	184	101	502	812	971	2220	226	863	80	424	206	1074	1453	2865
Rgs18	10358421	1.27	1.04	0.64	1.08	1.11	1.82	2.18	1.04	0.88	2.8	0.79	NA	0.07	0.68	0.22	0.44	1.06	0.91	0.07	0.49	0.42	0.22	1	278	352	487	506	1318	842	2129	2291	2881	3199	314	573	59	129	34	35	35	31	71	198	36	29
Rhoh	10522182	0.89	0.96	1.67	6.42	1.89	1.44	1.1	0.86	0.73	0.84	0.82	NA	0.08	0.93	0.72	3.28	2.57	0.22	0.25	0.56	0.32	0.34	1	488	435	907	871	203	338	145	930	172	324	369	532	590	652	1109	949	1255	912	981	829	1711	1398
Rif1	10472058	2.35	1.21	0.87	1.15	1.11	0.91	1.74	0.77	1.29	1.62	1.19	NA	0.26	0.48	0.6	0.45	0.28	0.84	0.11	0.22	0.34	0.3	1	120	282	330	401	237	207	50	57	171	189	317	288	194	337	305	236	409	528	211	341	345	412
Rilpl1	10533849	3.9	4.16	3.79	1.01	1.47	1.22	1.12	0.97	1.13	1.27	0.99	NA	1.07	0.77	0.24	2.13	2.7	0.23	0.05	0.46	1.14	0.06	1	127	496	106	442	102	387	140	141	125	183	106	130	129	146	121	117	96	109	122	155	107	105
Riok1	10404630	1.16	0.96	0.98	0.64	1.01	1.64	2.04	0.88	1.24	1.85	1.01	NA	0.15	0.03	0.67	0.04	1.25	0.73	0.17	0.57	0.83	0.05	1	203	236	283	272	209	205	177	113	199	200	399	653	249	507	243	214	315	390	179	330	348	352
Ripk1	10404506	1.33	1.5	1.42	3.44	1.11	1.42	1.84	1.38	1.43	1.78	1.38	NA	0.93	1.48	0.98	1.63	1.01	0.92	0.76	0.5	0.78	1.08	1	464	618	493	739	621	881	650	2234	965	1075	820	1167	483	888	496	683	662	950	430	767	631	870
Ripk2	10511703	1.78	1.22	1.86	1.13	1.42	1.41	2.17	1.33	1.2	1.65	1.52	NA	1.64	1.24	0.18	3.76	2.58	1.38	0.44	0.44	0.75	1.38	1	484	863	648	793	544	1014	215	243	989	1403	473	666	314	681	351	467	435	522	269	445	611	929
Rnasel	10350742	1.71	1.96	1.84	2.52	1.61	0.87	2.46	1.27	1.43	1.58	1.46	NA	2.65	1	1.31	1.8	0.28	1.26	0.32	0.3	0.54	1.2	1	592	1014	325	637	209	384	1157	2912	1049	1685	926	805	434	1070	570	723	823	1180	427	673	716	1043
Rnf114	10478875	2.2	2.39	2	2.15	1.84	2.29	1.72	1.86	1.63	1.94	1.82	NA	1.39	1.12	0.86	4.37	3.88	0.97	1.4	1.4	3.08	2.68	1	1376	3024	1400	3352	1524	3050	1728	3722	937	1728	1442	3303	1806	3106	1752	3251	1957	3186	1672	3242	1888	3438
Rnf139	10424335	2.42	2.12	2.7	2.64	1.84	2.29	2.24	1.66	2.1	2.82	1.87	NA	0.92	0.95	0.79	4.54	1.7	1.02	0.85	0.62	1.09	1.72	1	264	640	426	902	278	750	333	882	308	567	349	800	316	709	332	549	401	843	230	650	449	840
Rnf19b	10508392	2.65	2.27	2.09	2.56	1.15	2.06	2.04	1.99	2.03	2.13	1.84	NA	1.26	1.87	0.57	0.77	2.54	1.12	0.46	0.83	1.24	0.88	1	491	1302	381	866	901	1884	849	2173	279	321	145	297	439	894	183	365	226	459	272	579	404	743
Rnf213	10383202	5.94	3.96	4.33	5.28	3.68	5.82	4.22	3.23	2.72	2.71	3.92	NA	1.39	3.01	1.76	2.78	2.12	1.52	2.01	0.53	2.36	1.94	1	932	5538	1500	5941	1914	8281	1589	8384	1300	4781	1181	6867	1669	7037	1597	5167	2560	6965	2167	5869	1892	7414
Rnf213	10383168	5.9	4.3	4.14	5.22	3.74	5.05	4.37	3.36	2.5	3.31	4.4	NA	1.21	1.61	0.94	3.52	2.58	3.1	1.71	0.45	1.59	2.25	1	734	4332	1261	5425	1577	6521	1113	5815	1000	3737	1001	5052	1380	6035	1240	4161	2244	5612	1477	4891	1414	6220
Rnf213	10383198	6.61	4.49	4.42	5.74	3.79	5.88	4.51	3.56	2.8	3.05	4.02	NA	1.48	2.17	1.4	3.11	3.07	1.9	2.02	0.5	2.42	1.9	1	850	5624	1419	6373	1883	8320	1412	8100	1280	4850	1186	6974	1613	7278	1483	5284	2475	6926	1992	6074	1851	7447
Rnf213	10383214	6.34	4.12	4.55	5.93	3.67	5.74	4.8	3.4	2.71	4.15	4.44	NA	1.12	3.21	0.94	3.47	4.67	5.1	2.09	0.52	1.27	1.93	1	686	4352	1342	5532	1540	7007	1056	6260	1121	4118	1041	5978	1320	6335	1290	4386	2227	6037	1366	5670	1380	6122
Rnf213	10383233	6.31	4.43	4.32	5.06	3.82	6.58	5.4	4.05	2.84	3.97	4.69	NA	1.09	1.45	0.87	3.59	2.33	2.04	1.44	0.47	2.84	3.21	1	548	3458	943	4178	1165	5028	867	4391	787	3007	712	4682	814	4394	890	3603	1526	4336	1027	4076	947	4443
Rnf213	10383194	6.62	5.11	4.95	5.33	3.51	6.45	4.91	3.52	2.91	3.78	5.02	NA	0.94	2.62	0.67	2.61	2.2	2.99	1.54	0.5	1.61	3.12	1	436	2885	630	3220	912	4513	673	3590	598	2098	519	3344	834	4095	763	2688	1286	3745	889	3360	818	4107
Rnf213	10383212	7.06	4.92	4.96	5.59	3.96	6.29	5.14	3.85	2.55	3.6	4.85	NA	1.13	3.25	0.97	3.02	2.11	3.42	1.45	0.45	1.56	1.62	1	611	4314	1055	5191	1401	6956	1065	5950	946	3750	879	5527	1241	6372	1136	4379	2164	5513	1423	5119	1352	6562
Rnf213	10383204	6.35	5.1	4.97	6.07	4.16	6.65	5.21	3.61	3.13	3.43	4.56	NA	1.1	2.3	1.4	2.93	2.02	1.8	1.71	0.55	2.83	2.8	1	518	3293	801	4087	1133	5631	880	5335	699	2904	691	4596	935	4870	943	3402	1552	4860	1158	3968	1034	4714
Rnf213	10383152	6.59	5.12	4.97	5.64	3.88	6.37	5.4	3.76	2.8	4.04	4.89	NA	1.05	1.99	0.89	3.4	2.42	2.3	1.88	0.5	1.32	1.89	1	579	3819	896	4583	1177	5856	951	5367	736	2859	698	4446	1004	5426	957	3599	1763	4944	1065	4300	1067	5223
Rnf213	10383210	6.49	5.77	5.83	5.63	3.88	6.79	5.4	4.25	2.89	3.65	4.98	NA	1.03	3.01	0.77	2.94	2.5	2.16	1.5	0.46	3.22	1.45	1	454	2944	681	3932	855	4988	714	4024	620	2402	589	3997	922	4978	730	3102	1348	3901	1035	3774	898	4473
Rnf213	10383196	8.3	5.33	5.53	5.49	3.9	7	5.42	3.97	3.09	3.56	5.11	NA	1.04	1.75	0.68	2.96	2.25	3.42	1.37	0.48	1.84	1.35	1	404	3353	697	3714	935	5171	783	4298	620	2415	562	3936	858	4649	767	3048	1336	4125	959	3411	899	4594
Rnf213	10383200	7.01	5.4	6.08	6.92	3.92	6.85	5.41	4.55	3.48	3.68	4.84	NA	1.19	3.06	1.26	2.92	1.9	2.05	1.53	0.55	1.72	2	1	464	3251	780	4210	929	5643	768	5320	751	2944	670	4590	911	4932	759	3454	1340	4669	1093	4025	1005	4868
Rnf213	10383206	8.98	5.24	5.06	8.01	4.29	7.75	5.77	3.76	2.96	4.94	5.37	NA	1.04	2.63	0.98	3.64	2.44	1.98	1.41	0.47	2.41	2.09	1	380	3416	833	4362	1186	5999	656	5254	688	2953	594	4609	815	4709	912	3432	1675	4954	891	4405	915	4915
Rnf213	10383192	7.66	6.79	6.34	8	4.19	7.74	7.63	5.16	3.49	5.54	6.28	NA	1.05	1.9	0.71	4.61	2.19	1.46	1.14	0.52	1.08	1.47	1	249	1908	442	2999	580	3677	386	3087	406	1702	378	2925	402	3072	475	2449	839	2932	459	2546	462	2900
Rnf213	10383208	8.6	7.86	6.02	9.41	4.49	9.2	7.75	4.27	3.4	6.06	5.89	NA	1.01	2.66	0.72	5.08	2.41	2.34	1.33	0.52	1.26	3.86	1	120	1035	214	1679	307	1850	187	1762	224	1006	202	1862	300	2323	297	1269	494	1676	272	1646	270	1591
Rnf24	10487879	0.94	0.95	1.5	2.51	1.49	0.79	1.02	1.06	0.79	0.89	0.96	NA	0.32	1.14	1.2	2.38	0.63	0.03	0.12	0.82	0.64	0.12	1	69	65	77	73	85	128	181	454	72	108	94	74	70	71	61	65	69	55	70	63	72	70
Rnf31	10415293	1.69	1.32	1.45	2.27	1.55	1.61	1.28	1.37	1.13	1.11	1.51	NA	1.18	1.66	0.69	4.03	3.06	1.16	0.59	0.19	0.19	1.1	1	461	777	553	730	447	649	781	1771	371	575	582	938	607	774	510	699	604	681	536	596	618	932
Rnf34	10525452	1.12	1.01	2.49	2.23	1.26	1.44	1.11	1	1.07	0.78	0.76	NA	0.05	1.12	1.83	1.97	0.74	0.52	0.01	0.44	0.76	0.44	1	211	236	243	246	220	546	460	1024	173	217	253	364	202	224	235	236	256	273	240	187	271	205
Rnpep	10358038	1	1.13	1.8	2.23	0.99	0.7	1.04	1.07	0.73	0.52	1.05	NA	0.69	0.95	0.66	0.03	1.14	0.08	0.05	0.48	0.55	0.08	1	532	534	388	438	748	1344	1335	2972	2289	2270	673	473	1033	1073	379	404	471	344	635	332	627	656
Rnu12	10425799	1.67	0.49	2.5	9.46	1.78	6.44	0.91	1.36	2.96	2.63	0.64	NA	0.27	0.55	0.79	0.43	1.74	0.05	0.11	0.34	0.87	0.18	1	313	522	1216	595	1008	2521	238	2255	812	1442	668	4302	620	564	3271	4446	1269	3764	1103	2897	840	539
Rnu1b1	10494411	1.03	0.86	1.94	1.49	1	2.07	0.71	1.81	1.76	1.16	1.04	NA	0.24	0.89	1.48	0.01	1.01	0.41	0.52	0.25	0.31	0.12	1	400	411	723	620	489	947	490	731	323	324	374	773	710	507	706	1276	467	823	761	879	409	425
Rnu1b1	10494413	1.03	0.84	2.02	1.65	1.01	2.21	0.73	1.75	1.9	1.16	1.03	NA	0.25	0.92	0.99	0.01	0.91	0.38	0.48	0.25	0.31	0.06	1	510	524	1037	869	680	1377	678	1119	407	410	507	1120	985	715	1006	1764	641	1220	1105	1279	550	567
Rnu3a	10362674	1.39	0.5	3.08	5.85	1.62	7.15	0.89	1.58	2.91	3.17	0.55	NA	0.25	0.71	1.34	0.37	1.04	0.07	0.19	0.38	0.6	0.23	1	399	554	1258	624	723	2229	140	821	588	953	388	2769	746	665	3145	4963	1354	3948	887	2815	1237	685
Rnu3b1	10380059	1.03	0.92	1.55	1.32	1.07	3.24	0.72	1.92	2.7	1.32	0.9	NA	0.08	0.49	0.38	0.07	1.57	0.41	0.48	0.36	0.29	0.1	1	997	1029	1222	1124	1148	1785	482	636	651	699	810	2624	2065	1489	1970	3780	1050	2840	1782	2346	1508	1359
Rock1	10457429	2.14	0.84	1.42	1.21	1.27	0.96	2	0.94	1.23	1.49	1.12	NA	0.26	0.7	0.65	2.24	0.07	1.8	0.03	0.16	0.29	0.17	1	266	568	622	523	520	736	749	910	528	670	785	757	354	709	487	458	588	721	411	614	645	723
Rprl1	10545192	0.74	1.27	1.3	0.89	1.04	2.48	0.73	1.37	1.77	1.32	0.75	NA	0.4	0.44	0.16	0.09	3.29	0.24	0.34	0.25	0.2	0.4	1	661	488	498	633	443	576	662	590	369	384	439	1087	720	522	957	1310	614	1089	863	1137	586	438
Rprl2	10491058	0.9	1.15	1.44	0.9	1.01	2.56	0.68	1.65	1.81	1.24	0.69	NA	0.17	0.57	0.14	0.01	2.99	0.27	0.43	0.25	0.14	1.17	1	2127	1905	1878	2154	1482	2136	2186	1962	1148	1156	1419	3631	2372	1612	3230	5319	2230	4039	3212	3978	2113	1450
Rps28	10450050	1.09	1.14	1.45	0.93	0.93	2.05	0.79	1.34	1.34	1.63	0.87	NA	0.16	0.53	0.11	0.14	0.96	0.24	0.25	0.31	0.56	0.7	1	1849	2023	1473	1677	1672	2428	468	434	1485	1387	978	2007	1756	1385	2947	3935	2509	3360	1802	2935	1814	1570
Rps28	10539700	1.08	1.17	1.44	0.89	0.95	2.02	0.79	1.31	1.31	1.61	0.9	NA	0.26	0.55	0.14	0.12	1.01	0.24	0.24	0.3	0.55	0.56	1	1855	2011	1524	1787	1646	2370	472	421	1457	1388	961	1944	1777	1396	2857	3746	2526	3314	1774	2861	1820	1640
Rsad2	10399710	46.21	28.56	19.23	5.21	46.51	33.13	23.64	22.75	19.53	21.48	23.63	NA	2.88	1.12	2.42	3.54	1.87	3.32	0.85	0.86	1.32	1.38	1	116	5363	160	4571	284	5467	1994	10399	151	7027	107	3556	280	6615	142	3233	200	3896	221	4741	185	4366
Rtp4	10434778	30.05	11.8	6.03	2.95	4.96	8.09	4.19	5.16	4.98	4.69	5.44	NA	2.69	1.52	1.38	5.54	2.43	1.23	2.09	2.86	1.22	1.37	1	57	1709	284	3353	419	2526	1855	5472	672	3336	391	3163	805	3376	565	2916	640	3189	650	3050	557	3031
Rundc3b	10528090	1.1	2.71	2.19	1.25	1.1	1.05	1.28	1.01	1.52	1.6	1.54	NA	1.55	0.96	0.34	0.54	0.11	0.74	0.04	0.44	1	1.63	1	64	70	72	196	199	436	62	78	58	64	346	363	403	515	277	280	287	436	201	322	224	345
Samd9l	10542911	6.33	2.25	3.53	4.12	3.77	2.59	7.01	3.97	3.66	3.97	3.97	NA	1.73	1.73	2.17	3.77	2.64	2.37	1.23	1.21	1.7	2.14	1	478	3021	1594	3584	671	2367	862	3552	451	1703	1094	2839	388	2722	572	2274	919	3368	624	2476	744	2951
Samhd1	10489107	2.1	1.85	1.72	1.35	1.88	2.38	3.26	1.93	2.23	2.38	1.71	NA	1.59	1.76	0.75	4.36	2.5	1.87	0.95	0.61	1.25	1.38	1	3038	6367	4827	8916	4618	7930	7049	9516	3403	6383	2815	6697	2318	7569	3182	6145	3271	7302	3190	7592	5764	9836
Sap30	10578763	2.6	1.93	3.76	3.29	1.6	0.96	2.43	1.23	1.82	1.27	1.26	NA	1.4	1.41	1.94	2.56	0.09	0.54	0.15	0.95	0.61	0.72	1	75	195	99	190	297	1116	373	1226	632	1011	137	132	78	189	74	91	71	130	93	118	71	89
Sarnp	10367422	1.27	1.01	1.29	1.95	1.32	1.4	1.2	1.34	2.02	2.19	0.79	NA	0.04	0.33	0.58	1.64	1.47	0.27	0.4	1.63	1.94	0.2	1	672	850	1122	1136	768	992	267	523	1074	1418	1179	1650	777	930	1090	1463	920	1855	657	1438	1168	922
Sarnp	10462100	1.27	0.98	1.31	1.99	1.31	1.37	1.15	1.34	1.93	2.11	0.78	NA	0.05	0.35	0.64	1.68	1.37	0.23	0.47	1.96	2.52	0.22	1	694	882	1181	1160	781	1020	277	551	1117	1464	1231	1684	798	922	1122	1506	999	1931	683	1440	1221	955
Sass6	10495574	1.48	0.62	4.13	0.88	4.47	0.69	1.81	0.96	1.17	1.21	0.92	NA	1.77	1.9	0.22	2.99	1.69	0.94	0.03	0.13	0.12	0.18	1	96	143	302	189	299	1237	210	185	393	1760	326	223	115	208	130	125	246	287	140	170	176	161
Scamp1	10411156	0.95	0.87	1.14	2.1	1.1	0.92	0.97	1.38	0.93	0.74	0.84	NA	0.46	0.64	0.98	0.4	0.25	0.07	0.56	0.14	0.5	0.42	1	130	123	57	49	112	128	218	457	985	1083	55	51	81	79	76	104	90	84	109	81	127	106
Scarna8	10514219	1.41	0.71	1.92	1.31	1.05	2.2	0.96	1.84	1.7	1.1	1.08	NA	0.78	1.35	0.55	0.18	0.91	0.06	0.34	0.31	0.18	0.26	1	100	140	206	146	115	220	82	107	79	83	151	331	114	109	190	349	227	385	150	166	121	130
Scml4	10362861	1.65	1.23	1.1	2.5	1.12	1.34	1.72	1.17	1.04	1.12	1.96	NA	0.9	0.23	0.69	1.49	2.47	1.08	0.16	0.07	0.39	0.91	1	371	613	487	600	136	150	168	420	126	141	402	538	434	745	902	1053	1074	1112	704	789	520	1020
Sco1	10377010	1.92	1.46	2.24	1.1	1.15	1.19	1.36	0.92	1.14	1.25	1.33	NA	0.68	0.93	0.23	1.18	0.51	1.06	0.16	0.29	1.07	1.23	1	122	235	192	280	139	312	126	139	165	190	168	200	161	219	170	156	172	196	130	162	161	215
Sct	10569129	0.84	0.96	2.12	0.95	1.02	1.08	0.8	0.94	1.02	1.06	0.93	NA	0.39	1.34	0.26	0.14	0.36	1.19	0.18	0.52	0.43	0.29	1	125	106	115	110	98	207	126	119	96	98	112	121	127	101	137	129	100	102	122	130	114	106
Scyl2	10371811	1.22	1.27	1.35	2.24	1.19	1.38	1.85	1.45	1.53	1.48	1.31	NA	0.77	1.02	1.38	1.51	1.17	1.43	0.37	0.56	0.64	0.96	1	321	390	441	559	373	504	758	1697	508	607	633	873	516	952	414	599	491	749	353	524	629	823
Sdc3	10508651	3.69	7.4	1.76	1.28	0.93	4.46	3.62	3.18	3.13	3.51	5.01	NA	1.36	0.86	0.65	0.71	1.55	1.01	2.47	0.88	0.65	1.73	1	155	573	134	995	1260	2216	115	148	4922	4567	124	553	532	1922	195	619	145	455	172	602	231	1159
Sec24d	10495830	1.44	2.05	1.28	0.97	0.96	1.06	1.23	0.89	0.67	1.07	0.93	NA	1.6	1.37	0.09	0.13	0.43	0.52	0.16	0.86	0.11	1.07	1	138	199	103	212	163	209	89	86	528	508	287	305	418	515	152	135	156	104	140	150	162	151
Sell	10351197	1.3	1.42	2.42	1.22	1.9	1.02	1.64	1.07	1.13	1.26	1.11	NA	2.19	2.48	0.65	3.38	0.08	0.86	0.16	0.21	1.28	1.21	1	5057	6585	7087	10056	939	2275	9084	11093	1591	3028	9096	9262	3054	5019	6338	6796	8021	9080	5779	7275	7889	8787
Sema4f	10545608	1.01	1.07	2.65	3.35	0.98	1.12	0.83	0.86	0.6	0.93	0.93	NA	0.29	0.97	0.62	0.14	0.34	0.33	0.26	1.18	0.18	0.22	1	56	57	62	66	134	356	161	540	57	56	65	72	102	85	155	133	196	116	114	106	88	82
Sepw1	10560174	1.71	1.93	2.3	0.83	1.13	1.64	1.5	1.68	1.63	1.72	1.35	NA	2.98	1.05	0.32	1.34	1.46	1.09	0.94	0.52	0.98	1.22	1	1072	1838	1184	2286	836	1927	208	173	1220	1384	1230	2023	1145	1719	1638	2750	1342	2184	1138	1956	1521	2053
Serpina3f	10398039	2.85	9.74	7.07	1.57	7.11	2.22	2.58	2.36	2.31	3.26	2.42	NA	1.52	1.05	0.74	1.28	2.8	1.16	0.41	0.73	0.93	1.07	1	643	1829	246	2400	316	2235	52	82	42	299	630	1401	735	1894	84	198	50	114	227	740	150	362
Serpinb9	10404429	1.64	1.56	1.65	0.99	1.11	1.13	1.6	2.37	2.09	2.8	1.48	NA	0.65	0.6	0.02	0.3	0.21	0.55	0.52	2.26	2.48	0.95	1	63	103	51	79	346	571	33	32	103	114	1905	2159	349	558	91	216	154	321	94	264	160	237
Serpini1	10492628	2.55	2.6	1.16	1.67	1.04	1.31	1.75	1.76	2.38	1.9	2.35	NA	1.4	0.38	0.65	0.16	0.41	0.7	1.28	0.57	0.74	2.27	1	52	133	92	239	46	53	36	61	31	32	58	76	39	68	56	99	78	185	50	96	56	131
Setdb2	10420503	9.66	6.86	4.23	14.14	6.53	3.82	9.01	3.23	4.47	4.86	6.06	NA	1.71	1.62	0.97	3.39	3.35	1.33	1.19	0.54	0.82	2.19	1	190	1836	290	1986	331	1401	50	703	178	1163	153	584	76	688	191	616	248	1111	112	546	168	1020
Sfmbt1	10413596	0.75	1.69	2.12	1.31	1.08	1.09	0.93	0.76	1.01	1.56	0.89	NA	1.48	0.71	0.2	0.32	0.4	0.14	0.5	0.01	0.52	0.96	1	75	56	89	150	115	245	61	79	91	99	69	75	68	63	67	51	63	63	54	85	74	65
Sfmbt1	10413574	1.36	1.65	2.11	1.32	1.01	1.13	1.12	0.93	1.12	1.37	1.02	NA	2.07	1.93	1.08	0.07	0.8	0.96	0.46	0.2	0.62	0.05	1	95	130	160	264	208	439	74	98	194	196	142	161	119	133	122	113	106	119	102	140	138	141
Sfxn2	10463670	1.77	2.39	1.9	1.83	1.37	2.3	1.87	1.35	1.27	1.79	1.37	NA	0.98	1	0.56	2.59	1.89	1.42	0.49	0.28	0.89	1.36	1	137	243	150	358	190	361	180	329	162	221	138	317	147	275	163	220	188	239	156	280	183	251
Sgcb	10530633	4.39	6.34	5.71	1.41	2.03	1.13	3.17	1.38	0.93	1.77	2.78	NA	1.91	3.3	0.8	2.24	0.27	0.66	0.56	0.09	0.41	1.25	1	82	359	144	915	98	558	47	66	104	211	108	122	76	242	126	174	157	146	97	172	170	472
Sgk3	10344750	1.99	1.75	2.05	3.47	1.65	2.3	2.36	0.82	1.08	2.38	0.77	NA	1.89	0.96	1.56	2.5	1.82	0.51	0.69	0.15	0.5	0.49	1	567	1130	600	1052	1044	2144	621	2155	966	1592	194	446	131	308	407	335	475	512	169	403	309	238
Sh2d1b1	10351477	3.04	0.64	0.36	0.78	0.94	2.81	3.87	1.47	0.66	1.17	0.8	NA	1.02	0.84	0.45	0.35	2.96	1.33	0.34	0.43	0.43	1.59	1	32	98	24	15	815	293	40	32	17	16	1273	3578	98	377	16	23	17	12	21	25	19	15
Sh3bp2	10521205	2.83	2.39	3.26	3.61	1.66	2.87	3.25	4.39	3.8	1.93	3.03	NA	1.39	0.73	0.78	3.44	1.35	1.14	0.87	1.29	0.73	1.14	1	384	1088	574	1373	443	1443	775	2801	527	876	415	1193	366	1191	170	745	129	489	278	535	270	816
Sidt1	10439583	2.94	4.79	4.98	1.07	0.96	1.06	1.74	1.17	0.84	0.84	1.94	NA	1.4	2.56	0.16	0.23	0.16	1.13	0.14	0.2	0.32	2.19	1	176	517	319	1529	77	384	98	105	78	75	1193	1269	1395	2432	1209	1411	3090	2599	1720	1446	1294	2508
Siglec1	10487823	0.92	0.96	1.2	1.68	2.71	1.19	2.76	1.04	0.98	1.23	1.05	NA	0.41	0.78	0.55	2.3	1.66	0.39	0.08	0.63	0.36	1.31	1	131	120	120	115	170	204	173	291	417	1130	107	127	179	494	129	134	113	110	134	165	107	113
Sipa1l1	10397002	1.21	1.6	1.97	4.08	1.12	1.15	1.47	1.03	0.94	1.08	1.26	NA	2.15	1.02	0.76	0.94	0.94	0.95	0.05	0.08	0.22	0.7	1	948	1152	519	833	412	811	350	1426	291	327	664	764	541	795	721	746	782	738	567	615	748	944
Skil	10491300	1.52	1.6	2.06	0.98	1.18	1.02	1.47	0.71	0.8	0.91	1.02	NA	1.02	0.73	0.03	1.9	0.05	0.81	0.56	0.66	0.16	0.12	1	149	226	271	434	276	567	248	242	104	122	288	293	162	238	250	176	238	191	172	158	423	432
Slain1	10416887	1.27	1.06	1.22	2.35	1.04	0.61	1.2	1.32	1.15	0.96	1.46	NA	0.12	0.49	1.48	0.18	1.45	0.39	0.57	0.19	0.04	0.65	1	596	758	623	663	203	247	163	384	55	57	857	521	964	1156	688	910	773	886	696	671	945	1385
Slamf7	10360173	1.36	2.17	1.03	0.63	1.2	1.51	1.32	2.51	3.11	1.93	2.14	NA	2.22	0.64	0.75	0.84	3.29	1.02	0.47	1.69	0.76	1.02	1	512	697	917	1987	3691	3804	90	57	47	56	2031	3059	2208	2907	169	423	293	911	1055	2040	216	462
Slc15a3	10461558	1.77	1.83	3.44	3.01	2.18	1.57	3	1.22	1.12	1.44	1.65	NA	1.96	0.7	0.9	3.46	1.21	0.48	0.45	0.2	0.67	0.97	1	197	349	240	440	319	1097	1052	3165	359	783	92	144	127	380	108	132	101	113	132	189	100	166
Slc25a12	10483604	1.4	1.88	2.06	1.55	1.07	1.03	1.03	1.08	1	1.23	1.21	NA	0.99	1.15	0.67	0.26	0.08	0.08	0.1	0.02	0.53	1.22	1	907	1266	776	1462	715	1470	1053	1628	795	851	1178	1208	1279	1315	1185	1282	1283	1289	903	1112	1241	1498
Slc25a22	10569168	4.04	3.86	5.73	7.44	2.61	3.02	4.09	2.48	1.86	2.63	4.32	NA	1.02	2.74	0.56	3.11	5.51	1.08	1.2	0.72	0.82	2.57	1	186	750	186	719	208	1193	131	976	163	424	167	506	203	833	225	557	256	476	189	495	215	927
Slc28a2	10475487	2.45	1.87	2.3	3.93	1.39	0.74	0.89	0.67	0.73	0.85	0.93	NA	0.73	1.4	0.67	1.77	1.11	0.91	0.47	0.59	0.69	0.17	1	443	1087	677	1264	112	258	370	1454	384	535	491	365	473	419	632	424	756	550	384	327	692	644
Slc2a1	10507594	0.63	0.9	2.26	1.05	0.83	0.79	0.82	0.86	0.67	0.73	0.77	NA	0.3	1.16	0.05	0.83	0.63	1.14	0.28	0.98	0.61	0.81	1	1937	1226	948	852	425	961	1572	1652	434	359	1120	889	1176	963	792	683	925	621	726	533	1088	842
Slc2a6	10481164	0.82	0.67	0.82	0.37	1.16	1.58	2.06	0.85	1.09	1.19	0.95	NA	1.54	0.23	1.14	0.42	2.96	0.58	0.31	0.13	1.48	0.16	1	348	287	274	184	678	555	3167	1168	1100	1271	316	498	192	395	176	150	136	149	158	188	146	138
Slc31a1	10505276	0.89	0.94	1.37	3.05	1.34	0.85	1.12	0.77	0.95	0.86	0.71	NA	0.22	0.67	0.7	1.34	0.42	0.09	0.51	0.56	0.15	0.75	1	151	134	228	215	212	291	150	457	549	734	104	89	99	110	129	99	133	126	86	74	129	91
Slc35f5	10349383	1.05	0.82	1.58	2	1.57	0.9	1.58	1.06	1.22	1.03	0.78	NA	1.25	1.09	1.03	2.76	0.33	0.8	0.07	0.23	0.08	0.48	1	113	118	142	116	172	271	282	565	500	784	258	231	89	140	83	87	59	72	106	109	90	71
Slc37a3	10544171	1.53	1.22	2.07	1.41	1.1	1	1.46	1.06	1.27	1.06	1.34	NA	0.38	1.14	0.54	0.33	0.01	1.05	0.07	0.21	0.05	0.63	1	156	239	203	247	160	330	484	683	179	197	319	318	297	432	315	335	377	479	313	332	354	474
Slc7a5	10582275	1.29	2.01	1.12	1.93	1.21	1.07	1.32	0.75	0.7	1.16	0.89	NA	1.45	0.33	0.54	0.62	0.16	0.58	1.25	1.23	0.18	0.55	1	654	845	468	942	565	631	177	342	339	410	265	284	591	782	730	545	944	662	516	599	884	783
Slc7a8	10419854	0.85	1.06	2.05	1.04	1	1.06	2.04	0.77	0.79	0.97	1.07	NA	0.18	1.07	0.14	0	0.25	0.4	0.6	0.79	0.12	0.26	1	71	60	63	67	233	478	107	112	1541	1541	64	68	156	318	72	55	65	52	75	73	65	70
Slco3a1	10564631	0.76	1.04	1.95	0.74	1.25	1.89	2.46	1.56	1.44	1.71	2.11	NA	0.13	1.01	0.55	0.96	1.05	1.45	0.5	0.33	0.88	1.27	1	168	128	127	132	631	1232	823	606	199	249	370	699	901	2212	782	1218	1381	1984	743	1274	598	1263
Slfn1	10379633	11.13	10.31	17.11	1.4	4.44	8.63	3.64	2.31	3.04	6.04	2.35	NA	1.36	1.18	1.2	2.05	2.21	1.67	1.23	1.38	2.06	0.83	1	195	2170	109	1120	149	2551	5936	8302	865	3836	93	805	1324	4825	2826	6528	2550	7757	575	3472	2474	5813
Slfn10-ps	10389151	5.61	2.39	4.48	3.7	4.04	2.29	3.38	1.9	2.43	2.43	2.4	NA	1.48	1.08	2.65	2.97	2.74	1.47	0.61	0.72	1.32	2.44	1	57	318	160	383	86	385	193	712	117	471	335	768	185	626	210	399	232	564	221	536	262	631
Slfn2	10379630	3.08	2.42	3.37	1.21	2.54	2.57	1.93	1.75	2.05	2.17	1.86	NA	1.45	2.49	0.46	3.3	1.88	1.25	0.74	0.95	1.03	1.43	1	770	2369	1135	2751	848	2861	2849	3453	841	2136	905	2323	1054	2032	1610	2812	1265	2594	1103	2393	1269	2361
Slfn3	10379650	0.91	0.98	1.46	1.6	1.17	2.26	0.85	1.34	1.81	1.3	0.9	NA	0.02	0.28	1.77	0.28	3.06	0.2	0.21	0.3	0.4	1.06	1	2814	2562	4020	3946	4816	7014	3463	5548	2571	2997	3292	7426	4029	3409	5883	7898	3694	6675	5664	7357	3393	3050
Slfn3	10379646	2.27	1.81	7.7	2.45	2.72	1.95	6.6	4.52	6.03	4.01	7.51	NA	1.74	1.22	0.77	2.49	1.3	1.52	1.06	0.61	1.54	1.1	1	106	240	123	223	121	932	144	353	346	943	145	283	120	794	165	745	142	859	89	355	171	1284
Slfn4	10379636	0.78	0.94	3.88	2.03	4.3	1.09	4.11	1.5	1.29	1.09	1.63	NA	0.37	0.6	1.82	3.15	0.45	0.37	0.99	0.52	1.63	1.98	1	106	83	83	78	156	607	6448	13117	1794	7708	76	82	76	312	74	111	83	107	91	99	78	127
Slfn5	10379615	35.11	24.01	8.89	9.71	8.39	28.16	17.45	7.13	11.79	12.59	7.66	NA	1.35	1.26	1.48	3.6	2.38	1.28	2.14	0.69	2.65	1.68	1	92	3245	174	4186	601	5349	714	6935	388	3258	65	1838	247	4305	488	3474	354	4170	369	4653	628	4807
Slfn8	10389143	14.19	4.84	6.04	6.14	5.02	4.68	4.77	4.01	3.93	4.33	4.45	NA	2.08	1.34	1.58	3.96	2.26	1.45	1.43	0.72	1.4	2.71	1	147	2086	617	2986	406	2452	710	4361	445	2234	672	3142	737	3512	632	2538	788	3095	698	3027	729	3244
Slfn9	10389134	10.3	6.86	11.22	25.79	6.68	6.82	9.58	4.06	4.05	9.06	3.22	NA	1.21	1.41	0.84	2.85	2.09	1.05	0.86	0.77	1.33	1.74	1	79	817	152	1044	137	1538	118	3043	268	1793	358	2442	226	2162	133	540	184	746	144	1304	258	830
Smchd1	10452658	2.8	2.18	1.58	2.59	1.41	2.01	3.62	2.24	2.68	3.44	2.69	NA	1	0.69	1.54	2.94	1.99	1.19	1	0.59	0.77	2.45	1	436	1220	1247	2725	793	1252	737	1912	535	758	859	1727	523	1891	905	2031	1155	3098	572	1969	1100	2962
Smchd1	10452701	3.1	2.13	1.39	2.16	1.51	1.96	3.52	2.25	2.55	2.87	2.56	NA	1.02	1.26	1.1	2.54	4.41	1.24	1.13	0.58	0.68	1.57	1	475	1472	1476	3146	946	1317	905	1959	566	853	1042	2038	539	1899	1092	2456	1294	3301	686	1966	1212	3097
Smg7	10358757	1.71	1.8	2.03	1.82	1.52	1.44	1.44	1.08	1.28	1.23	1.31	NA	2.91	1.63	0.78	2.66	3.6	0.87	0.08	0.25	0.48	2.01	1	661	1127	901	1624	663	1347	470	856	573	869	973	1398	823	1182	664	715	900	1150	758	934	816	1070
Smpdl3a	10363231	1.13	1	0.8	2.45	0.97	0.79	1.05	1.05	1.02	1.13	0.95	NA	0	1.2	1.38	0.65	1.14	0.16	0.25	0.06	0.34	0.34	1	1537	1741	635	634	876	703	986	2419	7241	7002	1206	957	2312	2437	1659	1740	1434	1464	1799	2028	2529	2403
Snap29	10433996	0.96	0.8	1.11	2.85	1.01	0.86	1.08	1.02	0.92	1	0.86	NA	0.72	0.67	0.76	0.04	0.8	0.3	0.04	0.42	0	0.63	1	1503	1440	1502	1197	560	620	532	1516	917	929	782	672	576	621	394	403	528	484	495	494	535	462
Snx10	10538290	1.23	1.13	2.04	2.44	2.12	0.96	1.96	1.11	1.25	1.46	1.05	NA	0.71	1.1	1.04	5.88	0.19	0.5	0.45	0.79	1.59	0.11	1	148	182	116	130	315	643	371	907	406	858	223	215	106	208	98	108	104	131	106	155	138	144
Snx2	10455738	1.57	1.57	4.61	3.14	1.4	1.7	3.65	1.88	1.95	3.04	2.05	NA	1.74	2.02	1.95	2.97	1.52	2.38	1.03	0.76	0.63	3.5	1	2412	3793	3117	4890	713	3288	472	1483	2473	3459	894	1519	696	2541	684	1288	690	1348	727	2210	965	1983
Soat1	10359161	1.03	0.64	0.95	2.8	0.96	1.13	1.23	1.05	1.06	1.14	0.84	NA	1.55	0.65	1.56	0.24	0.98	0.75	0.07	0.19	0.48	0.29	1	565	582	812	518	1172	1117	974	2727	1481	1428	394	445	528	652	425	444	547	578	452	517	747	626
Socs1	10437668	6.16	6.98	2.34	8.06	4.4	3.89	2.81	2.37	2.08	2.59	2.71	NA	1.8	1.13	0.82	1.51	1.25	1.7	1.02	1.09	1	1.1	1	310	1906	237	1655	236	553	303	2442	167	734	372	1445	721	2025	499	1181	481	1003	506	1309	795	2151
Socs3	10393449	1.04	1.15	1.49	1.06	1.94	2.3	1.65	1.1	1.16	1.35	1.34	NA	0.32	0.79	0.05	1.51	1.46	0.81	0.21	0.42	0.53	0.41	1	223	230	154	176	164	245	1499	1591	415	805	212	488	306	506	468	517	432	501	440	596	550	735
Sos1	10453141	1.53	1.81	1.77	0.68	1.19	2.15	3.24	1.61	1.69	2.66	2.28	NA	1.85	2.13	1.08	0.98	3.88	1.04	0.45	0.42	0.69	1.58	1	521	797	420	762	274	485	243	165	319	380	347	747	254	822	275	443	461	781	247	656	318	724
Sp100	10347948	1.87	1.75	2.52	2.67	2.82	1.39	1.9	1.52	1.45	1.75	1.7	NA	1.97	2.44	2.01	3.47	1.25	1.16	0.88	0.53	1.18	2.37	1	2442	4561	3672	6444	1857	4683	2296	6130	1275	3597	4430	6153	3233	6150	3401	5154	4019	5825	3189	5581	3635	6164
Sp100	10347968	5.72	2.77	4.26	5.44	3.12	2.89	2.77	2.04	2.83	2.26	2.84	NA	2.52	0.82	0.63	2.68	1.03	1.48	0.66	0.48	0.79	1.48	1	183	1048	355	983	228	971	328	1782	130	407	303	875	174	483	367	749	375	1063	219	495	279	792
Sp110	10534909	1.67	2.04	2.76	3.3	2.28	1.52	1.69	1.76	1.73	1.53	1.88	NA	2.27	1.74	1.41	3.3	3.38	1.3	1.25	1.31	0.62	1.89	1	2348	3915	2210	4512	1445	3986	1114	3677	867	1972	2542	3859	2183	3690	1842	3248	2179	3768	2251	3438	1875	3526
Sp110	10347928	1.54	2.18	3.01	3.36	2.32	1.56	1.61	1.72	1.62	1.58	1.71	NA	3.56	1.33	1.33	3.82	2.94	1.23	0.99	1.03	1.51	1.72	1	1455	2241	1276	2784	822	2476	636	2138	485	1126	1419	2209	1326	2133	1043	1796	1304	2111	1323	2092	1153	1973
Sp110	10356278	1.72	2.03	2.85	3.46	2.39	1.62	1.63	1.76	1.71	1.57	1.89	NA	1.51	1.23	1.36	3.11	2.54	0.93	1.35	1.04	0.88	2.06	1	1744	3007	1603	3258	1107	3161	866	2994	633	1514	1836	2972	1687	2746	1393	2455	1739	2967	1661	2603	1407	2656
Sp110	10582868	1.85	2.17	2.76	3.24	2.49	1.61	1.87	1.81	1.84	1.78	2.09	NA	1	1.32	1.59	2.59	1.58	1.63	1.15	0.91	1.31	2.18	1	1562	2891	1111	2407	927	2559	739	2391	475	1182	1264	2038	1013	1898	941	1703	1248	2300	1151	2048	976	2035
Sp140	10356269	1.76	2.05	3.24	4.66	1.77	1.87	3.68	3.05	2.75	2.95	2.41	NA	1.47	1.37	1.54	3.41	1.6	2.37	1.58	0.88	1.09	1.79	1	1939	3416	1144	2349	664	2150	584	2719	738	1303	434	811	250	917	224	685	359	985	344	1014	326	785
Sp140	10347933	2.08	2.14	3.52	4.66	2.21	1.82	3.18	3.05	2.84	3.17	2.53	NA	1.89	1.15	2.76	5.56	2.63	1.52	1.42	0.78	1.04	1.43	1	1446	3010	962	2063	587	2064	570	2656	496	1096	443	804	261	828	213	649	365	1037	307	973	327	827
Spop	10380534	1.32	1.02	2.18	1.3	1.35	0.92	1.12	0.86	0.94	1.75	0.94	NA	0.04	1.25	0.25	0.92	0.16	0.25	0.24	0.08	0.86	0.3	1	313	412	524	535	763	1662	765	991	535	720	472	433	441	494	437	377	520	491	300	525	499	469
Spred1	10474671	1.03	1.14	2.04	1.34	2.08	1.26	2.34	1.1	1.12	1.64	1.03	NA	0.46	0.74	0.29	2.91	1.18	0.62	0.22	0.1	0.92	0.1	1	40	41	99	113	348	709	49	65	560	1167	140	177	106	247	82	90	136	152	72	118	140	144
Spty2d1	10563659	1.74	1.38	2.4	1.56	1.52	0.97	1.2	1.11	1.03	1.53	1.39	NA	1.48	0.85	0.73	1.92	0.09	0.21	0.16	0.04	0.61	1.33	1	271	470	268	369	224	538	396	618	183	278	366	356	259	310	206	229	238	245	158	241	225	313
Srgap2	10357630	1.16	0.9	2.28	1.06	1.33	0.87	1.47	0.96	0.96	0.68	0.91	NA	0.26	1.01	0.19	2.37	0.51	0.46	0.03	0.1	0.45	0.53	1	235	272	188	170	356	811	281	297	806	1071	370	320	339	500	309	298	374	360	248	170	358	326
Ssbp1	10537494	2.06	1.85	1.03	1.23	1.24	0.85	1.18	1.32	1.02	0.79	1.05	NA	1.9	0.13	0.4	0.91	0.56	0.47	0.22	0.03	0.37	0.15	1	154	316	210	388	125	129	86	105	133	164	158	135	82	97	149	196	205	209	122	96	159	166
Ssh2	10378855	0.87	1.94	0.42	0.75	0.84	1	2.34	1.23	2.19	3.03	1.25	NA	0.68	1.26	0.31	0.29	0	0.5	0.11	0.5	1.18	0.56	1	101	88	167	323	117	49	464	347	414	348	245	245	134	313	136	167	200	438	150	454	198	248
Ssh2	10378833	1.17	1.29	0.44	0.71	0.77	1.09	2.35	1.46	1.5	1.65	1.2	NA	0.56	0.9	0.93	2.16	0.2	0.79	0.5	0.42	1.09	1.58	1	889	1038	1669	2158	1258	549	4126	2909	3188	2469	1979	2161	858	2012	1421	2068	2126	3197	1418	2333	1813	2183
St3gal6	10440099	1.08	2.14	3.68	0.74	2.34	0.6	0.81	1.44	1.31	1.11	3.04	NA	2.14	2.4	0.85	2.5	3.16	0.35	0.45	0.91	0.13	1.07	1	643	695	731	1562	132	486	2170	1597	62	145	2316	1399	1377	1121	329	474	655	855	689	766	125	381
St6galnac4	10471457	2.03	2.73	1.54	1.69	1.11	1.57	1.77	1.74	1.5	1.7	1.52	NA	1.31	1.61	0.33	0.5	1.29	0.75	0.45	1.29	0.8	1.02	1	471	954	478	1307	317	488	303	510	329	366	350	550	650	1150	258	449	361	541	337	571	387	590
Stard3	10380871	1.02	0.94	2.1	2.99	1.89	1.06	1.19	0.99	0.83	0.81	0.85	NA	0.15	1.09	0.69	2.32	0.26	0.17	0.02	1.57	0.52	0.68	1	371	377	372	350	706	1483	839	2510	576	1090	593	631	738	881	485	479	493	409	486	395	562	478
Stat1	10346191	7.91	3.66	3.11	2.96	4	4	2.68	2.26	2.17	2.73	2.39	NA	1.59	1.65	1.51	5.29	2.1	1.42	2.15	0.69	1.6	1.68	1	529	4190	1340	4906	1506	4688	1741	5151	609	2435	952	3807	1953	5236	2139	4841	2481	5384	1559	4248	2600	6220
Stat2	10367224	6.77	4.66	4.7	10.94	6.65	4.43	4.74	4.94	5.37	4.45	5.65	NA	1.46	1.59	0.81	4.55	3.3	1.93	2.22	0.68	1.42	1.66	1	445	3014	635	2962	936	4404	431	4717	319	2122	399	1768	543	2574	389	1926	373	2007	426	1895	537	3036
Stk39	10483381	1.44	1.36	4.82	1.32	3.2	1.77	2.38	1.3	1.7	2.27	2.03	NA	0.57	1.43	1.83	2.29	1.99	1.71	0.36	0.59	0.85	1.19	1	52	74	44	60	182	876	94	124	63	201	597	1057	528	1255	427	554	226	385	448	1016	604	1229
Stom	10482030	1.14	1.74	1.87	1.33	1.01	3.05	2.56	0.9	1.26	1.37	1.22	NA	1.13	1.15	0.57	0.06	1.68	0.59	0.19	0.6	0.52	0.33	1	329	373	127	221	836	1562	161	214	1650	1672	111	340	106	272	80	72	55	69	129	177	75	92
Stoml1	10585825	1.37	1.69	2.35	1.33	1.27	1.33	1.16	1.76	1.57	1.6	1.7	NA	1.73	1.77	0.31	1.55	1.65	0.96	1.3	1.19	0.74	1.28	1	780	1072	334	563	254	597	179	239	289	366	195	259	260	301	211	372	287	451	263	421	232	394
Stx11	10367919	1.51	1.25	2.5	1	1.26	1.7	1.81	1.29	1.38	1.6	1.19	NA	2.66	0.87	0	2.21	2.34	1.25	0.42	1.01	0.91	0.28	1	382	576	254	316	457	1145	1503	1502	383	482	704	1199	386	700	229	294	173	238	237	378	453	541
Stx16	10479087	1.7	1.44	1.67	1.83	2.12	1.02	1.77	0.97	1.02	1.11	1.25	NA	0.54	1.08	0.41	2.23	0.04	0.64	0.02	0.02	0.09	0.48	1	203	346	267	384	709	1185	257	471	282	598	247	251	175	310	246	240	316	322	199	221	273	342
Stxbp3a	10465853	1.73	1.58	2.36	1.33	2.16	1.02	2.33	1.37	1.28	1.78	1.31	NA	2.37	1.16	0.89	3.4	0.08	1.17	0.35	0.63	0.79	0.8	1	533	924	595	937	831	1965	569	759	1455	3145	704	719	287	668	462	634	639	820	358	636	540	706
Stxbp3a	10501420	1.6	1.42	2.58	1.11	2.32	0.91	2.06	1.28	1.38	1.55	1.46	NA	2.54	0.99	0.73	4.73	0.43	0.93	0.31	0.58	1.12	0.89	1	454	724	468	666	628	1623	517	576	1137	2637	595	543	300	619	364	466	486	670	326	504	410	600
Sycp2	10490304	0.85	1.03	1.04	2.88	1.1	1.09	1.05	1.14	1.05	1.01	0.96	NA	0.14	0.4	1.08	0.66	0.2	0.15	0.23	0.24	0.03	0.07	1	18	15	16	16	17	18	162	467	16	18	16	18	16	16	18	20	16	17	17	17	17	16
Taf13	10375973	1.07	1.02	2.99	1.16	1.28	1.25	1.1	1.63	1.85	1.35	0.77	NA	0.02	0.76	0.63	1.53	0.31	0.18	0.53	1.72	0.82	0.24	1	83	89	90	91	105	313	139	161	89	114	107	133	94	104	72	117	90	167	83	111	116	89
Taf1d	10471503	1.05	1.01	1.41	1.16	1.02	2.02	0.88	1.31	1.17	0.74	0.96	NA	0.01	0.77	0.09	0.03	1.01	0.11	0.16	0.11	0.39	0.1	1	311	326	282	285	218	308	164	191	308	314	195	393	302	265	444	579	628	738	513	378	250	239
Taf1d	10583310	2.14	0.64	3.45	9.35	1.15	3.59	1.27	1.59	2.17	1.26	0.81	NA	0.24	0.86	1.08	0.16	2.85	0.08	0.21	0.28	0.1	0.1	1	475	1019	1136	723	291	1006	86	802	303	350	556	1993	506	644	1744	2769	1260	2741	1156	1458	698	566
Taf4b	10454077	1.8	2.72	1.16	2.12	1.04	1.37	1.85	0.9	1.1	1.49	1.33	NA	1.7	0.56	1.18	0.12	1.02	0.91	0.12	0.09	0.37	1.89	1	234	421	277	753	208	242	71	151	183	189	191	261	174	322	304	275	451	496	175	261	361	479
Tagap	10441601	0.94	1.27	2.39	11.84	3.76	0.71	1.06	0.76	0.64	0.75	0.99	NA	0.53	1.16	0.98	2.57	1.33	0.16	0.49	2.04	0.76	0.05	1	1081	1021	1002	1268	1814	4330	617	7310	563	2117	1800	1281	1747	1852	1568	1194	2207	1418	2089	1573	2230	2204
Tagap1	10447629	1.05	1.08	2.41	8.71	2.32	0.86	1.08	0.85	0.76	0.82	0.82	NA	0.26	1.21	1.42	2.99	0.88	0.58	0.6	0.86	0.84	0.5	1	496	522	622	669	707	1701	346	3019	390	906	748	642	691	743	739	628	960	729	797	650	1010	830
Tap1	10444244	2.41	2.21	1.67	3.49	2.93	2.01	1.66	1.64	1.41	1.5	1.78	NA	2.14	1.23	0.76	3.62	2.15	2.63	0.95	0.57	1.29	2.25	1	905	2181	1291	2856	1765	2950	968	3382	423	1243	1110	2231	1647	2735	1418	2325	1672	2362	1338	2007	1765	3146
Tapbp	10444068	1.67	2.17	1.75	1.59	1.05	1.77	1.49	1.91	1.44	1.9	1.98	NA	1.11	3.4	0.45	0.18	2.31	0.74	1.08	0.52	0.96	1.84	1	1273	2125	1293	2801	1669	2922	1510	2406	1395	1459	1335	2365	2361	3515	1380	2638	1758	2535	1479	2807	1668	3307
Tapbpl	10547976	1.47	1.41	2.05	3.54	1.07	1.16	1.47	1.47	1.32	1.29	1.26	NA	1.47	0.78	0.64	0.41	0.69	0.96	0.53	1.23	0.73	0.62	1	281	413	364	512	355	727	214	760	267	284	580	672	875	1284	486	714	655	863	658	847	649	816
Tbc1d1	10522024	1.61	1.86	1.92	1.74	0.89	1.68	1.96	1.31	1.53	1.82	2.21	NA	1.54	1.28	0.52	0.61	2.96	1.47	0.39	0.37	0.9	2.08	1	527	850	878	1636	772	1482	626	1086	760	680	671	1125	811	1593	756	992	737	1131	614	1115	659	1459
Tbk1	10372853	1.53	1.34	1.35	1.26	1.3	1.15	2.39	1.35	1.5	1.37	1.45	NA	1.04	0.6	0.38	1.9	0.83	1.75	0.39	0.5	0.61	1.34	1	246	376	316	422	350	471	316	400	301	393	392	451	236	564	285	386	351	526	261	357	377	547
Tbrg1	10592342	1.28	1.15	1.88	5.5	1.14	1.28	1.6	1.91	1.59	1.56	1.49	NA	0.64	1.72	1.53	1.07	2.09	0.73	0.86	1.43	1.14	1.06	1	1337	1712	1070	1234	1218	2285	469	2580	868	986	1172	1501	1556	2497	1323	2522	1510	2408	1233	1929	1491	2228
Tcf4	10456522	1.6	1.52	1.46	3.17	1.75	1.57	3.56	1.27	1.31	2.07	1.53	NA	1.53	0.82	0.82	2.1	2.65	0.72	0.86	0.51	0.41	1.37	1	1222	1954	877	1334	715	1045	139	440	510	891	402	630	82	294	89	113	79	104	213	441	82	126
Tcfec	10543239	1.1	0.92	2.02	2.19	2.67	1.38	6.33	1.22	0.89	1.43	1.34	NA	0.34	1.06	0.82	3.12	0.93	0.59	0.28	0.32	0.62	0.41	1	50	55	50	46	100	201	61	134	528	1408	50	68	65	409	48	59	51	45	51	72	50	67
Tdrd7	10504672	5.56	4.98	6.39	4.64	2.89	5.01	6.46	3.89	5.2	4.97	5.31	NA	1.32	1.12	0.92	3.58	2.27	1.46	1.19	0.67	1.34	1.76	1	168	935	167	830	221	1414	473	2192	268	773	181	905	109	703	80	313	76	393	100	495	99	527
Tec	10530536	0.77	0.63	0.97	3.1	1.45	0.78	0.89	0.98	1.15	0.92	0.65	NA	2.07	0.03	3.19	1.69	1.39	0.23	0.11	0.22	0.07	0.3	1	596	459	1100	695	293	285	364	1128	562	813	479	375	277	246	93	91	186	214	348	320	174	114
Tgif1	10452633	2.17	1.63	1.21	0.71	1.21	0.9	1.47	1.33	1.18	1.12	1.18	NA	1.73	1.18	0.57	2.17	0.65	1.25	0.4	1.2	0.17	0.35	1	495	1074	758	1238	427	515	399	284	360	438	391	352	294	431	338	450	469	556	555	620	666	783
Tgtp1	10385533	22.67	10.55	6.29	27.81	11.83	4.64	2.82	2.22	1.87	2.16	2.56	NA	7.52	1.53	1.65	3.56	1.77	1.98	1.35	1.5	2.26	1.34	1	196	4445	636	6707	1024	6441	192	5341	376	4447	1213	5630	2785	7846	3066	6811	3953	7411	3605	7796	2657	6798
Tgtp1	10385518	25.89	11.11	5.77	29.97	13.05	4.71	2.82	2.22	1.92	2.16	2.94	NA	6.17	2.27	1.63	3.58	1.9	2	1.52	1.14	2.3	1.74	1	169	4374	594	6601	1139	6567	173	5182	336	4378	1087	5119	2574	7251	3024	6714	4034	7740	3333	7209	2616	7690
Thoc2	10604248	1.95	0.96	0.97	0.95	1.11	0.96	2.15	0.82	1.19	1.27	1.13	NA	0.05	0.09	0.17	0.52	0.1	1.92	0.08	0.19	0.17	0.18	1	273	532	608	586	669	646	480	456	537	597	620	598	257	552	516	424	666	795	402	510	631	710
Tiam1	10440738	1.35	1.01	2.29	1.5	1.06	1	1.45	0.94	1.01	0.89	1.18	NA	0.02	1.14	0.32	0.13	0.01	0.27	0.72	0.04	0.33	0.36	1	82	110	87	88	275	629	301	452	578	614	93	93	132	191	178	167	104	105	165	147	194	229
Tifa	10495967	1.72	1.47	1.8	6.51	1.89	1.34	3.06	0.97	1.13	1.57	0.79	NA	0.83	0.96	0.93	5	0.79	0.41	0.05	0.5	0.29	0.76	1	102	175	349	513	457	822	101	658	501	948	46	62	61	187	66	64	50	57	75	118	64	50
Timeless	10367179	0.94	0.92	3.2	2.27	1.47	1.06	1.05	0.98	0.94	0.96	1.02	NA	0.38	1.82	0.63	2.84	0.46	0.13	0.14	0.2	0.11	0.06	1	124	117	139	128	177	566	134	304	130	191	131	140	148	155	194	190	204	191	154	148	186	189
Tiparp	10492428	2.64	2.01	2.72	2	2.08	1.09	2.41	0.93	0.9	1.35	1.15	NA	1.64	1.12	1.05	4.02	0.37	0.5	0.06	0.26	0.43	0.84	1	468	1236	443	890	355	964	771	1545	691	1435	248	270	158	379	241	226	288	259	197	266	254	293
Tktl1	10600326	2.35	4.8	4.06	1.47	1.07	1.28	1.03	1.37	0.98	1.39	1.21	NA	1.92	1.77	0.68	0.37	1.15	0.1	2.58	0.04	0.57	0.35	1	51	120	54	260	60	245	55	80	42	45	45	58	61	63	46	64	47	46	55	76	52	63
Tlk2	10381872	1.37	1.44	2.36	0.67	1.49	0.89	1.36	0.89	1.03	0.86	1.09	NA	1.62	1.51	0.53	2.5	2	0.84	0.11	0.05	0.17	0.33	1	174	238	306	440	197	466	203	137	240	359	309	274	208	283	230	203	278	285	217	188	297	324
Tlr11	10414470	0.95	0.96	0.68	1.11	3.15	1.01	1.67	1.06	0.9	1.04	0.93	NA	0.16	0.53	0.17	2.68	0.02	0.26	0.06	0.74	0.07	0.31	1	25	23	22	22	1196	810	29	33	32	101	23	23	28	46	27	29	25	22	24	25	22	21
Tlr13	10601385	1.25	1.39	1.06	2.01	1.06	1.02	4.14	1.34	0.89	1.11	0.83	NA	1.56	0.47	1.77	0.37	0.04	0.32	0.69	0.43	0.39	0.42	1	42	53	45	63	1540	1639	2664	5354	3310	3505	42	43	114	470	37	50	45	40	47	52	52	43
Tlr3	10578493	10.95	8.18	2.34	2.23	4.38	9	7.81	3.85	4.64	7.57	3.99	NA	2.4	0.91	1.36	2.9	1.9	1.16	0.78	1.21	1.43	0.84	1	65	709	104	854	835	1956	53	119	243	1063	50	454	49	382	48	184	46	215	56	421	46	185
Tlr4	10505517	1.15	1.27	1.46	3.61	1.67	1.28	2.59	1.11	1.33	1.07	0.93	NA	0.68	0.97	1.58	2.99	1.24	0.42	0.14	0.39	0.24	0.06	1	91	105	107	135	61	89	333	1203	379	633	104	134	37	97	31	34	24	32	37	40	31	29
Tlr7	10607870	5.54	4.5	1.88	3.93	1.31	4.78	7.32	6.04	8.35	9.28	3.52	NA	3.28	0.79	1.45	2.43	1.32	0.82	0.95	1.13	1.03	1.45	1	484	2683	663	2983	709	1330	187	733	1240	1630	33	159	145	1057	131	790	203	1692	96	892	530	1864
Tmcc3	10365891	1.17	1.1	1.15	0.94	2.49	0.71	1.31	0.97	1.01	0.86	1	NA	0.27	0.7	0.14	1.91	1.28	0.3	0.09	0.06	0.62	0	1	151	177	126	138	171	197	84	79	218	545	103	74	83	108	69	67	63	63	89	77	83	83
Tmed5	10532157	1.74	1.5	1.37	2.5	1.32	1.31	3.63	1.49	1.57	3.19	1.3	NA	0.96	1.35	1.23	2.38	0.64	1.59	0.39	0.91	1.19	0.59	1	322	559	389	585	468	640	279	697	665	880	582	760	242	880	254	379	360	566	220	700	314	408
Tmem106a	10381445	2.05	2.45	3.92	2.59	1.51	2.3	4.06	2.07	2.05	1.95	2.51	NA	5.1	1.35	0.76	3.56	1.22	0.79	0.95	0.81	2.12	0.97	1	430	883	119	292	394	1544	276	716	1438	2168	160	368	218	884	158	327	120	245	160	311	179	450
Tmem140	10537227	4.41	4.85	1.87	2.9	1.91	1.71	3.54	3.43	2.85	3.21	4.81	NA	1.55	1.13	1.06	2.12	2.95	1.92	0.79	0.96	0.98	0.93	1	122	537	135	657	182	340	668	1934	258	492	187	320	178	631	94	323	104	296	143	458	122	587
Tmem170b	10404763	1.77	1.68	1.02	1.49	1.1	1.17	2.44	1.28	1.5	2.73	1.9	NA	0.86	0.05	0.4	0.42	0.46	1.6	0.28	0.79	0.52	1.7	1	350	621	334	560	584	594	572	851	960	1059	271	318	184	449	186	237	261	392	171	467	230	437
Tmem171	10411459	0.8	0.97	3.23	1.32	1.5	1.1	1.27	1.1	1.04	1.12	1	NA	0.09	0.84	0.34	2.26	0.26	0.96	0.24	0.21	0.42	0	1	101	81	88	86	87	281	99	131	77	116	270	297	92	117	86	95	87	91	118	132	78	78
Tmem18	10395129	1.16	0.98	1.1	2.12	1.34	0.98	0.96	0.94	1	0.86	0.96	NA	0.08	0.59	0.72	2.23	0.1	0.04	0.43	0	0.66	0.13	1	331	385	261	254	275	302	187	396	481	647	317	309	314	303	336	315	364	363	268	230	394	377
Tmem184b	10430510	3.67	4.95	2.54	1.48	1.31	4.3	3.77	3.91	2.44	4.07	4.89	NA	3.95	0.86	0.36	1.51	2.5	2.28	1.6	0.48	0.74	1.28	1	818	3000	547	2706	998	2536	2175	3225	1274	1668	454	1951	883	3326	421	1646	497	1214	452	1841	582	2846
Tmem192	10572038	1.74	1.75	1.65	2.15	1.04	1.55	1.85	1.93	2.12	1.89	1.77	NA	1.46	0.59	0.55	0.4	3.25	0.69	0.7	1.72	1.49	0.88	1	411	716	441	771	354	584	184	395	414	431	454	703	473	874	521	1006	488	1036	434	820	537	950
Tmem2	10462005	1.51	1.93	3.18	5.08	1.43	1.2	1.36	0.87	0.99	0.87	1.04	NA	1.15	0.77	0.66	2.01	0.76	0.74	0.36	0.05	0.36	0.09	1	117	178	158	304	118	374	242	1230	276	394	229	275	146	200	126	110	97	96	144	126	122	127
Tmem219	10568099	1.01	1.1	2.2	1.67	1.41	0.7	0.98	0.93	0.78	0.55	0.83	NA	0.46	1.82	0.77	2.28	1.94	0.02	0.14	1.37	0.61	0.57	1	393	395	322	352	403	888	388	647	529	747	318	221	354	347	260	242	287	223	303	166	252	210
Tmem38b	10505071	0.64	0.98	1.5	1.2	1.2	2.36	0.81	1.41	2.95	2.18	1.07	NA	0.03	0.53	0.28	0.42	1.15	0.16	0.15	0.28	0.63	0.16	1	83	53	61	60	71	106	94	113	80	96	56	131	81	66	146	205	71	210	71	155	46	49
Tmem50b	10440918	1.54	1.36	1.74	1.09	0.95	1.56	2.05	2.03	1.75	2.15	1.25	NA	1.7	1.11	0.44	0.16	1.26	1.14	0.52	0.74	1.45	0.21	1	1264	1942	1244	1691	1639	2850	2125	2312	1432	1367	428	670	317	649	711	1447	789	1384	557	1196	1015	1273
Tmem67	10511588	1.96	3.26	3.78	12.03	4.07	1.62	3.25	1.52	1.25	1.79	2.22	NA	1.89	1.19	2.46	3.06	1.21	0.7	0.93	0.67	1.13	1.24	1	84	164	102	334	142	538	86	1035	140	569	77	125	65	211	44	67	54	67	67	120	78	172
Tmx3	10457183	1.56	1.13	1.21	1.32	1.31	1.01	1.77	1.01	1.36	2.08	1.09	NA	0.3	0.47	0.53	1.76	0.01	1.11	0.01	0.41	0.62	0.6	1	319	497	390	442	526	636	358	471	517	676	526	530	253	449	308	311	409	556	242	503	406	442
Tnf	10450501	1.86	1.05	2.04	0.56	0.91	1.26	1.29	1.25	1.13	1.1	1.11	NA	0.1	1.14	0.63	0.24	0.35	0.62	0.55	0.1	0.26	0.13	1	245	457	361	380	488	995	594	336	112	103	190	240	657	850	441	552	278	313	364	399	675	748
Tnfrsf1b	10518300	1.58	2.26	0.75	0.98	0.86	1.09	1.28	1.38	1.24	1.09	1.15	NA	1.44	0.81	0.02	0.78	0.46	0.88	1.01	0.45	0.55	0.94	1	404	640	211	478	1120	841	1509	1484	1037	888	963	1050	1175	1504	462	636	445	552	635	689	1315	1508
Tnfsf10	10491091	18.17	10.46	27.32	25.19	11.08	4.76	2.91	5.17	4.43	3.92	3.74	NA	1.7	0.94	1.1	2.83	1.84	1.08	1.58	0.91	1.81	1.52	1	39	710	91	952	49	1332	42	1052	95	1051	217	1030	618	1798	216	1116	368	1631	483	1892	495	1852
Tnfsf15	10513722	1.11	1.06	2.73	1.2	1.12	0.98	1.14	1.22	1.11	1	1.1	NA	0.29	3.65	0.23	0.94	0.13	0.52	0.77	0.37	0.01	0.5	1	77	85	73	78	94	256	92	111	68	76	66	64	69	79	66	81	64	70	78	78	72	79
Tnfsf8	10513729	1.87	1	3.98	1.18	1.25	2.58	2.96	1.48	2.06	3.63	1.53	NA	0.01	0.97	0.44	0.75	2.27	0.68	0.98	0.4	1.87	0.99	1	101	190	44	44	75	297	47	55	50	62	79	203	118	350	280	416	392	808	168	608	264	402
[truncated: 97 more rows]
